# Supplementary material for: Genetic Architecture of Immune Cell DNA Methylation in the Rhesus Macaque
Source: Mol Ecol. Author manuscript; Available in PMC 2025 Jul 17. (PMC12269644; doi:10.1111/mec.17576)
Supplement: Supplementary Tables 1 [file NIHMS2092291-supplement-Supplementary_Tables_1.xlsx]

## Sheet: 1. CBRU stakeholder list
CBRU Scientific Stakeholders
Susan Antón
Lauren Brent
James Higham
Melween Martínez
Amanda Melin
Michael Montague
Michael Platt
Jerome Sallet
Noah Snyder-Mackler

## Sheet: 2. meQTL genes enrichment
Enrichment FDR	nGenes	Pathway Genes	Fold Enrichment	Pathway	Genes
0.0222922	417	2355	1.18219	Phosphorus metabolic process	ACVR2A SLC1A1 ZGPAT UVRAG SLC27A1 PGLS PPP5C RBP1 SMAD5 CORO1C FAM126A PTDSS1 AKAP7 TNXB NLRC5 CNPPD1 EP300 PPP2R3A TNKS ABHD5 PTPRT NIM1K PTPN3 STK25 ATP13A2 UXS1 TGFBR3 SYK GPCPD1 PLPPR1 DAZAP2 VRK2 CD81 SFI1 PRKAR1A PIGN FGGY HIPK2 NCOR1 PDGFB PTP4A1 NME6 ALDH18A1 LIMK1 ELFN1 MST1R AK7 PIGT GADD45B PPM1L NAMPT RACK1 AKT2 MARK3 ATP5PO NT5C2 PIGX PGAP2 TYMS FZD4 YES1 CCNC BRAT1 CDK18 NAPEPLD DLS…
0.0222922	413	2334	1.18286	Phosphate-containing compound metabolic process	ACVR2A SLC1A1 ZGPAT UVRAG SLC27A1 PGLS PPP5C RBP1 SMAD5 CORO1C FAM126A PTDSS1 AKAP7 TNXB NLRC5 CNPPD1 EP300 PPP2R3A TNKS ABHD5 PTPRT NIM1K PTPN3 STK25 ATP13A2 TGFBR3 SYK GPCPD1 PLPPR1 DAZAP2 VRK2 CD81 SFI1 PRKAR1A PIGN FGGY HIPK2 NCOR1 PDGFB PTP4A1 NME6 ALDH18A1 LIMK1 ELFN1 MST1R AK7 PIGT GADD45B PPM1L NAMPT RACK1 AKT2 MARK3 ATP5PO NT5C2 PIGX PGAP2 TYMS FZD4 YES1 CCNC BRAT1 CDK18 NAPEPLD DLST PTP…
0.0222922	739	4513	1.12421	Cellular component organization	HEBP2 SLC1A1 UVRAG ASPM COBL COX7A1 RAE1 RAPH1 GAS8 NR3C1 HAUS8 CORO1C RC3H1 DNAI4 STMN1 TNXB ZRANB3 ADAMTS18 TTC17 RRS1 EP300 SLC35A3 SDC2 TNKS MIA3 PCID2 EAF2 NSD3 NUF2 ATG16L2 FCHSD2 STK25 SPOCK1 RETREG1 IRX3 LAMC2 TRAM1 ATP13A2 SLC66A2 SIX4 POU3F2 ATP2A2 OSBP TAPT1 SYK MYO1B GRWD1 GOLM1 CUX2 TMEM165 AUP1 PLEKHA3 PRKAR1A GABARAPL1 PSIP1 EEA1 NCOR1 BCAR1 PDGFB CDC42EP1 GABPB1 RRN3 FSTL4 PLXNB1 …
0.0222922	759	4685	1.11849	Cellular component organization or biogenesis	HEBP2 SLC1A1 UVRAG ASPM COBL COX7A1 RAE1 RAPH1 DIMT1 GAS8 NR3C1 HAUS8 CORO1C RC3H1 DNAI4 STMN1 TNXB ZRANB3 ADAMTS18 TTC17 RRS1 EP300 SLC35A3 SDC2 TNKS MIA3 PCID2 EAF2 NSD3 NUF2 ATG16L2 FCHSD2 STK25 SPOCK1 RETREG1 IRX3 LAMC2 TRAM1 ATP13A2 SLC66A2 SIX4 POU3F2 ATP2A2 OSBP TAPT1 SYK MYO1B GRWD1 GOLM1 CUX2 TMEM165 AUP1 PLEKHA3 PRKAR1A GABARAPL1 PSIP1 EEA1 NCOR1 BCAR1 PDGFB CDC42EP1 GABPB1 RRN3 FSTL4 P…
0.0222922	581	3564	1.14402	Membrane-enclosed lumen	ABTB1 ZGPAT RAE1 RAPH1 SMAD5 DIMT1 NR3C1 DNAJC21 KDM3B GTF2E2 IKZF1 ZNF692 POLR1G ZRANB3 NHEJ1 COMMD3 RRS1 EP300 ARMC5 TNKS DDX50 ELK4 ABHD5 ZBTB42 EAF2 POMT2 NUF2 PPRC1 IPO11 ATG16L2 HDAC11 RETREG1 TEX10 ZNF703 POU3F2 PDIA3 OSBP GRWD1 FRG1 PLPPR1 HNRNPA3 DAZAP2 NAA35 MRPS31 CLOCK NR1I2 PSIP1 GINS1 MMUT HIPK2 NCOR1 CHST2 RPP14 GABPB1 DOCK4 RRN3 DAZAP1 TENT4B LIMK1 MBD2 CDC20 GATAD2A HMGB2 STAG1 P…
0.0222922	581	3564	1.14402	Organelle lumen	ABTB1 ZGPAT RAE1 RAPH1 SMAD5 DIMT1 NR3C1 DNAJC21 KDM3B GTF2E2 IKZF1 ZNF692 POLR1G ZRANB3 NHEJ1 COMMD3 RRS1 EP300 ARMC5 TNKS DDX50 ELK4 ABHD5 ZBTB42 EAF2 POMT2 NUF2 PPRC1 IPO11 ATG16L2 HDAC11 RETREG1 TEX10 ZNF703 POU3F2 PDIA3 OSBP GRWD1 FRG1 PLPPR1 HNRNPA3 DAZAP2 NAA35 MRPS31 CLOCK NR1I2 PSIP1 GINS1 MMUT HIPK2 NCOR1 CHST2 RPP14 GABPB1 DOCK4 RRN3 DAZAP1 TENT4B LIMK1 MBD2 CDC20 GATAD2A HMGB2 STAG1 P…
0.0222922	581	3564	1.14402	Intracellular organelle lumen	ABTB1 ZGPAT RAE1 RAPH1 SMAD5 DIMT1 NR3C1 DNAJC21 KDM3B GTF2E2 IKZF1 ZNF692 POLR1G ZRANB3 NHEJ1 COMMD3 RRS1 EP300 ARMC5 TNKS DDX50 ELK4 ABHD5 ZBTB42 EAF2 POMT2 NUF2 PPRC1 IPO11 ATG16L2 HDAC11 RETREG1 TEX10 ZNF703 POU3F2 PDIA3 OSBP GRWD1 FRG1 PLPPR1 HNRNPA3 DAZAP2 NAA35 MRPS31 CLOCK NR1I2 PSIP1 GINS1 MMUT HIPK2 NCOR1 CHST2 RPP14 GABPB1 DOCK4 RRN3 DAZAP1 TENT4B LIMK1 MBD2 CDC20 GATAD2A HMGB2 STAG1 P…
0.0510598	521	3178	1.14474	Macromolecule modification	ACVR2A SLC1A1 ZGPAT UVRAG SLC27A1 PPP5C HECTD2 SMAD5 TIPARP DIMT1 KDM3B GALNT1 CORO1C UBE3A RC3H1 THADA TNXB CNPPD1 USP38 COMMD3 EP300 PPP2R3A TNKS ELK4 NSD3 POMT2 PTPRT NIM1K PTPN3 STK25 HDAC11 ATP13A2 PDIA3 TGFBR3 SYK DAZAP2 NAA35 TMEM165 CLOCK VRK2 CD81 ASB8 PRKAR1A PIGN HIPK2 RNF182 LARGE2 MLLT6 PDGFB RNF167 PTP4A1 LIMK1 RNF217 CDC20 WWP2 MST1R PIGT GADD45B PPM1L ALG5 B4GALT4 USP13 RACK1 AKT2…
0.0610624	530	3276	1.14014	Nuclear lumen	ABTB1 ZGPAT RAE1 RAPH1 SMAD5 DIMT1 NR3C1 DNAJC21 KDM3B GTF2E2 IKZF1 ZNF692 POLR1G ZRANB3 NHEJ1 COMMD3 RRS1 EP300 ARMC5 TNKS DDX50 ELK4 ABHD5 ZBTB42 EAF2 POMT2 NUF2 PPRC1 IPO11 ATG16L2 HDAC11 RETREG1 TEX10 ZNF703 POU3F2 OSBP GRWD1 FRG1 PLPPR1 HNRNPA3 DAZAP2 NAA35 MRPS31 CLOCK NR1I2 PSIP1 GINS1 HIPK2 NCOR1 CHST2 RPP14 GABPB1 DOCK4 RRN3 DAZAP1 TENT4B LIMK1 MBD2 CDC20 GATAD2A HMGB2 STAG1 NAMPT RACK1 …
0.0633262	500	3028	1.14228	Cellular protein modification process	ACVR2A SLC1A1 ZGPAT UVRAG SLC27A1 PPP5C HECTD2 SMAD5 TIPARP KDM3B GALNT1 CORO1C UBE3A RC3H1 TNXB CNPPD1 USP38 COMMD3 EP300 PPP2R3A TNKS ELK4 NSD3 POMT2 PTPRT NIM1K PTPN3 STK25 HDAC11 ATP13A2 PDIA3 TGFBR3 SYK DAZAP2 NAA35 TMEM165 CLOCK VRK2 CD81 ASB8 PRKAR1A PIGN HIPK2 RNF182 LARGE2 MLLT6 PDGFB RNF167 PTP4A1 LIMK1 RNF217 CDC20 WWP2 MST1R PIGT GADD45B PPM1L ALG5 B4GALT4 USP13 RACK1 AKT2 MARK3 KLF15…
0.0633262	457	2813	1.15256	Organelle organization	HEBP2 UVRAG ASPM COBL COX7A1 RAE1 GAS8 NR3C1 HAUS8 CORO1C RC3H1 DNAI4 STMN1 ZRANB3 TTC17 RRS1 EP300 SLC35A3 TNKS MIA3 PCID2 NSD3 NUF2 ATG16L2 FCHSD2 STK25 RETREG1 TRAM1 ATP13A2 SIX4 ATP2A2 TAPT1 MYO1B GRWD1 GOLM1 TMEM165 AUP1 PRKAR1A GABARAPL1 EEA1 NCOR1 BCAR1 PDGFB CDC42EP1 GABPB1 RRN3 PLXNB1 NME6 LIMK1 MBD2 CDC20 HMGB2 STAG1 CCDC63 AGO4 TOM1L2 YAP1 PMPCB EHD3 SIGLEC15 PSTPIP2 POC1B RPS23 AKT2 A…
0.0633262	500	3028	1.14228	Protein modification process	ACVR2A SLC1A1 ZGPAT UVRAG SLC27A1 PPP5C HECTD2 SMAD5 TIPARP KDM3B GALNT1 CORO1C UBE3A RC3H1 TNXB CNPPD1 USP38 COMMD3 EP300 PPP2R3A TNKS ELK4 NSD3 POMT2 PTPRT NIM1K PTPN3 STK25 HDAC11 ATP13A2 PDIA3 TGFBR3 SYK DAZAP2 NAA35 TMEM165 CLOCK VRK2 CD81 ASB8 PRKAR1A PIGN HIPK2 RNF182 LARGE2 MLLT6 PDGFB RNF167 PTP4A1 LIMK1 RNF217 CDC20 WWP2 MST1R PIGT GADD45B PPM1L ALG5 B4GALT4 USP13 RACK1 AKT2 MARK3 KLF15…
0.0814789	240	1174	1.22081	Negative regulation of cellular biosynthetic process	ZGPAT SLC27A1 SMAD5 NR3C1 RC3H1 ZNF692 ZRANB3 BEND6 COMMD3 EP300 ELK4 ZBTB42 CPEB2 IRX3 ZNF703 SIX4 CUX2 CLOCK ZFP37 FAM3C HIPK2 NCOR1 TOB2 PDGFB HEY1 FOXP1 MBD2 GATAD2A HMGB2 PHC2 WWP2 AGO4 YAP1 ATP5PO EIF4A2 BCLAF1 NFKB1 PCBP3 SALL4 WAPL SMARCE1 TYMS ZBTB7B ID1 ROCK1 FST MSX2 CDYL ANKRD33 NOCT LEP ASCL1 FOXC1 ZNF503 NR2F1 ZNF599 C1QBP ZNF706 RELA TARDBP SMAD2 ITM2B RB1 ATR YEATS2 IRF1 DNAJA3 PO…
0.0850939	243	1195	1.21706	Negative regulation of biosynthetic process	ZGPAT SLC27A1 SMAD5 NR3C1 RC3H1 ZNF692 ZRANB3 BEND6 COMMD3 EP300 ELK4 ZBTB42 CPEB2 IRX3 ZNF703 SIX4 CUX2 CLOCK ZFP37 FAM3C HIPK2 NCOR1 TOB2 PDGFB HEY1 FOXP1 MBD2 GATAD2A HMGB2 PHC2 WWP2 AGO4 YAP1 ATP5PO EIF4A2 BCLAF1 NFKB1 PCBP3 SALL4 WAPL SMARCE1 TYMS ZBTB7B ID1 ROCK1 FST MSX2 CDYL ANKRD33 NOCT LEP ASCL1 FOXC1 ZNF503 NR2F1 ZNF599 C1QBP ZNF706 RELA TARDBP SMAD2 ITM2B RB1 ATR YEATS2 IRF1 DNAJA3 PO…
0.103819	13	39	2.53929	Cytoplasmic pattern recognition receptor signaling pathway	SLC46A2 DDX60 SLC15A4 C1QBP RELA TNFAIP3 PHB2 LACC1 GPATCH3 RIPK2 SEC14L1 UFD1 ZCCHC3
0.103819	783	4680	1.09716	Regulation of cellular metabolic process	ACVR2A SLC1A1 ZGPAT UVRAG SLC27A1 COX7A1 GCGR SMAD5 DIMT1 NR3C1 KDM3B PTBP3 IKZF1 CORO1C UBE3A RC3H1 ZNF692 ETV7 TNXB ZRANB3 NLRC5 CNPPD1 BEND6 COMMD3 EP300 PPP2R3A TNKS ELK4 ABHD5 PCID2 ZBTB42 EAF2 NSD3 PPRC1 PTPN3 SPOCK1 CPEB2 IRX3 ATP13A2 ZNF703 SIX4 POU3F2 SYK DAZAP2 MED13L CUX2 CLOCK NR1I2 CD81 CAST ZFP37 SFI1 PRKAR1A LMX1B HNRNPLL FAM3C HIPK2 NCOR1 TOB2 MLLT6 PDGFB HEY1 GABPB1 FOXP1 RRN3 DA…
0.103819	59	255	1.50647	Negative regulation of cell cycle	TNKS PCID2 PTPN3 CLOCK RNF167 NME6 TOM1L2 ATP5PO TP53I13 WAPL THOC1 SLC9A3R1 FOXC1 CENATAC NUDT6 FZD3 RB1 ATR PKD2 TNFAIP3 TPR NABP1 STT3A E2F8 TRIM37 HHEX THAP5 CASP3 EZH2 SCRIB H2AFY NBN CTNNB1 MAP3K20 HINFP DLG1 SETMAR ERCC6 MDM1 LATS2 CUL4A RAD21 RBM14 HMGA2 USP28 PTPRK CDKN1C EIF2AK4 H2AFX CTDSP2 CDKN1B DCUN1D3 MDM2 CDKN1A CDK2AP2 BCL2 ZFP36L2 GAS1 HEXIM1
0.103819	757	4512	1.10059	Regulation of primary metabolic process	ACVR2A SLC1A1 ZGPAT UVRAG SLC27A1 GCGR SMAD5 TIPARP DIMT1 NR3C1 KDM3B PTBP3 IKZF1 CORO1C UBE3A RC3H1 ZNF692 ETV7 TNXB ZRANB3 NLRC5 CNPPD1 BEND6 PSMD2 COMMD3 EP300 ARMC5 PPP2R3A TNKS ELK4 ABHD5 PCID2 ZBTB42 EAF2 NSD3 PPRC1 PTPN3 AZIN1 SPOCK1 CPEB2 IRX3 ATP13A2 ZNF703 SIX4 POU3F2 SYK DAZAP2 GOLM1 MED13L CUX2 CLOCK NR1I2 CD81 CAST ZFP37 PRKAR1A LMX1B HNRNPLL FAM3C HIPK2 NCOR1 TOB2 MLLT6 PDGFB HEY1 R…
0.106581	360	1943	1.16038	Negative regulation of cellular metabolic process	ZGPAT SLC27A1 SMAD5 NR3C1 PTBP3 CORO1C RC3H1 ZNF692 ZRANB3 BEND6 COMMD3 EP300 TNKS ELK4 PCID2 ZBTB42 PTPN3 SPOCK1 CPEB2 IRX3 ZNF703 SIX4 CUX2 CLOCK CAST ZFP37 SFI1 PRKAR1A FAM3C HIPK2 NCOR1 TOB2 MLLT6 PDGFB HEY1 FOXP1 LIMK1 MBD2 GATAD2A HMGB2 PHC2 ELFN1 WWP2 AGO4 YAP1 GADD45B RACK1 ATP5PO EIF4A2 BCLAF1 KLF15 NFKB1 PCBP3 SALL4 WAPL SMARCE1 TYMS ZBTB7B TRIM44 ID1 ROCK1 FURIN THOC1 FST MSX2 CDYL ANK…
0.106581	736	4389	1.09953	Regulation of nitrogen compound metabolic process	ACVR2A SLC1A1 ZGPAT UVRAG SLC27A1 SMAD5 TIPARP DIMT1 NR3C1 KDM3B PTBP3 IKZF1 CORO1C UBE3A RC3H1 ZNF692 ETV7 TNXB ZRANB3 NLRC5 CNPPD1 BEND6 PSMD2 COMMD3 EP300 PPP2R3A TNKS ELK4 PCID2 ZBTB42 EAF2 NSD3 PPRC1 PTPN3 AZIN1 SPOCK1 CPEB2 IRX3 ATP13A2 ZNF703 SIX4 POU3F2 SYK DAZAP2 MED13L CUX2 CLOCK NR1I2 CD81 CAST ZFP37 PRKAR1A LMX1B HNRNPLL HIPK2 NCOR1 TOB2 MLLT6 PDGFB HEY1 RAB26 GABPB1 FOXP1 RRN3 DAZAP1…
0.106581	796	4858	1.09379	Regulation of macromolecule metabolic process	ACVR2A SLC1A1 ZGPAT UVRAG SLC27A1 GCGR SMAD5 TIPARP DIMT1 NR3C1 KDM3B PTBP3 IKZF1 CORO1C UBE3A RC3H1 ZNF692 ETV7 TNXB ZRANB3 NLRC5 CNPPD1 BEND6 PSMD2 COMMD3 EP300 PPP2R3A TNKS ELK4 PCID2 ZBTB42 EAF2 NSD3 PPRC1 PTPN3 AZIN1 SPOCK1 CPEB2 IRX3 ATP13A2 ZNF703 SIX4 POU3F2 SYK ZUP1 DAZAP2 MED13L CUX2 CLOCK NR1I2 CD81 CAST ZFP37 PRKRA PRKAR1A LMX1B SLC24A3 HNRNPLL HIPK2 NCOR1 TOB2 MLLT6 PDGFB HEY1 RAB26 …
0.106581	26	96	1.88096	Transport vesicle membrane	SYN2 CLBA1 RAB26 SLC32A1 GABRA2 SYT9 SEC24A MCTP2 ICA1 SEC31B SEMA4C PAM SV2B SEC24C AP1G1 STX10 PTPRN CYB561 SORL1 SLC9B2 SYPL1 SEC24B SYPL2 SCAMP1 SLC18A3 TMEM163
0.106581	360	2145	1.16133	Transferase activity	ACVR2A HECTD2 RBP1 TIPARP DIMT1 KDM3B GALNT1 PTDSS1 AKAP7 UBE3A RC3H1 EP300 TNKS ABHD5 NSD3 POMT2 B4GALNT1 NIM1K STK25 TGFBR3 SYK NAA35 CLOCK VRK2 PRKAR1A PIGN FGGY HIPK2 RNF182 LARGE2 RNF167 CHST2 GAMT NME6 ALDH18A1 TENT4B LIMK1 RNF217 WWP2 MST1R AK7 NAMPT ALG5 B4GALT4 AKT2 MARK3 SOAT1 ART5 SMARCE1 TYMS YES1 CDK18 RNF10 DLST STK35 TRIM44 RNF19A PIAS2 IPPK ROCK1 FES XYLB PLK2 POLR3B TRIM17 CILK1 …
0.107294	632	4075	1.11015	Cellular protein metabolic process	ACVR2A SLC1A1 ZGPAT UVRAG SLC27A1 PPP5C HECTD2 SMAD5 TIPARP KDM3B GALNT1 GTF2E2 CORO1C UBE3A RC3H1 TNXB CNPPD1 PSMD2 USP38 COMMD3 EP300 PPP2R3A TNKS ELK4 PCID2 NSD3 POMT2 PTPRT NIM1K PTPN3 STK25 RPL32 SPOCK1 HDAC11 CPEB2 ATP13A2 PDIA3 TGFBR3 SYK DAZAP2 NAA35 TMEM165 CLOCK VRK2 CD81 ASB8 CAST DNER AUP1 PRKAR1A PIGN HIPK2 RNF182 LARGE2 MLLT6 PDGFB RNF167 PTP4A1 RRN3 LIMK1 RNF217 CDC20 WWP2 AGO4 MST…
0.125098	61	232	1.471	Renal system development	SMAD5 TIPARP IRX3 SIX4 FRAS1 FREM2 PDGFB YAP1 KLF15 NPHS2 TTC8 RDH10 BAG6 STAT1 FOXC1 AP2B1 KIRREL3 WNT2B SMAD2 PROM1 PKD2 AHI1 SGPL1 LZTS2 PTK7 FAT4 SMO RARA MYO1E IFT88 GLI3 CTNNB1 WNT1 FGF8 LRRK2 MMP9 DLG1 LRP2 BMPER SMAD1 AQP11 FOXC2 ALDH1A2 LGR5 APH1A PRDM1 LHX1 ZBTB14 PCSK5 NUP133 OSR2 COL4A1 JMJD6 PKD1 OSR1 GCNT4 C1GALT1 FGF1 SIX1 BCL2 CRLF1
0.127947	555	3227	1.11646	Regulation of biosynthetic process	ACVR2A ZGPAT SLC27A1 SMAD5 NR3C1 KDM3B IKZF1 UBE3A RC3H1 ZNF692 ETV7 ZRANB3 NLRC5 BEND6 COMMD3 EP300 ARMC5 TNKS ELK4 PCID2 ZBTB42 EAF2 NSD3 PPRC1 CPEB2 IRX3 ZNF703 SIX4 POU3F2 SYK MED13L CUX2 CLOCK NR1I2 CD81 ZFP37 LMX1B FAM3C HIPK2 NCOR1 TOB2 MLLT6 PDGFB HEY1 GABPB1 FOXP1 RRN3 MBD2 GATAD2A HMGB2 ZNF583 PHC2 WWP2 AGO4 YAP1 NAMPT USP13 RACK1 AKT2 ATP5PO EIF4A2 RFC4 BCLAF1 KLF15 NFKB1 TSC22D1 SOAT1…
0.127947	547	3183	1.11763	Regulation of cellular biosynthetic process	ACVR2A ZGPAT SLC27A1 SMAD5 NR3C1 KDM3B IKZF1 UBE3A RC3H1 ZNF692 ETV7 ZRANB3 NLRC5 BEND6 COMMD3 EP300 TNKS ELK4 PCID2 ZBTB42 EAF2 NSD3 PPRC1 CPEB2 IRX3 ZNF703 SIX4 POU3F2 SYK MED13L CUX2 CLOCK NR1I2 CD81 ZFP37 LMX1B FAM3C HIPK2 NCOR1 TOB2 MLLT6 PDGFB HEY1 GABPB1 FOXP1 RRN3 MBD2 GATAD2A HMGB2 ZNF583 PHC2 WWP2 AGO4 YAP1 NAMPT USP13 RACK1 AKT2 ATP5PO EIF4A2 RFC4 BCLAF1 KLF15 NFKB1 TSC22D1 SOAT1 PCBP3…
0.127947	229	1128	1.20405	Negative regulation of cellular macromolecule biosynthetic process	ZGPAT SMAD5 NR3C1 RC3H1 ZNF692 ZRANB3 BEND6 COMMD3 EP300 ELK4 ZBTB42 CPEB2 IRX3 ZNF703 SIX4 CUX2 CLOCK ZFP37 HIPK2 NCOR1 TOB2 PDGFB HEY1 FOXP1 MBD2 GATAD2A HMGB2 PHC2 WWP2 AGO4 YAP1 ATP5PO BCLAF1 NFKB1 PCBP3 SALL4 WAPL SMARCE1 TYMS ZBTB7B ID1 ROCK1 FST MSX2 CDYL ANKRD33 NOCT LEP ASCL1 FOXC1 ZNF503 NR2F1 ZNF599 C1QBP ZNF706 RELA TARDBP SMAD2 ITM2B RB1 ATR YEATS2 IRF1 DNAJA3 POU2F1 CC2D1A AJUBA PCG…
0.127947	458	2791	1.13314	Cytosol	CDV3 ABTB1 PPP5C RBP1 RAPH1 SMAD5 DIMT1 GAS8 NR3C1 DNAJC21 GTF2E2 IKZF1 FAM126A AKAP7 UBE3A THADA POLR1G NLRC5 TTC17 MVB12B COMMD3 EP300 ARMC5 ELK4 ABHD5 POMT2 NUF2 IPO11 ATG16L2 RPL32 SLC66A2 OSBP GRWD1 SRP68 DDX60 ABCF1 NAA35 CLOCK PLEKHA3 GABARAPL1 PIGN EEA1 NCOR1 TOB2 CHST2 DOCK4 DAZAP1 LIMK1 MBD2 CDC20 AGO4 YAP1 RPL26 EHD3 PSTPIP2 RPS23 USP13 RACK1 AKT2 GAPVD1 NFKB1 SPATS2 WAPL OPLAH YES1 RP…
0.133922	536	3082	1.11796	Regulation of macromolecule biosynthetic process	ACVR2A ZGPAT SMAD5 NR3C1 KDM3B IKZF1 UBE3A RC3H1 ZNF692 ETV7 ZRANB3 NLRC5 BEND6 COMMD3 EP300 TNKS ELK4 PCID2 ZBTB42 EAF2 NSD3 PPRC1 CPEB2 IRX3 ZNF703 SIX4 POU3F2 SYK MED13L CUX2 CLOCK NR1I2 CD81 ZFP37 LMX1B HIPK2 NCOR1 TOB2 MLLT6 PDGFB HEY1 GABPB1 FOXP1 RRN3 MBD2 GATAD2A HMGB2 ZNF583 PHC2 WWP2 AGO4 YAP1 NAMPT USP13 RACK1 AKT2 ATP5PO EIF4A2 RFC4 BCLAF1 KLF15 NFKB1 TSC22D1 SOAT1 PCBP3 SALL4 WAPL SM…
0.133922	230	1138	1.20123	Negative regulation of macromolecule biosynthetic process	ZGPAT SMAD5 NR3C1 RC3H1 ZNF692 ZRANB3 BEND6 COMMD3 EP300 ELK4 ZBTB42 CPEB2 IRX3 ZNF703 SIX4 CUX2 CLOCK ZFP37 HIPK2 NCOR1 TOB2 PDGFB HEY1 FOXP1 MBD2 GATAD2A HMGB2 PHC2 WWP2 AGO4 YAP1 ATP5PO EIF4A2 BCLAF1 NFKB1 PCBP3 SALL4 WAPL SMARCE1 TYMS ZBTB7B ID1 ROCK1 FST MSX2 CDYL ANKRD33 NOCT LEP ASCL1 FOXC1 ZNF503 NR2F1 ZNF599 C1QBP ZNF706 RELA TARDBP SMAD2 ITM2B RB1 ATR YEATS2 IRF1 DNAJA3 POU2F1 CC2D1A AJ…
0.141202	43	191	1.56994	Transcriptional misregulation in cancer	ETV7 COMMD3 ELK4 SIX4 NCOR1 GADD45B NFKB1 FCGR1A RELA PROM1 LDB1 ASPSCR1 BMP2K HHEX NTRK1 RARA HOXA9 PBX3 IGFBP3 AFF1 ETV6 TRIM72 MMP9 PAX7 SMAD1 DEFA1B PER2 MEF2C EWSR1 FLT1 HMGA2 RUNX1T1 MAF CEBPB NSD2 CDKN1B MDM2 CDKN1A SIX1 SPINT1 FEV
0.141243	16	54	2.15537	T cell differentiation involved in immune response	RC3H1 ZBTB7B CD46 SHB IL18R1 ZC3H12A RARA RELB MYB RIPK2 TMEM98 ENTPD7 SOCS5 BCL3 HLX EOMES
0.141601	67	261	1.42251	Urogenital system development	SMAD5 TIPARP UBE3A EAF2 IRX3 SIX4 FRAS1 FREM2 PDGFB YAP1 KLF15 NPHS2 TTC8 RDH10 BAG6 STAT1 FOXC1 AP2B1 KIRREL3 WNT2B SMAD2 PROM1 PKD2 AHI1 SGPL1 LZTS2 PTK7 FAT4 SMO RARA MYO1E IFT88 HOXA13 GLI3 CTNNB1 WNT1 FGF8 LRRK2 MMP9 DLG1 LRP2 BMPER SMAD1 AQP11 FOXC2 ALDH1A2 LGR5 APH1A PRDM1 LHX1 ZBTB14 PCSK5 NUP133 OSR2 COL4A1 JMJD6 PKD1 OSR1 GCNT4 CDKN1B C1GALT1 HOXD13 FOXA1 FGF1 SIX1 BCL2 CRLF1
0.141601	59	257	1.45879	Ubiquitin-like protein ligase binding	SMAD5 FZD8 AUP1 PRKAR1A GABARAPL1 USP13 FZD4 PIAS2 BAG6 STAT1 BCL10 RELA SMAD2 RB1 PRDX6 UBE2L5 STX8 TRIM37 PIAS1 TRAF3 CXCR4 PTPRN SMC6 TRIB3 ITCH UBE2T TSG101 UQCRC1 CACUL1 BAG5 PRR5L ERLIN1 PER3 JAK1 ZNF746 USP25 CUL4A FZD6 UBE2D1 LRPPRC VCL TRIB1 TINF2 CRK MOAP1 CASC3 CEBPB UBE2J1 USP7 GABARAPL2 TPI1 WASHC1 HSP90AA1 MDM2 CDKN1A BOK DTX3L CAMLG BCL2
0.153456	11	24	2.5278	Regulation of neuroblast proliferation	ASPM FZD3 SMO GLI3 CTNNB1 LRRK2 CTNNA1 FOXG1 OTP DMRTA2 VAX1
0.164154	15	48	2.17033	Alpha-beta T cell activation involved in immune response	RC3H1 ZBTB7B SHB IL18R1 ZC3H12A RARA RELB MYB RIPK2 TMEM98 ENTPD7 SOCS5 BCL3 HLX EOMES
0.164154	15	48	2.17033	Alpha-beta T cell differentiation involved in immune response	RC3H1 ZBTB7B SHB IL18R1 ZC3H12A RARA RELB MYB RIPK2 TMEM98 ENTPD7 SOCS5 BCL3 HLX EOMES
0.175662	530	3060	1.11317	Regulation of cellular macromolecule biosynthetic process	ACVR2A ZGPAT SMAD5 NR3C1 KDM3B IKZF1 UBE3A RC3H1 ZNF692 ETV7 ZRANB3 NLRC5 BEND6 COMMD3 EP300 TNKS ELK4 PCID2 ZBTB42 EAF2 NSD3 PPRC1 CPEB2 IRX3 ZNF703 SIX4 POU3F2 SYK MED13L CUX2 CLOCK NR1I2 CD81 ZFP37 LMX1B HIPK2 NCOR1 TOB2 MLLT6 PDGFB HEY1 GABPB1 FOXP1 RRN3 MBD2 GATAD2A HMGB2 ZNF583 PHC2 WWP2 AGO4 YAP1 NAMPT USP13 RACK1 AKT2 ATP5PO RFC4 BCLAF1 KLF15 NFKB1 TSC22D1 SOAT1 PCBP3 SALL4 WAPL SMARCE1 T…
0.17914	770	4807	1.08634	Biosynthetic process	ACVR2A SLC1A1 ZGPAT SLC27A1 RBP1 FADS3 SMAD5 NR3C1 KDM3B GALNT1 GTF2E2 IKZF1 FAM126A PTDSS1 UBE3A RC3H1 ZNF692 ETV7 POLR1G CYP2R1 ZRANB3 NLRC5 BEND6 COMMD3 EP300 ARMC5 TNKS ELK4 ABHD5 PCID2 ZBTB42 EAF2 NSD3 POMT2 B4GALNT1 PPRC1 AZIN1 RPL32 CPEB2 IRX3 ZNF703 SIX4 POU3F2 UXS1 SYK GRWD1 MED13L CUX2 TMEM165 CLOCK NR1I2 CD81 ZFP37 PIGN LMX1B GINS1 FAM3C HIPK2 NCOR1 TOB2 LARGE2 MLLT6 PDGFB HEY1 GABPB1 …
0.17914	155	843	1.24083	Regulation of organelle organization	RAE1 STMN1 EP300 TNKS PCID2 FCHSD2 ATP13A2 TAPT1 PDGFB CDC42EP1 PLXNB1 NME6 LIMK1 CDC20 TOM1L2 YAP1 EHD3 SIGLEC15 AKT2 WAPL SYT9 ANAPC4 LRFN4 TTC8 ROCK1 FES PHPT1 WASF3 PLK2 CHCHD10 DMTN CENATAC NES CORO2B RUBCN FZD10 RASSF1 ZMYND10 PRKCD CORO1A BICD1 PPM1J LIMCH1 RB1 PLEKHH2 HTT ESAM TPR PLEK SPTAN1 SHANK1 PFN4 PRRT2 CEP135 ARHGDIA GPSM2 TGFA ADD2 FERMT2 CAPN2 TRIM37 WASL TMEM39A PAK2 ANAPC1 ASA…
0.17914	754	4683	1.08813	Cellular biosynthetic process	ACVR2A SLC1A1 ZGPAT SLC27A1 RBP1 FADS3 SMAD5 NR3C1 KDM3B GALNT1 GTF2E2 IKZF1 FAM126A PTDSS1 UBE3A RC3H1 ZNF692 ETV7 POLR1G CYP2R1 ZRANB3 NLRC5 BEND6 COMMD3 EP300 TNKS ELK4 ABHD5 PCID2 ZBTB42 EAF2 NSD3 POMT2 B4GALNT1 PPRC1 AZIN1 RPL32 CPEB2 IRX3 ZNF703 SIX4 POU3F2 UXS1 SYK GRWD1 MED13L CUX2 TMEM165 CLOCK NR1I2 CD81 ZFP37 PIGN LMX1B GINS1 FAM3C HIPK2 NCOR1 TOB2 LARGE2 MLLT6 PDGFB HEY1 GABPB1 FOXP1 …
0.17914	332	1792	1.15084	Negative regulation of nitrogen compound metabolic process	ZGPAT SMAD5 NR3C1 PTBP3 CORO1C RC3H1 ZNF692 ZRANB3 BEND6 COMMD3 EP300 TNKS ELK4 PCID2 ZBTB42 PTPN3 AZIN1 SPOCK1 CPEB2 IRX3 ZNF703 SIX4 CUX2 CLOCK CAST ZFP37 PRKAR1A HIPK2 NCOR1 TOB2 MLLT6 PDGFB HEY1 FOXP1 LIMK1 MBD2 GATAD2A HMGB2 PHC2 WWP2 AGO4 YAP1 GADD45B RACK1 EIF4A2 BCLAF1 KLF15 NFKB1 PCBP3 SALL4 SMARCE1 TYMS ZBTB7B TRIM44 ID1 ROCK1 FURIN THOC1 FST MSX2 CDYL ANKRD33 NOCT SRCIN1 BAG6 LEP PHACT…
0.180465	192	943	1.20979	Neuron differentiation	ASPM COBL RAPH1 NTN4 STMN1 BEND6 EP300 SDC2 STK25 SPOCK1 IRX3 LAMC2 POU3F2 CUX2 LMX1B HIPK2 HEY1 FSTL4 PLXNB1 LIMK1 PIGT FZD4 TCF12 BLOC1S6 TTC8 ROCK1 FES NEUROG1 SRCIN1 TMEM106B LEP ACSL3 SLC9A3R1 ASCL1 CPNE5 BMPR1B KIRREL3 FZD3 SEMA4C SEMA6C RB1 PROM1 BDNF WEE1 AGTPBP1 SHANK1 AHI1 LDB1 NEO1 MSANTD3-TMEFF1 NPTN EFNB2 FOXA2 NYAP1 ADARB1 MOSMO PRKG1 C1QL1 FZD2 EIF4E BCL11A LHX6 WASL NR4A2 IRX6 PTK…
0.180465	67	343	1.39969	Ubiquitin-protein transferase activity	HECTD2 UBE3A RC3H1 RNF182 RNF167 RNF217 WWP2 RNF10 TRIM44 RNF19A TRIM17 RNF213 TRIM58 WDSUB1 UBE2E1 HECTD4 UBE2E3 AKTIP TNFAIP3 UBE2L5 UBE2Q2 TRIM63 UBE2W RNF14 TRIM37 TRAF3 PDZRN3 SH3RF1 RNF138 ITCH HECTD3 UBE2T HACE1 RNF146 SIAH2 LTN1 UBE3D NSMCE1 TRIM27 TRIM72 NHLRC1 TRIM65 BRAP RNF165 FBXW8 RMND5B HECW1 TNFAIP1 TRAF7 CUL4A G2E3 UBE2D1 RNF34 KLHL42 FBXO11 MEX3C RNF220 ZNF598 RNF152 RNF144A UBE…
0.1816	44	195	1.52115	Protein polyubiquitination	UBE3A RC3H1 TNKS RNF167 RNF217 WWP2 TRIM44 RNF19A ANAPC4 TRIM58 UBE2E1 SHARPIN UBE2E3 AKTIP TNFAIP3 UBE2L5 UBE2Q2 UBE2W RNF14 TRAF3 ANAPC1 ANAPC13 ITCH UBE2T CTNNB1 HACE1 RNF146 UBE3D TRIM27 NHLRC1 RNF165 HECW1 UBE2D1 MARCHF7 RNF34 KLHL42 RNF152 GPS2 RNF144A UBE2J1 DTX3L BCL2 PELI2
0.1816	9	26	2.70457	Regulation of T-helper cell differentiation	RC3H1 ZBTB7B SHB ZC3H12A RARA MYB RIPK2 SOCS5 HLX
0.187273	57	223	1.43662	Kidney development	SMAD5 TIPARP IRX3 SIX4 FRAS1 FREM2 PDGFB YAP1 KLF15 NPHS2 RDH10 BAG6 STAT1 FOXC1 AP2B1 KIRREL3 WNT2B SMAD2 PROM1 PKD2 AHI1 SGPL1 LZTS2 PTK7 FAT4 SMO RARA MYO1E IFT88 GLI3 CTNNB1 WNT1 FGF8 LRRK2 MMP9 DLG1 LRP2 BMPER SMAD1 AQP11 FOXC2 APH1A PRDM1 LHX1 ZBTB14 PCSK5 NUP133 OSR2 JMJD6 PKD1 OSR1 GCNT4 C1GALT1 FGF1 SIX1 BCL2 CRLF1
0.187273	768	4960	1.08509	Organic cyclic compound binding	ACVR2A ZGPAT SLC27A1 PPP5C RAE1 RBP1 SMAD5 TIPARP DIMT1 NR3C1 DNAJC21 KDM3B GTF2E2 PTBP3 IKZF1 RC3H1 ZNF692 ETV7 CYP2R1 ZRANB3 NLRC5 NHEJ1 COMMD3 RRS1 EP300 H2AZ2 DDX50 ELK4 PCID2 ZBTB42 SYN2 PPRC1 NIM1K STK25 CPEB2 IRX3 ATP13A2 SIX4 POU3F2 UXS1 ATP2A2 SYK MYO1B GRWD1 SRP68 HNRNPA3 DDX60 ABCF1 CUX2 CLOCK NR1I2 VRK2 CD81 ZFP37 KIF1B PRKRA PRKAR1A LMX1B HNRNPLL MMUT HIPK2 NCOR1 HEY1 RAB26 GABPB1 FO…
0.192246	70	360	1.38112	Ubiquitin-like protein transferase activity	HECTD2 UBE3A RC3H1 RNF182 RNF167 RNF217 WWP2 RNF10 TRIM44 RNF19A PIAS2 TRIM17 RNF213 TRIM58 WDSUB1 UBE2E1 HECTD4 UBE2E3 AKTIP TNFAIP3 UBE2L5 UBE2Q2 TRIM63 UBE2W RNF14 TRIM37 PIAS1 TRAF3 PDZRN3 SH3RF1 RNF138 ITCH HECTD3 UBE2T HACE1 RNF146 SIAH2 LTN1 UBE3D NSMCE1 TRIM27 TRIM72 NHLRC1 TRIM65 BRAP RNF165 FBXW8 ZNF451 RMND5B HECW1 TNFAIP1 TRAF7 CUL4A G2E3 UBE2D1 RNF34 KLHL42 FBXO11 MEX3C RNF220 ZNF598…
0.193819	154	705	1.23282	Negative regulation of transcription by RNA polymerase II	ZGPAT SMAD5 NR3C1 ZNF692 COMMD3 EP300 ELK4 ZBTB42 IRX3 CUX2 ZFP37 HIPK2 NCOR1 PDGFB HEY1 FOXP1 MBD2 GATAD2A WWP2 YAP1 NFKB1 PCBP3 SALL4 ZBTB7B ID1 FST MSX2 ANKRD33 LEP ASCL1 FOXC1 NR2F1 ZNF599 C1QBP RELA RB1 YEATS2 DNAJA3 CC2D1A AJUBA PCGF6 TPR LDB1 E2F8 ZNF436 NR6A1 BCL11A TRIM37 NR4A2 PIAS1 HHEX THAP5 SMO CIC ATF3 MIER3 RARA TRIB3 THAP11 EZH2 GLI3 ETV6 H2AFY GSK3A TSG101 CTNNB1 ID4 CNOT2 HINFP …
0.193819	33	112	1.61147	Regulation of heart contraction	SLC1A1 IRX3 ATP2A2 EHD3 GJC1 CACNB2 ZC3H12A CACNA1C RNLS BVES DSP GRK2 ADM DLG1 SLC9A1 MEF2A SHOX2 CACNA1D KCNN2 ATP2B4 SRI KCNA5 ADRA1A ADRB1 KCND3 TMEM38A KCNE3 HEY2 TMEM65 MDM2 TNNT2 KCNJ2 NKX2-5
0.193819	630	3880	1.0958	Cellular nitrogen compound biosynthetic process	ACVR2A SLC1A1 ZGPAT RBP1 SMAD5 NR3C1 KDM3B GTF2E2 IKZF1 UBE3A RC3H1 ZNF692 ETV7 POLR1G NLRC5 BEND6 COMMD3 EP300 TNKS ELK4 PCID2 ZBTB42 EAF2 NSD3 B4GALNT1 PPRC1 AZIN1 RPL32 CPEB2 IRX3 ZNF703 SIX4 POU3F2 UXS1 SYK MED13L CUX2 CLOCK NR1I2 CD81 ZFP37 LMX1B HIPK2 NCOR1 TOB2 MLLT6 PDGFB HEY1 GABPB1 FOXP1 RRN3 NME6 MBD2 GATAD2A HMGB2 ZNF583 PHC2 WWP2 AGO4 YAP1 AK7 RPL26 SRBD1 NAMPT RPS23 USP13 RACK1 ATP5…
0.193819	13	50	2.20808	Regulation of defense response to virus	TRIM44 STAT1 C1QBP ZC3H12A TRAF3 ITCH ELMOD2 GPATCH3 SEC14L1 IFNLR1 UFD1 HSP90AA1 DTX3L
0.193819	209	1041	1.19194	Negative regulation of RNA metabolic process	ZGPAT SMAD5 NR3C1 PTBP3 ZNF692 BEND6 COMMD3 EP300 ELK4 ZBTB42 IRX3 ZNF703 SIX4 CUX2 CLOCK ZFP37 HIPK2 NCOR1 TOB2 PDGFB HEY1 FOXP1 MBD2 GATAD2A HMGB2 PHC2 WWP2 YAP1 EIF4A2 BCLAF1 NFKB1 PCBP3 SALL4 SMARCE1 ZBTB7B ID1 FST MSX2 CDYL ANKRD33 NOCT LEP DHX9 ASCL1 FOXC1 ZNF503 NR2F1 ZNF599 C1QBP ZNF706 RELA TARDBP SMAD2 RB1 YEATS2 IRF1 DNAJA3 POU2F1 CC2D1A AJUBA PCGF6 TPR CASP8AP2 LDB1 PAX9 PHB2 ZC3H12A …
0.193819	7	13	3.03847	COPII-coated vesicle cargo loading	MIA3 SEC24A SEC31B SEC24C RAB1A SEC24B INSIG1
0.193819	197	961	1.19875	Negative regulation of RNA biosynthetic process	ZGPAT SMAD5 NR3C1 ZNF692 BEND6 COMMD3 EP300 ELK4 ZBTB42 IRX3 ZNF703 SIX4 CUX2 CLOCK ZFP37 HIPK2 NCOR1 TOB2 PDGFB HEY1 FOXP1 MBD2 GATAD2A HMGB2 PHC2 WWP2 YAP1 EIF4A2 BCLAF1 NFKB1 PCBP3 SALL4 SMARCE1 ZBTB7B ID1 FST MSX2 CDYL ANKRD33 LEP ASCL1 FOXC1 ZNF503 NR2F1 ZNF599 C1QBP ZNF706 RELA SMAD2 RB1 YEATS2 IRF1 DNAJA3 POU2F1 CC2D1A AJUBA PCGF6 TPR CASP8AP2 LDB1 PAX9 PHB2 E2F8 YAF2 ZNF436 NR6A1 BCL11A T…
0.193819	197	960	1.19875	Negative regulation of nucleic acid-templated transcription	ZGPAT SMAD5 NR3C1 ZNF692 BEND6 COMMD3 EP300 ELK4 ZBTB42 IRX3 ZNF703 SIX4 CUX2 CLOCK ZFP37 HIPK2 NCOR1 TOB2 PDGFB HEY1 FOXP1 MBD2 GATAD2A HMGB2 PHC2 WWP2 YAP1 EIF4A2 BCLAF1 NFKB1 PCBP3 SALL4 SMARCE1 ZBTB7B ID1 FST MSX2 CDYL ANKRD33 LEP ASCL1 FOXC1 ZNF503 NR2F1 ZNF599 C1QBP ZNF706 RELA SMAD2 RB1 YEATS2 IRF1 DNAJA3 POU2F1 CC2D1A AJUBA PCGF6 TPR CASP8AP2 LDB1 PAX9 PHB2 E2F8 YAF2 ZNF436 NR6A1 BCL11A T…

## Sheet: 3. meQTL gene info
Ensembl ID	Symbol	Entrez	Type	Species	Chr	Position (Mbp)	Description
ENSMMUG00000000634	ZNF692	710010	protein_coding	Macaque	1	0.071582	zinc finger protein 692 [Source:VGNC Symbol;Acc:VGNC:100195]
ENSMMUG00000056262		NA	protein_coding	Macaque	1	1.0809
ENSMMUG00000005570	TRIM58	699182	protein_coding	Macaque	1	1.16001	tripartite motif containing 58 [Source:VGNC Symbol;Acc:VGNC:100177]
ENSMMUG00000005955	GCSAML	708969	protein_coding	Macaque	1	1.44155	germinal center associated signaling and motility like [Source:VGNC Symbol;Acc:VGNC:72806]
ENSMMUG00000022208	SCCPDH	702924	protein_coding	Macaque	1	2.27373	saccharopine dehydrogenase (putative) [Source:VGNC Symbol;Acc:VGNC:100132]
ENSMMUG00000021098	HNRNPU	713066	protein_coding	Macaque	1	4.23475	heteroous nuclear ribonucleoprotein U [Source:VGNC Symbol;Acc:VGNC:73500]
ENSMMUG00000000021	CATSPERE	704627	protein_coding	Macaque	1	4.47853	catsper channel auxiliary subunit epsilon [Source:VGNC Symbol;Acc:VGNC:70657]
ENSMMUG00000004265	PLD5	706256	protein_coding	Macaque	1	6.56502	phospholipase D family member 5 [Source:VGNC Symbol;Acc:VGNC:76120]
ENSMMUG00000008761	EXO1	706902	protein_coding	Macaque	1	7.17973	exonuclease 1 [Source:VGNC Symbol;Acc:VGNC:72447]
ENSMMUG00000010073	MTR	717582	protein_coding	Macaque	1	12.1432	5-methyltetrahydrofolate-homocysteine methyltransferase [Source:VGNC Symbol;Acc:VGNC:75078]
ENSMMUG00000021238	EDARADD	710637	protein_coding	Macaque	1	12.5601	EDAR associated death domain [Source:VGNC Symbol;Acc:VGNC:72043]
ENSMMUG00000007145	GGPS1	100425248	protein_coding	Macaque	1	13.6801	geranylgeranyl diphosphate synthase 1 [Source:VGNC Symbol;Acc:VGNC:99960]
ENSMMUG00000058824	TOMM20	712039	protein_coding	Macaque	1	13.8997	translocase of outer mitochondrial membrane 20 [Source:NCBI gene (formerly Entrezgene);Acc:712039]
ENSMMUG00000049832	IRF2BP2	718705	protein_coding	Macaque	1	14.4295	interferon regulatory factor 2 binding protein 2 [Source:HGNC Symbol;Acc:HGNC:21729]
ENSMMUG00000021703	TARBP1	712397	protein_coding	Macaque	1	14.5609	TAR (HIV-1) RNA binding protein 1 [Source:HGNC Symbol;Acc:HGNC:11568]
ENSMMUG00000009226	MAP3K21	712755	protein_coding	Macaque	1	15.6348	mitogen-activated protein kinase kinase kinase 21 [Source:VGNC Symbol;Acc:VGNC:100009]
ENSMMUG00000063981	NTPCR	712959	protein_coding	Macaque	1	16.0304	nucleoside-triphosphatase, cancer-related [Source:NCBI gene (formerly Entrezgene);Acc:712959]
ENSMMUG00000005243	EXOC8	713483	protein_coding	Macaque	1	17.649	exocyst complex component 8 [Source:VGNC Symbol;Acc:VGNC:72330]
ENSMMUG00000005882	CAPN9	719222	protein_coding	Macaque	1	18.1885	calpain 9 [Source:VGNC Symbol;Acc:VGNC:70537]
ENSMMUG00000005877	COG2	714263	protein_coding	Macaque	1	18.3053	component of oligomeric golgi complex 2 [Source:VGNC Symbol;Acc:VGNC:71384]
ENSMMUG00000009509	URB2	694893	protein_coding	Macaque	1	19.343	URB2 ribosome biosis homolog [Source:VGNC Symbol;Acc:VGNC:79756]
ENSMMUG00000022091	NUP133	693888	protein_coding	Macaque	1	19.4944	nucleoporin 133 [Source:VGNC Symbol;Acc:VGNC:75428]
ENSMMUG00000054977		NA	protein_coding	Macaque	1	19.538
ENSMMUG00000017722	CCSAP	694154	protein_coding	Macaque	1	19.6625	centriole, cilia and spindle associated protein [Source:VGNC Symbol;Acc:VGNC:82120]
ENSMMUG00000017720	RAB4A	694288	protein_coding	Macaque	1	19.7006	RAB4A, member RAS onco family [Source:VGNC Symbol;Acc:VGNC:81545]
ENSMMUG00000001152	NUF2	693637	protein_coding	Macaque	1	20.8516	NUF2 component of NDC80 kinetochore complex [Source:VGNC Symbol;Acc:VGNC:75405]
ENSMMUG00000015948	MGST3	695275	protein_coding	Macaque	1	23.1141	microsomal glutathione S-transferase 3 [Source:VGNC Symbol;Acc:VGNC:74720]
ENSMMUG00000005585	TMCO1	698272	protein_coding	Macaque	1	23.2246	transmembrane and coiled-coil domains 1 [Source:VGNC Symbol;Acc:VGNC:79118]
ENSMMUG00000008155	POU2F1	700530	protein_coding	Macaque	1	24.5925	POU class 2 homeobox 1 [Source:VGNC Symbol;Acc:VGNC:76223]
ENSMMUG00000005283	SFT2D2	699445	protein_coding	Macaque	1	25.5713	SFT2 domain containing 2 [Source:VGNC Symbol;Acc:VGNC:97826]
ENSMMUG00000013039	SLC19A2	700684	protein_coding	Macaque	1	26.7931	solute carrier family 19 member 2 [Source:VGNC Symbol;Acc:VGNC:81571]
ENSMMUG00000016583	SCYL3	701768	protein_coding	Macaque	1	27.1828	SCY1 like pseudokinase 3 [Source:VGNC Symbol;Acc:VGNC:77053]
ENSMMUG00000007266	EEF1AKNMT	704943	protein_coding	Macaque	1	29.0905	eEF1A lysine and N-terminal methyltransferase [Source:VGNC Symbol;Acc:VGNC:72093]
ENSMMUG00000007273	DNM3	705300	protein_coding	Macaque	1	29.1516	dynamin 3 [Source:VGNC Symbol;Acc:VGNC:71928]
ENSMMUG00000008776	PRDX6	706486	protein_coding	Macaque	1	30.7671	peroxiredoxin 6 [Source:VGNC Symbol;Acc:VGNC:76267]
ENSMMUG00000000630	RC3H1	707745	protein_coding	Macaque	1	31.2385	ring finger and CCCH-type domains 1 [Source:VGNC Symbol;Acc:VGNC:76861]
ENSMMUG00000056058	CLEC20A	NA	protein_coding	Macaque	1	35.705	C-type lectin domain containing 20A [Source:HGNC Symbol;Acc:HGNC:34521]
ENSMMUG00000003768	SOAT1	716989	protein_coding	Macaque	1	36.4845	sterol O-acyltransferase 1 [Source:VGNC Symbol;Acc:VGNC:77685]
ENSMMUG00000003770	NPHS2	100430826	protein_coding	Macaque	1	36.7635	NPHS2 stomatin family member, podocin [Source:VGNC Symbol;Acc:VGNC:75167]
ENSMMUG00000016033	TDRD5	716831	protein_coding	Macaque	1	36.8048	tudor domain containing 5 [Source:VGNC Symbol;Acc:VGNC:79259]
ENSMMUG00000055256	FAM163A	718704	protein_coding	Macaque	1	37.016	family with sequence similarity 163 member A [Source:HGNC Symbol;Acc:HGNC:28274]
ENSMMUG00000055544	LHX4	716454	protein_coding	Macaque	1	37.4224	LIM homeobox 4 [Source:HGNC Symbol;Acc:HGNC:21734]
ENSMMUG00000031286	IER5	718339	protein_coding	Macaque	1	38.2939	immediate early response 5 [Source:VGNC Symbol;Acc:VGNC:73561]
ENSMMUG00000008990	RGS8	720353	protein_coding	Macaque	1	39.896	regulator of G protein signaling 8 [Source:VGNC Symbol;Acc:VGNC:100057]
ENSMMUG00000005635	DHX9	715453	protein_coding	Macaque	1	40.0886	DExH-box helicase 9 [Source:VGNC Symbol;Acc:VGNC:71766]
ENSMMUG00000015084	LAMC1	715265	protein_coding	Macaque	1	40.2701	laminin subunit gamma 1 [Source:VGNC Symbol;Acc:VGNC:74232]
ENSMMUG00000001479	LAMC2	715212	protein_coding	Macaque	1	40.4257	laminin subunit gamma 2 [Source:VGNC Symbol;Acc:VGNC:74233]
ENSMMUG00000018458	SMG7	717603	protein_coding	Macaque	1	40.7331	SMG7 nonsense mediated mRNA decay factor [Source:VGNC Symbol;Acc:VGNC:77725]
ENSMMUG00000013884	IVNS1ABP	714152	protein_coding	Macaque	1	42.5362	influenza virus NS1A binding protein [Source:VGNC Symbol;Acc:VGNC:99985]
ENSMMUG00000009081	TPR	713910	protein_coding	Macaque	1	43.5357	translocated promoter region, nuclear basket protein [Source:VGNC Symbol;Acc:VGNC:100164]
ENSMMUG00000000245	ASPM	711153	protein_coding	Macaque	1	54.4748	assembly factor for spindle microtubules [Source:VGNC Symbol;Acc:VGNC:70099]
ENSMMUG00000060620	C1orf53	710736	protein_coding	Macaque	1	55.325	chromosome 1 open reading frame 53 [Source:HGNC Symbol;Acc:HGNC:30003]
ENSMMUG00000012259	LHX9	710636	protein_coding	Macaque	1	55.3403	LIM homeobox 9 [Source:VGNC Symbol;Acc:VGNC:74044]
ENSMMUG00000016188	NR5A2	709735	protein_coding	Macaque	1	57.4615	nuclear receptor subfamily 5 group A member 2 [Source:VGNC Symbol;Acc:VGNC:75521]
ENSMMUG00000004268	DDX59	709192	protein_coding	Macaque	1	58.0756	DEAD-box helicase 59 [Source:VGNC Symbol;Acc:VGNC:99882]
ENSMMUG00000005921	KIF21B	710792	protein_coding	Macaque	1	58.3977	kinesin family member 21B [Source:VGNC Symbol;Acc:VGNC:73945]
ENSMMUG00000017419	ASCL5	106994143	protein_coding	Macaque	1	58.5453	achaete-scute family bHLH transcription factor 5 [Source:VGNC Symbol;Acc:VGNC:69938]
ENSMMUG00000056199	TNNT2	709882	protein_coding	Macaque	1	58.7798	troponin T2, cardiac type [Source:NCBI gene (formerly Entrezgene);Acc:709882]
ENSMMUG00000013795	UBE2T	705911	protein_coding	Macaque	1	59.7667	ubiquitin conjugating enzyme E2 T [Source:VGNC Symbol;Acc:VGNC:79467]
ENSMMUG00000058670		NA	protein_coding	Macaque	1	60.2751
ENSMMUG00000007046	ADIPOR1	704626	protein_coding	Macaque	1	60.3831	adiponectin receptor 1 [Source:VGNC Symbol;Acc:VGNC:82100]
ENSMMUG00000054475	CYB5R1	704519	protein_coding	Macaque	1	60.3992	cytochrome b5 reductase 1 [Source:NCBI gene (formerly Entrezgene);Acc:704519]
ENSMMUG00000043626	MYOG	703742	protein_coding	Macaque	1	60.5773	myogenin [Source:VGNC Symbol;Acc:VGNC:100017]
ENSMMUG00000021116	ATP2B4	574317	protein_coding	Macaque	1	61.1379	ATPase plasma membrane Ca2+ transporting 4 [Source:VGNC Symbol;Acc:VGNC:70183]
ENSMMUG00000065076	PPP1R15B	699809	protein_coding	Macaque	1	61.9141	protein phosphatase 1 regulatory subunit 15B [Source:HGNC Symbol;Acc:HGNC:14951]
ENSMMUG00000010480	TMCC2	698565	protein_coding	Macaque	1	62.7523	transmembrane and coiled-coil domain family 2 [Source:VGNC Symbol;Acc:VGNC:79423]
ENSMMUG00000004109	CDK18	100430417	protein_coding	Macaque	1	63.0262	cyclin dependent kinase 18 [Source:VGNC Symbol;Acc:VGNC:71162]
ENSMMUG00000001024	ELK4	699281	protein_coding	Macaque	1	63.1379	ETS transcription factor ELK4 [Source:VGNC Symbol;Acc:VGNC:72211]
ENSMMUG00000055835	NUCKS1	697298	protein_coding	Macaque	1	63.2369	nuclear casein kinase and cyclin dependent kinase substrate 1 [Source:NCBI gene (formerly Entrezgene);Acc:697298]
ENSMMUG00000023566	DYRK3	695163	protein_coding	Macaque	1	64.1416	dual specificity tyrosine phosphorylation regulated kinase 3 [Source:VGNC Symbol;Acc:VGNC:72020]
ENSMMUG00000007129	CD46	714082	protein_coding	Macaque	1	65.2549	CD46 molecule [Source:VGNC Symbol;Acc:VGNC:70930]
ENSMMUG00000009967	SERTAD4	712616	protein_coding	Macaque	1	67.723	SERTA domain containing 4 [Source:VGNC Symbol;Acc:VGNC:77306]
ENSMMUG00000016099	HHAT	712333	protein_coding	Macaque	1	67.8186	hedgehog acyltransferase [Source:VGNC Symbol;Acc:VGNC:99968]
ENSMMUG00000016102	KCNH1	712190	protein_coding	Macaque	1	68.1713	potassium voltage-gated channel subfamily H member 1 [Source:VGNC Symbol;Acc:VGNC:97779]
ENSMMUG00000002142	NENF	710911	protein_coding	Macaque	1	69.9271	neudesin neurotrophic factor [Source:VGNC Symbol;Acc:VGNC:75287]
ENSMMUG00000012185	ATF3	710832	protein_coding	Macaque	1	70.0552	activating transcription factor 3 [Source:VGNC Symbol;Acc:VGNC:70170]
ENSMMUG00000052576	FAM71A	710735	protein_coding	Macaque	1	70.1137	family with sequence similarity 71 member A [Source:HGNC Symbol;Acc:HGNC:26541]
ENSMMUG00000015056	BATF3	710551	protein_coding	Macaque	1	70.1707	basic leucine zipper ATF-like transcription factor 3 [Source:VGNC Symbol;Acc:VGNC:70143]
ENSMMUG00000061301	SLC30A10	706999	protein_coding	Macaque	1	77.4572	solute carrier family 30 member 10 [Source:HGNC Symbol;Acc:HGNC:25355]
ENSMMUG00000007783	IARS2	711121	protein_coding	Macaque	1	77.6418	isoleucyl-tRNA synthetase 2, mitochondrial [Source:VGNC Symbol;Acc:VGNC:73458]
ENSMMUG00000057631	MTARC2	705425	protein_coding	Macaque	1	78.3588	mitochondrial amidoxime reducing component 2 [Source:NCBI gene (formerly Entrezgene);Acc:705543]
ENSMMUG00000062202	HLX	705298	protein_coding	Macaque	1	78.5005	H2.0 like homeobox [Source:HGNC Symbol;Acc:HGNC:4978]
ENSMMUG00000001021	MIA3	704405	protein_coding	Macaque	1	80.2728	MIA SH3 domain ER export factor 3 [Source:VGNC Symbol;Acc:VGNC:74565]
ENSMMUG00000011142	CAPN2	703047	protein_coding	Macaque	1	81.3251	calpain 2 [Source:VGNC Symbol;Acc:VGNC:70532]
ENSMMUG00000011146	TP53BP2	705383	protein_coding	Macaque	1	81.3907	tumor protein p53 binding protein 2 [Source:VGNC Symbol;Acc:VGNC:78629]
ENSMMUG00000051471		703819	protein_coding	Macaque	1	82.4178
ENSMMUG00000003472	LBR	700801	protein_coding	Macaque	1	82.9409	lamin B receptor [Source:VGNC Symbol;Acc:VGNC:97785]
ENSMMUG00000005782	EPHX1	700180	protein_coding	Macaque	1	83.3177	epoxide hydrolase 1 [Source:VGNC Symbol;Acc:VGNC:72245]
ENSMMUG00000042699	SDE2	700761	protein_coding	Macaque	1	83.5182	SDE2 telomere maintenance homolog [Source:VGNC Symbol;Acc:VGNC:100135]
ENSMMUG00000016014	LIN9	699056	protein_coding	Macaque	1	83.7818	lin-9 DREAM MuvB core complex component [Source:VGNC Symbol;Acc:VGNC:74166]
ENSMMUG00000021820	PARP1	698806	protein_coding	Macaque	1	83.9248	poly(ADP-ribose) polymerase 1 [Source:VGNC Symbol;Acc:VGNC:100025]
ENSMMUG00000008640	STUM	698311	protein_coding	Macaque	1	84.1175	stum, mechanosensory transduction mediator homolog [Source:VGNC Symbol;Acc:VGNC:78244]
ENSMMUG00000050712	WNT3A	696200	protein_coding	Macaque	1	85.584	Wnt family member 3A [Source:HGNC Symbol;Acc:HGNC:15983]
ENSMMUG00000052432	ARF1	696052	protein_coding	Macaque	1	85.6585	ADP ribosylation factor 1 [Source:NCBI gene (formerly Entrezgene);Acc:696052]
ENSMMUG00000005307	TRIM17	694286	protein_coding	Macaque	1	85.9834	tripartite motif containing 17 [Source:VGNC Symbol;Acc:VGNC:78922]
ENSMMUG00000009332	HSD17B7	720399	protein_coding	Macaque	1	88.1408	hydroxysteroid 17-beta dehydrogenase 7 [Source:HGNC Symbol;Acc:HGNC:5215]
ENSMMUG00000002007	KLHDC9	719863	protein_coding	Macaque	1	89.8475	kelch domain containing 9 [Source:VGNC Symbol;Acc:VGNC:99993]
ENSMMUG00000064337	NECTIN4	719843	protein_coding	Macaque	1	89.8582	nectin cell adhesion molecule 4 [Source:HGNC Symbol;Acc:HGNC:19688]
ENSMMUG00000001297	CADM3	719985	protein_coding	Macaque	1	91.7602	cell adhesion molecule 3 [Source:VGNC Symbol;Acc:VGNC:70574]
ENSMMUG00000012424	NTRK1	719670	protein_coding	Macaque	1	94.0838	neurotrophic receptor tyrosine kinase 1 [Source:VGNC Symbol;Acc:VGNC:75540]
ENSMMUG00000040660	HDGF	716742	protein_coding	Macaque	1	94.2127	heparin binding growth factor [Source:VGNC Symbol;Acc:VGNC:99967]
ENSMMUG00000006265	NES	718562	protein_coding	Macaque	1	94.2881	nestin [Source:VGNC Symbol;Acc:VGNC:75315]
ENSMMUG00000018309	FAM189B	719116	protein_coding	Macaque	1	95.7639	family with sequence similarity 189 member B [Source:VGNC Symbol;Acc:VGNC:72262]
ENSMMUG00000058063		NA	protein_coding	Macaque	1	95.9531
ENSMMUG00000023340	ADAM15	719030	protein_coding	Macaque	1	95.9685	ADAM metallopeptidase domain 15 [Source:VGNC Symbol;Acc:VGNC:69477]
ENSMMUG00000004053	ZBTB7B	719006	protein_coding	Macaque	1	96.0154	zinc finger and BTB domain containing 7B [Source:VGNC Symbol;Acc:VGNC:81609]
ENSMMUG00000019545	TDRD10	718720	protein_coding	Macaque	1	96.4844	tudor domain containing 10 [Source:VGNC Symbol;Acc:VGNC:100157]
ENSMMUG00000005010		718537	protein_coding	Macaque	1	97.0856
ENSMMUG00000008153	NPR1	715598	protein_coding	Macaque	1	97.3712	natriuretic peptide receptor 1 [Source:VGNC Symbol;Acc:VGNC:75388]
ENSMMUG00000056263	TCHH	717358	protein_coding	Macaque	1	98.9342	trichohyalin [Source:HGNC Symbol;Acc:HGNC:11791]
ENSMMUG00000016955	RIIAD1	100429846	protein_coding	Macaque	1	99.3653	regulatory subunit of type II PKA R-subunit domain containing 1 [Source:VGNC Symbol;Acc:VGNC:100058]
ENSMMUG00000020925	POGZ	710634	protein_coding	Macaque	1	99.6452	pogo transposable element derived with ZNF domain [Source:VGNC Symbol;Acc:VGNC:76067]
ENSMMUG00000007643	SEMA6C	709464	protein_coding	Macaque	1	99.966	semaphorin 6C [Source:VGNC Symbol;Acc:VGNC:77172]
ENSMMUG00000010074	CDC42SE1	100427784	protein_coding	Macaque	1	100.061	CDC42 small effector 1 [Source:VGNC Symbol;Acc:VGNC:70816]
ENSMMUG00000008218	ADAMTSL4	715768	protein_coding	Macaque	1	100.584	ADAMTS like 4 [Source:VGNC Symbol;Acc:VGNC:69480]
ENSMMUG00000021391	MRPS21	706805	protein_coding	Macaque	1	100.847	mitochondrial ribosomal protein S21 [Source:NCBI gene (formerly Entrezgene);Acc:706805]
ENSMMUG00000021386	APH1A	706483	protein_coding	Macaque	1	100.886	aph-1 homolog A, gamma-secretase subunit [Source:VGNC Symbol;Acc:VGNC:69924]
ENSMMUG00000004362	FCGR1A	714664	protein_coding	Macaque	1	101.372	Fc fragment of IgG receptor Ia [Source:NCBI gene (formerly Entrezgene);Acc:714664]
ENSMMUG00000009024	CHD1L	700179	protein_coding	Macaque	1	102.829	chromodomain helicase DNA binding protein 1 like [Source:VGNC Symbol;Acc:VGNC:71027]
ENSMMUG00000040654	ANKRD34A	107000633	protein_coding	Macaque	1	103.317	ankyrin repeat domain 34A [Source:VGNC Symbol;Acc:VGNC:99844]
ENSMMUG00000016734	NUDT17	697546	protein_coding	Macaque	1	103.428	nudix hydrolase 17 [Source:VGNC Symbol;Acc:VGNC:75470]
ENSMMUG00000053312		NA	protein_coding	Macaque	1	103.725
ENSMMUG00000023089	PHGDH	713480	protein_coding	Macaque	1	104.549	phosphoglycerate dehydrogenase [Source:VGNC Symbol;Acc:VGNC:75976]
ENSMMUG00000008509	GDAP2	705994	protein_coding	Macaque	1	106.335	ganglioside induced differentiation associated protein 2 [Source:VGNC Symbol;Acc:VGNC:99958]
ENSMMUG00000047035	MAN1A2	711548	protein_coding	Macaque	1	106.698	mannosidase alpha class 1A member 2 [Source:NCBI gene (formerly Entrezgene);Acc:711548]
ENSMMUG00000016905	TTF2	711312	protein_coding	Macaque	1	107.161	transcription termination factor 2 [Source:VGNC Symbol;Acc:VGNC:82263]
ENSMMUG00000016900	PTGFRN	713889	protein_coding	Macaque	1	107.276	prostaglandin F2 receptor inhibitor [Source:VGNC Symbol;Acc:VGNC:76585]
ENSMMUG00000011860	SLC22A15	710102	protein_coding	Macaque	1	108.186	solute carrier family 22 member 15 [Source:VGNC Symbol;Acc:VGNC:77526]
ENSMMUG00000008967	VANGL1	709730	protein_coding	Macaque	1	108.557	VANGL planar cell polarity protein 1 [Source:VGNC Symbol;Acc:VGNC:78976]
ENSMMUG00000017421	TSPAN2	709463	protein_coding	Macaque	1	109.145	tetraspanin 2 [Source:VGNC Symbol;Acc:VGNC:79264]
ENSMMUG00000014497	DENND2C	710883	protein_coding	Macaque	1	109.545	DENN domain containing 2C [Source:VGNC Symbol;Acc:VGNC:99885]
ENSMMUG00000017817	MAGI3	709341	protein_coding	Macaque	1	110.539	membrane associated guanylate kinase, WW and PDZ domain containing 3 [Source:VGNC Symbol;Acc:VGNC:74400]
ENSMMUG00000058665	TAFA3	706250	protein_coding	Macaque	1	111.482	TAFA chemokine like family member 3 [Source:HGNC Symbol;Acc:HGNC:21590]
ENSMMUG00000007767	PPM1J	706034	protein_coding	Macaque	1	111.497	protein phosphatase, Mg2+/Mn2+ dependent 1J [Source:VGNC Symbol;Acc:VGNC:76086]
ENSMMUG00000007765	WNT2B	705773	protein_coding	Macaque	1	111.688	Wnt family member 2B [Source:VGNC Symbol;Acc:VGNC:78797]
ENSMMUG00000050825	KCND3	641437	protein_coding	Macaque	1	112.202	potassium voltage-gated channel subfamily D member 3 [Source:NCBI gene (formerly Entrezgene);Acc:641437]
ENSMMUG00000052184	INKA2	704844	protein_coding	Macaque	1	112.454	inka box actin regulator 2 [Source:HGNC Symbol;Acc:HGNC:28045]
ENSMMUG00000015020	RBM15	701414	protein_coding	Macaque	1	113.751	RNA binding motif protein 15 [Source:VGNC Symbol;Acc:VGNC:76481]
ENSMMUG00000004614	KCNC4	701275	protein_coding	Macaque	1	113.895	potassium voltage-gated channel subfamily C member 4 [Source:VGNC Symbol;Acc:VGNC:73974]
ENSMMUG00000005426	STRIP1	700799	protein_coding	Macaque	1	114.077	striatin interacting protein 1 [Source:VGNC Symbol;Acc:VGNC:78217]
ENSMMUG00000022715	AHCYL1	700681	protein_coding	Macaque	1	114.11	adenosylhomocysteinase like 1 [Source:VGNC Symbol;Acc:VGNC:81350]
ENSMMUG00000038708	SYPL2	698562	protein_coding	Macaque	1	114.657	synaptophysin like 2 [Source:VGNC Symbol;Acc:VGNC:100152]
ENSMMUG00000005812	SORT1	698310	protein_coding	Macaque	1	114.745	sortilin 1 [Source:VGNC Symbol;Acc:VGNC:77836]
ENSMMUG00000015375	CELSR2	700893	protein_coding	Macaque	1	114.87	cadherin EGF LAG seven-pass G-type receptor 2 [Source:VGNC Symbol;Acc:VGNC:71149]
ENSMMUG00000010159	AKNAD1	696199	protein_coding	Macaque	1	115.289	AKNA domain containing 1 [Source:VGNC Symbol;Acc:VGNC:97732]
ENSMMUG00000010161	GPSM2	696458	protein_coding	Macaque	1	115.328	G protein signaling modulator 2 [Source:VGNC Symbol;Acc:VGNC:99964]
ENSMMUG00000009431	HENMT1	698896	protein_coding	Macaque	1	115.589	HEN methyltransferase 1 [Source:VGNC Symbol;Acc:VGNC:73241]
ENSMMUG00000009429	FAM102B	698769	protein_coding	Macaque	1	115.609	family with sequence similarity 102 member B [Source:VGNC Symbol;Acc:VGNC:72377]
ENSMMUG00000004103	COL11A1	712753	protein_coding	Macaque	1	121.116	collagen type XI alpha 1 chain [Source:VGNC Symbol;Acc:VGNC:71289]
ENSMMUG00000055443	GPR88	716520	protein_coding	Macaque	1	123.612	G protein-coupled receptor 88 [Source:HGNC Symbol;Acc:HGNC:4539]
ENSMMUG00000000931	SLC35A3	711077	protein_coding	Macaque	1	124.064	solute carrier family 35 member A3 [Source:VGNC Symbol;Acc:VGNC:77461]
ENSMMUG00000008515	SNX7	716015	protein_coding	Macaque	1	125.359	sorting nexin 7 [Source:HGNC Symbol;Acc:HGNC:14971]
ENSMMUG00000020726	DPYD	715672	protein_coding	Macaque	1	126.215	dihydropyrimidine dehydrogenase [Source:VGNC Symbol;Acc:VGNC:71982]
ENSMMUG00000006369	ARHGAP29	708896	protein_coding	Macaque	1	129.924	Rho GTPase activating protein 29 [Source:VGNC Symbol;Acc:VGNC:69928]
ENSMMUG00000013857	GCLM	713888	protein_coding	Macaque	1	130.244	glutamate-cysteine ligase modifier subunit [Source:VGNC Symbol;Acc:VGNC:72924]
ENSMMUG00000005070	EVI5	706592	protein_coding	Macaque	1	131.392	ecotropic viral integration site 5 [Source:VGNC Symbol;Acc:VGNC:99919]
ENSMMUG00000007180	BTBD8	705422	protein_coding	Macaque	1	131.947	BTB domain containing 8 [Source:HGNC Symbol;Acc:HGNC:21019]
ENSMMUG00000001742	TGFBR3	705053	protein_coding	Macaque	1	132.295	transforming growth factor beta receptor 3 [Source:VGNC Symbol;Acc:VGNC:78339]
ENSMMUG00000007635	ZNF644	697066	protein_coding	Macaque	1	133.449	zinc finger protein 644 [Source:VGNC Symbol;Acc:VGNC:79789]
ENSMMUG00000012828	LRRC8D	100423127	protein_coding	Macaque	1	134.56	leucine rich repeat containing 8 VRAC subunit D [Source:VGNC Symbol;Acc:VGNC:81441]
ENSMMUG00000017707	LRRC8B	100430724	protein_coding	Macaque	1	134.907	leucine rich repeat containing 8 VRAC subunit B [Source:VGNC Symbol;Acc:VGNC:81439]
ENSMMUG00000020588	PKN2	693505	protein_coding	Macaque	1	135.624	protein kinase N2 [Source:VGNC Symbol;Acc:VGNC:76015]
ENSMMUG00000005720	BCL10	714869	protein_coding	Macaque	1	139.142	BCL10 immune signaling adaptor [Source:VGNC Symbol;Acc:VGNC:70240]
ENSMMUG00000049326	GIPC2	707432	protein_coding	Macaque	1	146.247	GIPC PDZ domain containing family member 2 [Source:HGNC Symbol;Acc:HGNC:18177]
ENSMMUG00000018326	USP33	710693	protein_coding	Macaque	1	146.618	ubiquitin specific peptidase 33 [Source:VGNC Symbol;Acc:VGNC:79217]
ENSMMUG00000063855	ZZZ3	706357	protein_coding	Macaque	1	146.699	zinc finger ZZ-type containing 3 [Source:HGNC Symbol;Acc:HGNC:24523]
ENSMMUG00000020218	AK5	706248	protein_coding	Macaque	1	146.823	adenylate kinase 5 [Source:VGNC Symbol;Acc:VGNC:69762]
ENSMMUG00000005994	ST6GALNAC5	705908	protein_coding	Macaque	1	147.325	ST6 N-acetylgalactosaminide alpha-2,6-sialyltransferase 5 [Source:VGNC Symbol;Acc:VGNC:77966]
ENSMMUG00000017907	SLC44A5	704729	protein_coding	Macaque	1	148.769	solute carrier family 44 member 5 [Source:VGNC Symbol;Acc:VGNC:77785]
ENSMMUG00000000641	DNAI4	699921	protein_coding	Macaque	1	157.511	dynein axonemal intermediate chain 4 [Source:VGNC Symbol;Acc:VGNC:79593]
ENSMMUG00000003264	LEPROT	703005	protein_coding	Macaque	1	158.983	leptin receptor overlapping transcript [Source:VGNC Symbol;Acc:VGNC:74158]
ENSMMUG00000017259	DNAJC6	698682	protein_coding	Macaque	1	159.004	DnaJ heat shock protein family (Hsp40) member C6 [Source:VGNC Symbol;Acc:VGNC:99895]
ENSMMUG00000018566	JAK1	677689	protein_coding	Macaque	1	159.47	Janus kinase 1 [Source:VGNC Symbol;Acc:VGNC:73810]
ENSMMUG00000018565	RAVER2	701724	protein_coding	Macaque	1	159.603	ribonucleoprotein, PTB binding 2 [Source:VGNC Symbol;Acc:VGNC:76536]
ENSMMUG00000007577	CACHD1	701608	protein_coding	Macaque	1	159.746	cache domain containing 1 [Source:VGNC Symbol;Acc:VGNC:70670]
ENSMMUG00000020046	ALG6	696323	protein_coding	Macaque	1	161.018	ALG6 alpha-1,3-glucosyltransferase [Source:VGNC Symbol;Acc:VGNC:69671]
ENSMMUG00000006485	L1TD1	696162	protein_coding	Macaque	1	162.238	LINE1 type transposase domain containing 1 [Source:VGNC Symbol;Acc:VGNC:74125]
ENSMMUG00000012850	HOOK1	693504	protein_coding	Macaque	1	164.56	hook microtubule tethering protein 1 [Source:VGNC Symbol;Acc:VGNC:73424]
ENSMMUG00000002387	FGGY	693720	protein_coding	Macaque	1	164.679	FGGY carbohydrate kinase domain containing [Source:VGNC Symbol;Acc:VGNC:72576]
ENSMMUG00000005740	USP24	717178	protein_coding	Macaque	1	169.229	ubiquitin specific peptidase 24 [Source:VGNC Symbol;Acc:VGNC:78743]
ENSMMUG00000013679	ACOT11	715263	protein_coding	Macaque	1	169.77	acyl-CoA thioesterase 11 [Source:VGNC Symbol;Acc:VGNC:69458]
ENSMMUG00000061193	HSPB11	714791	protein_coding	Macaque	1	170.472	heat shock protein family B (small) member 11 [Source:NCBI gene (formerly Entrezgene);Acc:714791]
ENSMMUG00000007611	CZIB	714201	protein_coding	Macaque	1	171.175	mago homolog, exon junction complex subunit [Source:NCBI gene (formerly Entrezgene);Acc:714261]
ENSMMUG00000004564	TTC39A	712187	protein_coding	Macaque	1	173.123	tetratricopeptide repeat domain 39A [Source:VGNC Symbol;Acc:VGNC:79160]
ENSMMUG00000052908	DMRTA2	714181	protein_coding	Macaque	1	174.041	DMRT like family A2 [Source:HGNC Symbol;Acc:HGNC:13908]
ENSMMUG00000021933	ELAVL4	711231	protein_coding	Macaque	1	174.268	ELAV like RNA binding protein 4 [Source:VGNC Symbol;Acc:VGNC:72203]
ENSMMUG00000009282	SPATA6	710827	protein_coding	Macaque	1	175.94	spermatosis associated 6 [Source:VGNC Symbol;Acc:VGNC:77953]
ENSMMUG00000064635	FOXE3	106998348	protein_coding	Macaque	1	177.091	forkhead box E3 [Source:HGNC Symbol;Acc:HGNC:3808]
ENSMMUG00000061850	PDZK1IP1	709916	protein_coding	Macaque	1	177.273	PDZK1 interacting protein 1 [Source:NCBI gene (formerly Entrezgene);Acc:709916]
ENSMMUG00000054075	TMEM275	106998349	protein_coding	Macaque	1	177.863	transmembrane protein 275 [Source:NCBI gene (formerly Entrezgene);Acc:106998349]
ENSMMUG00000063599	LURAP1	707534	protein_coding	Macaque	1	178.169	leucine rich adaptor protein 1 [Source:NCBI gene (formerly Entrezgene);Acc:707534]
ENSMMUG00000016452	TSPAN1	707431	protein_coding	Macaque	1	178.203	tetraspanin 1 [Source:VGNC Symbol;Acc:VGNC:79263]
ENSMMUG00000020078	HPDL	705539	protein_coding	Macaque	1	179.099	4-hydroxyphenylpyruvate dioxygenase like [Source:VGNC Symbol;Acc:VGNC:73450]
ENSMMUG00000012993	HECTD3	705051	protein_coding	Macaque	1	179.407	HECT domain E3 ubiquitin protein ligase 3 [Source:VGNC Symbol;Acc:VGNC:73240]
ENSMMUG00000064464	TMEM53	705023	protein_coding	Macaque	1	179.762	transmembrane protein 53 [Source:HGNC Symbol;Acc:HGNC:26186]
ENSMMUG00000023784	RNF220	100428142	protein_coding	Macaque	1	179.785	ring finger protein 220 [Source:VGNC Symbol;Acc:VGNC:100062]
ENSMMUG00000015142	IPO13	702007	protein_coding	Macaque	1	180.479	importin 13 [Source:VGNC Symbol;Acc:VGNC:73609]
ENSMMUG00000003149	CDC20	702317	protein_coding	Macaque	1	181.104	cell division cycle 20 [Source:NCBI gene (formerly Entrezgene);Acc:702317]
ENSMMUG00000049986	FAM183A	701607	protein_coding	Macaque	1	181.298	family with sequence similarity 183 member A [Source:HGNC Symbol;Acc:HGNC:34347]
ENSMMUG00000013128	CCDC30	696829	protein_coding	Macaque	1	181.903	coiled-coil domain containing 30 [Source:VGNC Symbol;Acc:VGNC:70866]
ENSMMUG00000051992	RIMKLA	699767	protein_coding	Macaque	1	182.138	ribosomal modification protein rimK like family member A [Source:NCBI gene (formerly Entrezgene);Acc:699767]
ENSMMUG00000014138	FOXJ3	696573	protein_coding	Macaque	1	182.222	forkhead box J3 [Source:VGNC Symbol;Acc:VGNC:72596]
ENSMMUG00000017101	CTPS1	695498	protein_coding	Macaque	1	183.554	CTP synthase 1 [Source:VGNC Symbol;Acc:VGNC:71549]
ENSMMUG00000020398	EXO5	694536	protein_coding	Macaque	1	184.059	exonuclease 5 [Source:VGNC Symbol;Acc:VGNC:72361]
ENSMMUG00000016223	MYCL	716497	protein_coding	Macaque	1	184.679	MYCL proto-onco, bHLH transcription factor [Source:VGNC Symbol;Acc:VGNC:100016]
ENSMMUG00000058881		100427030	protein_coding	Macaque	1	184.788
ENSMMUG00000044273	HPCAL4	100425472	protein_coding	Macaque	1	184.886	hippocalcin like 4 [Source:VGNC Symbol;Acc:VGNC:99969]
ENSMMUG00000044406	POU3F1	718015	protein_coding	Macaque	1	186.539	POU class 3 homeobox 1 [Source:VGNC Symbol;Acc:VGNC:100045]
ENSMMUG00000023199	SF3A3	715267	protein_coding	Macaque	1	186.598	splicing factor 3a subunit 3 [Source:VGNC Symbol;Acc:VGNC:97824]
ENSMMUG00000022040	MANEAL	716710	protein_coding	Macaque	1	186.781	mannosidase endo-alpha like [Source:VGNC Symbol;Acc:VGNC:100008]
ENSMMUG00000008420	RSPO1	713976	protein_coding	Macaque	1	186.954	R-spondin 1 [Source:VGNC Symbol;Acc:VGNC:77081]
ENSMMUG00000010323	ZC3H12A	713604	protein_coding	Macaque	1	187.106	zinc finger CCCH-type containing 12A [Source:VGNC Symbol;Acc:VGNC:79595]
ENSMMUG00000003343	AGO4	713134	protein_coding	Macaque	1	188.746	argonaute RISC component 4 [Source:VGNC Symbol;Acc:VGNC:81348]
ENSMMUG00000019815	TFAP2E	100428085	protein_coding	Macaque	1	189.026	transcription factor AP-2 epsilon [Source:VGNC Symbol;Acc:VGNC:79878]
ENSMMUG00000042531	TMEM35B	711477	protein_coding	Macaque	1	189.654	transmembrane protein 35B [Source:VGNC Symbol;Acc:VGNC:100160]
ENSMMUG00000000952	C1H1orf94	710639	protein_coding	Macaque	1	190.41	chromosome 1 C1orf94 homolog [Source:VGNC Symbol;Acc:VGNC:70417]
ENSMMUG00000003269	PHC2	710201	protein_coding	Macaque	1	191.269	polyhomeotic homolog 2 [Source:VGNC Symbol;Acc:VGNC:75903]
ENSMMUG00000003267	ZNF362	710013	protein_coding	Macaque	1	191.342	zinc finger protein 362 [Source:VGNC Symbol;Acc:VGNC:100193]
ENSMMUG00000006284	AK2	709737	protein_coding	Macaque	1	191.598	adenylate kinase 2 [Source:VGNC Symbol;Acc:VGNC:69761]
ENSMMUG00000046901	PTP4A2	706489	protein_coding	Macaque	1	192.734	protein tyrosine phosphatase 4A2 [Source:NCBI gene (formerly Entrezgene);Acc:706489]
ENSMMUG00000023396	HCRTR1	705914	protein_coding	Macaque	1	193.043	hypocretin receptor 1 [Source:VGNC Symbol;Acc:VGNC:73356]
ENSMMUG00000015659	MECR	717425	protein_coding	Macaque	1	195.45	mitochondrial trans-2-enoyl-CoA reductase [Source:VGNC Symbol;Acc:VGNC:74536]
ENSMMUG00000055489		NA	protein_coding	Macaque	1	195.835
ENSMMUG00000006559	RAB42	720282	protein_coding	Macaque	1	196.093	RAB42, member RAS onco family [Source:VGNC Symbol;Acc:VGNC:76557]
ENSMMUG00000018170	THEMIS2	716538	protein_coding	Macaque	1	196.834	thymocyte selection associated family member 2 [Source:VGNC Symbol;Acc:VGNC:78397]
ENSMMUG00000018325	GPR3	716033	protein_coding	Macaque	1	197.341	G protein-coupled receptor 3 [Source:VGNC Symbol;Acc:VGNC:73131]
ENSMMUG00000016893	SLC9A1	720079	protein_coding	Macaque	1	197.585	solute carrier family 9 member A1 [Source:VGNC Symbol;Acc:VGNC:82241]
ENSMMUG00000010290	NUDC	719986	protein_coding	Macaque	1	197.79	nuclear distribution C, dynein complex regulator [Source:VGNC Symbol;Acc:VGNC:100021]
ENSMMUG00000018723	GPATCH3	715116	protein_coding	Macaque	1	197.861	G-patch domain containing 3 [Source:VGNC Symbol;Acc:VGNC:73013]
ENSMMUG00000051392		114673569	protein_coding	Macaque	1	198.302
ENSMMUG00000004682	ZNF593	714086	protein_coding	Macaque	1	198.62	zinc finger protein 593 [Source:NCBI gene (formerly Entrezgene);Acc:714086]
ENSMMUG00000039194	C1H1orf232	114678316	protein_coding	Macaque	1	198.622	chromosome 1 C1orf232 homolog [Source:VGNC Symbol;Acc:VGNC:99856]
ENSMMUG00000045223	FAM110D	719783	protein_coding	Macaque	1	198.628	family with sequence similarity 110 member D [Source:VGNC Symbol;Acc:VGNC:99937]
ENSMMUG00000009452	TRIM63	713802	protein_coding	Macaque	1	198.681	tripartite motif containing 63 [Source:VGNC Symbol;Acc:VGNC:79002]
ENSMMUG00000012328	SLC30A2	713732	protein_coding	Macaque	1	198.75	solute carrier family 30 member 2 [Source:VGNC Symbol;Acc:VGNC:77452]
ENSMMUG00000000655	PAFAH2	719750	protein_coding	Macaque	1	198.798	platelet activating factor acetylhydrolase 2 [Source:VGNC Symbol;Acc:VGNC:75749]
ENSMMUG00000000653	STMN1	719733	protein_coding	Macaque	1	198.894	stathmin 1 [Source:VGNC Symbol;Acc:VGNC:78264]
ENSMMUG00000051142	LDLRAP1	713032	protein_coding	Macaque	1	199.245	low density lipoprotein receptor adaptor protein 1 [Source:HGNC Symbol;Acc:HGNC:18640]
ENSMMUG00000022927	RCAN3	719315	protein_coding	Macaque	1	200.202	RCAN family member 3 [Source:VGNC Symbol;Acc:VGNC:76875]
ENSMMUG00000023057	IFNLR1	711625	protein_coding	Macaque	1	200.55	interferon lambda receptor 1 [Source:VGNC Symbol;Acc:VGNC:73415]
ENSMMUG00000019548	HMGCL	710833	protein_coding	Macaque	1	200.94	3-hydroxy-3-methylglutaryl-CoA lyase [Source:VGNC Symbol;Acc:VGNC:73483]
ENSMMUG00000019551	LYPLA2	719074	protein_coding	Macaque	1	200.971	lysophospholipase 2 [Source:VGNC Symbol;Acc:VGNC:74465]
ENSMMUG00000019554	PITHD1	710737	protein_coding	Macaque	1	200.978	PITH domain containing 1 [Source:VGNC Symbol;Acc:VGNC:75860]
ENSMMUG00000010973	ZNF436	709638	protein_coding	Macaque	1	201.402	zinc finger protein 436 [Source:VGNC Symbol;Acc:VGNC:100194]
ENSMMUG00000018618	ZBTB40	708181	protein_coding	Macaque	1	202.252	zinc finger and BTB domain containing 40 [Source:VGNC Symbol;Acc:VGNC:79771]
ENSMMUG00000032231		703641	protein_coding	Macaque	1	205.071
ENSMMUG00000017444	PAX7	702013	protein_coding	Macaque	1	205.982	paired box 7 [Source:VGNC Symbol;Acc:VGNC:75766]
ENSMMUG00000001610	ATP13A2	699678	protein_coding	Macaque	1	207.753	ATPase cation transporting 13A2 [Source:VGNC Symbol;Acc:VGNC:70155]
ENSMMUG00000057801		NA	protein_coding	Macaque	1	208.035
ENSMMUG00000014410	ARHGEF19	704373	protein_coding	Macaque	1	208.561	Rho guanine nucleotide exchange factor 19 [Source:VGNC Symbol;Acc:VGNC:99848]
ENSMMUG00000053550		NA	protein_coding	Macaque	1	209.424
ENSMMUG00000060541		NA	protein_coding	Macaque	1	209.447
ENSMMUG00000058742		NA	protein_coding	Macaque	1	209.451
ENSMMUG00000050246	EFHD2	694155	protein_coding	Macaque	1	209.483	EF-hand domain family member D2 [Source:NCBI gene (formerly Entrezgene);Acc:694155]
ENSMMUG00000017040	PRDM2	716295	protein_coding	Macaque	1	211.098	PR/SET domain 2 [Source:VGNC Symbol;Acc:VGNC:76392]
ENSMMUG00000005681	DHRS3	715548	protein_coding	Macaque	1	211.831	dehydrogenase/reductase 3 [Source:VGNC Symbol;Acc:VGNC:71649]
ENSMMUG00000012469	KIAA2013	722762	protein_coding	Macaque	1	212.53	KIAA2013 [Source:VGNC Symbol;Acc:VGNC:73918]
ENSMMUG00000055655	NPPB	715053	protein_coding	Macaque	1	212.599	natriuretic peptide B [Source:HGNC Symbol;Acc:HGNC:7940]
ENSMMUG00000023669	MAD2L2	714527	protein_coding	Macaque	1	212.77	mitotic arrest deficient 2 like 2 [Source:VGNC Symbol;Acc:VGNC:74472]
ENSMMUG00000007456	TARDBP	100423163	protein_coding	Macaque	1	213.421	TAR DNA binding protein [Source:VGNC Symbol;Acc:VGNC:100153]
ENSMMUG00000058090		NA	protein_coding	Macaque	1	213.62
ENSMMUG00000002171	KIF1B	722674	protein_coding	Macaque	1	214.079	kinesin family member 1B [Source:VGNC Symbol;Acc:VGNC:73841]
ENSMMUG00000042176	ERRFI1	722072	protein_coding	Macaque	1	216.497	ERBB receptor feedback inhibitor 1 [Source:VGNC Symbol;Acc:VGNC:99913]
ENSMMUG00000018562	PER3	722059	protein_coding	Macaque	1	216.675	period circadian regulator 3 [Source:VGNC Symbol;Acc:VGNC:100031]
ENSMMUG00000023677	TNFRSF25	703744	protein_coding	Macaque	1	218.052	TNF receptor superfamily member 25 [Source:VGNC Symbol;Acc:VGNC:78584]
ENSMMUG00000062876	HES3	100427351	protein_coding	Macaque	1	218.281	hes family bHLH transcription factor 3 [Source:HGNC Symbol;Acc:HGNC:26226]
ENSMMUG00000016837	KCNAB2	702448	protein_coding	Macaque	1	218.429	potassium voltage-gated channel subfamily A regulatory beta subunit 2 [Source:VGNC Symbol;Acc:VGNC:73967]
ENSMMUG00000048622	TTC34	106998003	protein_coding	Macaque	1	221.729	tetratricopeptide repeat domain 34 [Source:VGNC Symbol;Acc:VGNC:100180]
ENSMMUG00000001894		703046	protein_coding	Macaque	1	222.736
ENSMMUG00000060167		NA	protein_coding	Macaque	1	222.82
ENSMMUG00000060384	ANKRD65	701643	protein_coding	Macaque	1	223.003	ankyrin repeat domain 65 [Source:HGNC Symbol;Acc:HGNC:42950]
ENSMMUG00000013862	ACAP3	704910	protein_coding	Macaque	1	223.117	ArfGAP with coiled-coil, ankyrin repeat and PH domains 3 [Source:VGNC Symbol;Acc:VGNC:69434]
ENSMMUG00000019518	SDF4	699804	protein_coding	Macaque	1	223.189	stromal cell derived factor 4 [Source:VGNC Symbol;Acc:VGNC:77092]
ENSMMUG00000031190	IQCG	714807	protein_coding	Macaque	2	0.215222	IQ motif containing G [Source:VGNC Symbol;Acc:VGNC:73649]
ENSMMUG00000048439	FYTTD1	714705	protein_coding	Macaque	2	0.393042	forty-two-three domain containing 1 [Source:VGNC Symbol;Acc:VGNC:84178]
ENSMMUG00000006623	RUBCN	NA	protein_coding	Macaque	2	0.445604	rubicon autophagy regulator [Source:HGNC Symbol;Acc:HGNC:28991]
ENSMMUG00000064126		711098	protein_coding	Macaque	2	1.03139
ENSMMUG00000052546		NA	protein_coding	Macaque	2	1.07913
ENSMMUG00000004034	WDR53	709710	protein_coding	Macaque	2	1.28855	WD repeat domain 53 [Source:VGNC Symbol;Acc:VGNC:79743]
ENSMMUG00000054814	FBXO45	100427543	protein_coding	Macaque	2	1.30412	F-box protein 45 [Source:HGNC Symbol;Acc:HGNC:29148]
ENSMMUG00000003774	PIGX	708566	protein_coding	Macaque	2	1.46011	phosphatidylinositol glycan anchor biosynthesis class X [Source:VGNC Symbol;Acc:VGNC:75867]
ENSMMUG00000012033	PAK2	710314	protein_coding	Macaque	2	1.49102	p21 (RAC1) activated kinase 2 [Source:VGNC Symbol;Acc:VGNC:84053]
ENSMMUG00000016585	DLG1	709572	protein_coding	Macaque	2	1.80246	discs large MAGUK scaffold protein 1 [Source:VGNC Symbol;Acc:VGNC:71918]
ENSMMUG00000002021	BDH1	709490	protein_coding	Macaque	2	2.27644	3-hydroxybutyrate dehydrogenase 1 [Source:VGNC Symbol;Acc:VGNC:70042]
ENSMMUG00000010706	TMEM44	708003	protein_coding	Macaque	2	3.31739	transmembrane protein 44 [Source:VGNC Symbol;Acc:VGNC:79476]
ENSMMUG00000050950	GP5	707776	protein_coding	Macaque	2	3.55559	glycoprotein V platelet [Source:HGNC Symbol;Acc:HGNC:4443]
ENSMMUG00000042245	MB21D2	706284	protein_coding	Macaque	2	5.04064	Mab-21 domain containing 2 [Source:VGNC Symbol;Acc:VGNC:84154]
ENSMMUG00000046004	UTS2B	705342	protein_coding	Macaque	2	6.55825	urotensin 2B [Source:VGNC Symbol;Acc:VGNC:82564]
ENSMMUG00000016823	LPP	709317	protein_coding	Macaque	2	8.95477	LIM domain containing preferred translocation partner in lipoma [Source:HGNC Symbol;Acc:HGNC:6679]
ENSMMUG00000003704	RFC4	100426721	protein_coding	Macaque	2	11.0018	replication factor C subunit 4 [Source:VGNC Symbol;Acc:VGNC:76903]
ENSMMUG00000003702	EIF4A2	707775	protein_coding	Macaque	2	11.0181	eukaryotic translation initiation factor 4A2 [Source:VGNC Symbol;Acc:VGNC:84185]
ENSMMUG00000031438	CLASP2	706519	protein_coding	Macaque	2	14.0014	cytoplasmic linker associated protein 2 [Source:VGNC Symbol;Acc:VGNC:84201]
ENSMMUG00000016917	UBP1	706283	protein_coding	Macaque	2	14.2577	upstream binding protein 1 [Source:VGNC Symbol;Acc:VGNC:82712]
ENSMMUG00000012675	CMTM8	704234	protein_coding	Macaque	2	15.344	CKLF like MARVEL transmembrane domain containing 8 [Source:VGNC Symbol;Acc:VGNC:71219]
ENSMMUG00000008610	OSBPL10	703555	protein_coding	Macaque	2	15.7146	oxysterol binding protein like 10 [Source:VGNC Symbol;Acc:VGNC:75629]
ENSMMUG00000064030	EOMES	704711	protein_coding	Macaque	2	20.0189	eomesodermin [Source:HGNC Symbol;Acc:HGNC:3372]
ENSMMUG00000060958	LRRC3B	701323	protein_coding	Macaque	2	20.9602	leucine rich repeat containing 3B [Source:NCBI gene (formerly Entrezgene);Acc:701323]
ENSMMUG00000006352	NKIRAS1	699598	protein_coding	Macaque	2	23.7464	NFKB inhibitor interacting Ras like 1 [Source:VGNC Symbol;Acc:VGNC:75206]
ENSMMUG00000006351	UBE2E1	701036	protein_coding	Macaque	2	23.7789	ubiquitin conjugating enzyme E2 E1 [Source:VGNC Symbol;Acc:VGNC:78694]
ENSMMUG00000022694	RFTN1	695142	protein_coding	Macaque	2	31.1584	raftlin, lipid raft linker 1 [Source:VGNC Symbol;Acc:VGNC:76867]
ENSMMUG00000021288	ANKRD28	100428048	protein_coding	Macaque	2	31.8094	ankyrin repeat domain 28 [Source:VGNC Symbol;Acc:VGNC:69731]
ENSMMUG00000006661	SH3BP5	717439	protein_coding	Macaque	2	32.3289	SH3 domain binding protein 5 [Source:VGNC Symbol;Acc:VGNC:77203]
ENSMMUG00000020377	COL6A5	719331	protein_coding	Macaque	2	32.6769	collagen type VI alpha 5 chain [Source:HGNC Symbol;Acc:HGNC:26674]
ENSMMUG00000000058	CDV3	719067	protein_coding	Macaque	2	35.8003	CDV3 homolog [Source:VGNC Symbol;Acc:VGNC:71114]
ENSMMUG00000021694	AMOTL2	NA	protein_coding	Macaque	2	36.5688	angiomotin like 2 [Source:HGNC Symbol;Acc:HGNC:17812]
ENSMMUG00000012750	ANAPC13	717294	protein_coding	Macaque	2	36.69	anaphase promoting complex subunit 13 [Source:VGNC Symbol;Acc:VGNC:69688]
ENSMMUG00000000932	PPP2R3A	717078	protein_coding	Macaque	2	38.1248	protein phosphatase 2 regulatory subunit B''alpha [Source:VGNC Symbol;Acc:VGNC:76378]
ENSMMUG00000003263	STAG1	718529	protein_coding	Macaque	2	38.5164	stromal antigen 1 [Source:VGNC Symbol;Acc:VGNC:77901]
ENSMMUG00000019360	SLC35G2	716881	protein_coding	Macaque	2	38.9907	solute carrier family 35 member G2 [Source:VGNC Symbol;Acc:VGNC:77580]
ENSMMUG00000000290	RBP1	715667	protein_coding	Macaque	2	41.6715	retinol binding protein 1 [Source:VGNC Symbol;Acc:VGNC:76688]
ENSMMUG00000003169	CLSTN2	715514	protein_coding	Macaque	2	42.0867	calsyntenin 2 [Source:VGNC Symbol;Acc:VGNC:71197]
ENSMMUG00000060612	ATP1B3	716682	protein_coding	Macaque	2	44.0064	ATPase Na+/K+ transporting subunit beta 3 [Source:NCBI gene (formerly Entrezgene);Acc:716682]
ENSMMUG00000007927	ATR	714443	protein_coding	Macaque	2	44.575	ATR serine/threonine kinase [Source:VGNC Symbol;Acc:VGNC:70193]
ENSMMUG00000012405	TRPC1	714334	protein_coding	Macaque	2	44.8361	transient receptor potential cation channel subfamily C member 1 [Source:VGNC Symbol;Acc:VGNC:78651]
ENSMMUG00000002779	CHST2	713994	protein_coding	Macaque	2	45.2418	carbohydrate sulfotransferase 2 [Source:VGNC Symbol;Acc:VGNC:71056]
ENSMMUG00000004741	ZIC4	712982	protein_coding	Macaque	2	49.518	Zic family member 4 [Source:VGNC Symbol;Acc:VGNC:79249]
ENSMMUG00000004742	ZIC1	715102	protein_coding	Macaque	2	49.5424	Zic family member 1 [Source:VGNC Symbol;Acc:VGNC:78829]
ENSMMUG00000017696	EIF2A	710497	protein_coding	Macaque	2	52.6878	eukaryotic translation initiation factor 2A [Source:VGNC Symbol;Acc:VGNC:72180]
ENSMMUG00000015590	SIAH2	710222	protein_coding	Macaque	2	52.8934	siah E3 ubiquitin protein ligase 2 [Source:VGNC Symbol;Acc:VGNC:77215]
ENSMMUG00000000366	TIPARP	706180	protein_coding	Macaque	2	58.9779	TCDD inducible poly(ADP-ribose) polymerase [Source:VGNC Symbol;Acc:VGNC:82714]
ENSMMUG00000019030	SHOX2	704327	protein_coding	Macaque	2	60.3808	short stature homeobox 2 [Source:VGNC Symbol;Acc:VGNC:77212]
ENSMMUG00000018083	KPNA4	702486	protein_coding	Macaque	2	62.7813	karyopherin subunit alpha 4 [Source:VGNC Symbol;Acc:VGNC:74201]
ENSMMUG00000003540	PPM1L	702049	protein_coding	Macaque	2	63.0323	protein phosphatase, Mg2+/Mn2+ dependent 1L [Source:VGNC Symbol;Acc:VGNC:76265]
ENSMMUG00000009564	NMD3	701677	protein_coding	Macaque	2	63.3729	NMD3 ribosome export adaptor [Source:VGNC Symbol;Acc:VGNC:75242]
ENSMMUG00000021875	MYNN	698094	protein_coding	Macaque	2	74.7043	myoneurin [Source:VGNC Symbol;Acc:VGNC:74958]
ENSMMUG00000022196	GPR160	696917	protein_coding	Macaque	2	74.9752	G protein-coupled receptor 160 [Source:VGNC Symbol;Acc:VGNC:72990]
ENSMMUG00000022881	RPL22L1	695815	protein_coding	Macaque	2	75.7771	ribosomal protein L22 like 1 [Source:VGNC Symbol;Acc:VGNC:84091]
ENSMMUG00000022880	EIF5A2	695647	protein_coding	Macaque	2	75.7921	eukaryotic translation initiation factor 5A2 [Source:VGNC Symbol;Acc:VGNC:72198]
ENSMMUG00000009742	ACTL6A	708935	protein_coding	Macaque	2	84.7133	actin like 6A [Source:VGNC Symbol;Acc:VGNC:69524]
ENSMMUG00000003594	USP13	708624	protein_coding	Macaque	2	84.8259	ubiquitin specific peptidase 13 [Source:VGNC Symbol;Acc:VGNC:78735]
ENSMMUG00000031605	B3GNT5	705694	protein_coding	Macaque	2	88.524	UDP-GlcNAc:betaGal beta-1,3-N-acetylglucosaminyltransferase 5 [Source:VGNC Symbol;Acc:VGNC:70077]
ENSMMUG00000008070	YEATS2	705089	protein_coding	Macaque	2	88.9266	YEATS domain containing 2 [Source:VGNC Symbol;Acc:VGNC:79502]
ENSMMUG00000019824	MAP6D1	704767	protein_coding	Macaque	2	89.1008	MAP6 domain containing 1 [Source:VGNC Symbol;Acc:VGNC:74582]
ENSMMUG00000006557	AP2M1	703554	protein_coding	Macaque	2	89.4657	adaptor related protein complex 2 subunit mu 1 [Source:VGNC Symbol;Acc:VGNC:69965]
ENSMMUG00000018949	VWA5B2	702960	protein_coding	Macaque	2	89.525	von Willebrand factor A domain containing 5B2 [Source:VGNC Symbol;Acc:VGNC:79478]
ENSMMUG00000000800	PSMD2	705035	protein_coding	Macaque	2	89.5991	proteasome 26S subunit, non-ATPase 2 [Source:VGNC Symbol;Acc:VGNC:84144]
ENSMMUG00000021918	GOLGA4	697455	protein_coding	Macaque	2	92.6672	golgin A4 [Source:VGNC Symbol;Acc:VGNC:73107]
ENSMMUG00000021927	ITGA9	106992270	protein_coding	Macaque	2	92.8719	integrin subunit alpha 9 [Source:VGNC Symbol;Acc:VGNC:82165]
ENSMMUG00000004847	XYLB	695879	protein_coding	Macaque	2	93.7718	xylulokinase [Source:VGNC Symbol;Acc:VGNC:78815]
ENSMMUG00000020147	CSRNP1	694328	protein_coding	Macaque	2	94.6065	cysteine and serine rich nuclear protein 1 [Source:VGNC Symbol;Acc:VGNC:71404]
ENSMMUG00000058393	EIF1B	717109	protein_coding	Macaque	2	96.2803	eukaryotic translation initiation factor 1B [Source:NCBI gene (formerly Entrezgene);Acc:717109]
ENSMMUG00000014627	CTNNB1	574265	protein_coding	Macaque	2	97.1673	catenin beta 1 [Source:VGNC Symbol;Acc:VGNC:71545]
ENSMMUG00000021242	NKTR	717392	protein_coding	Macaque	2	98.5539	natural killer cell triggering receptor [Source:VGNC Symbol;Acc:VGNC:81486]
ENSMMUG00000031683	CYP8B1	717247	protein_coding	Macaque	2	98.8249	cytochrome P450 family 8 subfamily B member 1 [Source:VGNC Symbol;Acc:VGNC:103617]
ENSMMUG00000001031	ABHD5	716821	protein_coding	Macaque	2	99.6054	abhydrolase domain containing 5, lysophosphatidic acid acyltransferase [Source:VGNC Symbol;Acc:VGNC:81174]
ENSMMUG00000022227	ZNF445	715227	protein_coding	Macaque	2	100.424	zinc finger protein 445 [Source:VGNC Symbol;Acc:VGNC:79300]
ENSMMUG00000058651		106996929	protein_coding	Macaque	2	100.67
ENSMMUG00000064303	ZNF502	714915	protein_coding	Macaque	2	100.698	zinc finger protein 502 [Source:HGNC Symbol;Acc:HGNC:23718]
ENSMMUG00000051139	CLEC3B	106996937	protein_coding	Macaque	2	101.023	C-type lectin domain family 3 member B [Source:HGNC Symbol;Acc:HGNC:11891]
ENSMMUG00000005742	CDCP1	714333	protein_coding	Macaque	2	101.08	CUB domain containing protein 1 [Source:VGNC Symbol;Acc:VGNC:70849]
ENSMMUG00000055346	TMEM158	106996039	protein_coding	Macaque	2	101.221	transmembrane protein 158 [Source:HGNC Symbol;Acc:HGNC:30293]
ENSMMUG00000023585	FYCO1	713756	protein_coding	Macaque	2	101.925	FYVE and coiled-coil domain autophagy adaptor 1 [Source:VGNC Symbol;Acc:VGNC:72722]
ENSMMUG00000031732	CSPG5	711213	protein_coding	Macaque	2	103.576	chondroitin sulfate proteoglycan 5 [Source:VGNC Symbol;Acc:VGNC:71526]
ENSMMUG00000003078	NME6	710664	protein_coding	Macaque	2	104.323	NME/NM23 nucleoside diphosphate kinase 6 [Source:VGNC Symbol;Acc:VGNC:75222]
ENSMMUG00000003074	PLXNB1	709802	protein_coding	Macaque	2	104.455	plexin B1 [Source:VGNC Symbol;Acc:VGNC:76187]
ENSMMUG00000014705	UQCRC1	677864	protein_coding	Macaque	2	104.658	ubiquinol-cytochrome c reductase core protein 1 [Source:VGNC Symbol;Acc:VGNC:78729]
ENSMMUG00000005652	DALRD3	708403	protein_coding	Macaque	2	105.091	DALR anticodon binding domain containing 3 [Source:VGNC Symbol;Acc:VGNC:71707]
ENSMMUG00000005660	QRICH1	708204	protein_coding	Macaque	2	105.105	glutamine rich 1 [Source:VGNC Symbol;Acc:VGNC:76530]
ENSMMUG00000012963	GPX1	706732	protein_coding	Macaque	2	105.451	glutathione peroxidase 1 [Source:VGNC Symbol;Acc:VGNC:73151]
ENSMMUG00000014540	APEH	705948	protein_coding	Macaque	2	105.788	acylaminoacyl-peptide hydrolase [Source:VGNC Symbol;Acc:VGNC:69982]
ENSMMUG00000003353	MST1R	704437	protein_coding	Macaque	2	106.015	macrophage stimulating 1 receptor [Source:VGNC Symbol;Acc:VGNC:74941]
ENSMMUG00000006996	RASSF1	702385	protein_coding	Macaque	2	106.458	Ras association domain family member 1 [Source:VGNC Symbol;Acc:VGNC:76673]
ENSMMUG00000007006	ZMYND10	702678	protein_coding	Macaque	2	106.469	zinc finger MYND-type containing 10 [Source:VGNC Symbol;Acc:VGNC:79195]
ENSMMUG00000007019	CYB561D2	702280	protein_coding	Macaque	2	106.48	cytochrome b561 family member D2 [Source:VGNC Symbol;Acc:VGNC:84195]
ENSMMUG00000010498	HEMK1	701566	protein_coding	Macaque	2	106.696	HemK methyltransferase family member 1 [Source:VGNC Symbol;Acc:VGNC:73228]
ENSMMUG00000010495	MAPKAPK3	701320	protein_coding	Macaque	2	106.74	MAPK activated protein kinase 3 [Source:VGNC Symbol;Acc:VGNC:74654]
ENSMMUG00000004273	DOCK3	701151	protein_coding	Macaque	2	106.805	dedicator of cytokinesis 3 [Source:VGNC Symbol;Acc:VGNC:71967]
ENSMMUG00000050449	MANF	700659	protein_coding	Macaque	2	107.468	mesencephalic astrocyte derived neurotrophic factor [Source:HGNC Symbol;Acc:HGNC:15461]
ENSMMUG00000059124	RBM15B	700716	protein_coding	Macaque	2	107.474	RNA binding motif protein 15B [Source:NCBI gene (formerly Entrezgene);Acc:700716]
ENSMMUG00000022205	PCBP4	699225	protein_coding	Macaque	2	108.087	poly(rC) binding protein 4 [Source:VGNC Symbol;Acc:VGNC:84058]
ENSMMUG00000047685	TWF2	574395	protein_coding	Macaque	2	108.365	twinfilin actin binding protein 2 [Source:HGNC Symbol;Acc:HGNC:9621]
ENSMMUG00000008236	PPM1M	697788	protein_coding	Macaque	2	108.386	protein phosphatase, Mg2+/Mn2+ dependent 1M [Source:VGNC Symbol;Acc:VGNC:84145]
ENSMMUG00000007230	PRKCD	694656	protein_coding	Macaque	2	109.378	protein kinase C delta [Source:VGNC Symbol;Acc:VGNC:76411]
ENSMMUG00000019262	CACNA1D	693924	protein_coding	Macaque	2	109.675	calcium voltage-gated channel subunit alpha1 D [Source:VGNC Symbol;Acc:VGNC:70501]
ENSMMUG00000047365	CACNA2D3	693356	protein_coding	Macaque	2	110.315	calcium voltage-gated channel auxiliary subunit alpha2delta 3 [Source:VGNC Symbol;Acc:VGNC:84230]
ENSMMUG00000021620	ERC2	705338	protein_coding	Macaque	2	111.672	ELKS/RAB6-interacting/CAST family member 2 [Source:VGNC Symbol;Acc:VGNC:72164]
ENSMMUG00000006315	ABHD6	702384	protein_coding	Macaque	2	114.391	abhydrolase domain containing 6, acylglycerol lipase [Source:VGNC Symbol;Acc:VGNC:69492]
ENSMMUG00000002841	RPP14	706788	protein_coding	Macaque	2	114.457	ribonuclease P/MRP subunit p14 [Source:NCBI gene (formerly Entrezgene);Acc:706788]
ENSMMUG00000021205	CFAP20DC	705402	protein_coding	Macaque	2	114.926	CFAP20 domain containing [Source:VGNC Symbol;Acc:VGNC:84232]
ENSMMUG00000021592	FEZF2	699851	protein_coding	Macaque	2	118.531	FEZ family zinc finger 2 [Source:VGNC Symbol;Acc:VGNC:72485]
ENSMMUG00000012783	THOC7	701741	protein_coding	Macaque	2	119.974	THO complex 7 [Source:VGNC Symbol;Acc:VGNC:79824]
ENSMMUG00000001529	SLC25A26	697960	protein_coding	Macaque	2	122.343	solute carrier family 25 member 26 [Source:VGNC Symbol;Acc:VGNC:77530]
ENSMMUG00000002889	FOXP1	694726	protein_coding	Macaque	2	127.038	forkhead box P1 [Source:VGNC Symbol;Acc:VGNC:84173]
ENSMMUG00000007780	EIF4E3	696303	protein_coding	Macaque	2	127.134	eukaryotic translation initiation factor 4E family member 3 [Source:NCBI gene (formerly Entrezgene);Acc:696303]
ENSMMUG00000018494	PROK2	694450	protein_coding	Macaque	2	127.857	prokineticin 2 [Source:VGNC Symbol;Acc:VGNC:76285]
ENSMMUG00000012661	PDZRN3	709901	protein_coding	Macaque	2	129.501	PDZ domain containing ring finger 3 [Source:VGNC Symbol;Acc:VGNC:75820]
ENSMMUG00000021241	CNTN3	705574	protein_coding	Macaque	2	130.391	contactin 3 [Source:VGNC Symbol;Acc:VGNC:71285]
ENSMMUG00000017828	SETMAR	703880	protein_coding	Macaque	2	135.606	SET domain and mariner transposase fusion [Source:VGNC Symbol;Acc:VGNC:84083]
ENSMMUG00000009699	SSUH2	702279	protein_coding	Macaque	2	140.002	ssu-2 homolog [Source:VGNC Symbol;Acc:VGNC:77985]
ENSMMUG00000005916	SLC6A11	696741	protein_coding	Macaque	2	142.229	solute carrier family 6 member 11 [Source:VGNC Symbol;Acc:VGNC:77616]
ENSMMUG00000001120	SYN2	695412	protein_coding	Macaque	2	143.375	synapsin II [Source:VGNC Symbol;Acc:VGNC:78065]
ENSMMUG00000001340	RPL32	694196	protein_coding	Macaque	2	144.222	ribosomal protein L32 [Source:NCBI gene (formerly Entrezgene);Acc:694196]
ENSMMUG00000015979	NUP210	693669	protein_coding	Macaque	2	144.71	nucleoporin 210 [Source:VGNC Symbol;Acc:VGNC:75494]
ENSMMUG00000001369	HDAC11	693537	protein_coding	Macaque	2	144.876	histone deacetylase 11 [Source:VGNC Symbol;Acc:VGNC:73196]
ENSMMUG00000064556	MRPS25	703261	protein_coding	Macaque	2	146.403	mitochondrial ribosomal protein S25 [Source:NCBI gene (formerly Entrezgene);Acc:703261]
ENSMMUG00000016793	TMCC1	702576	protein_coding	Macaque	2	146.579	transmembrane and coiled-coil domain family 1 [Source:VGNC Symbol;Acc:VGNC:79776]
ENSMMUG00000043091	H1FX	703414	protein_coding	Macaque	2	147.187	H1 histone family, member X [Source:NCBI gene (formerly Entrezgene);Acc:703414]
ENSMMUG00000006338	ACAD9	704527	protein_coding	Macaque	2	147.599	acyl-CoA dehydrogenase family member 9 [Source:VGNC Symbol;Acc:VGNC:81176]
ENSMMUG00000000166	ABTB1	710603	protein_coding	Macaque	2	148.829	ankyrin repeat and BTB domain containing 1 [Source:VGNC Symbol;Acc:VGNC:69459]
ENSMMUG00000000164	PODXL2	710701	protein_coding	Macaque	2	148.838	podocalyxin like 2 [Source:VGNC Symbol;Acc:VGNC:76056]
ENSMMUG00000016719	CHCHD6	716767	protein_coding	Macaque	2	149.535	coiled-coil-helix-coiled-coil-helix domain containing 6 [Source:VGNC Symbol;Acc:VGNC:71119]
ENSMMUG00000003721	KLF15	716386	protein_coding	Macaque	2	150.16	Kruppel like factor 15 [Source:VGNC Symbol;Acc:VGNC:73829]
ENSMMUG00000056933		NA	protein_coding	Macaque	2	150.515
ENSMMUG00000008360	ROPN1B	716215	protein_coding	Macaque	2	150.529	rhophilin associated tail protein 1B [Source:NCBI gene (formerly Entrezgene);Acc:716215]
ENSMMUG00000020547	PARP15	715533	protein_coding	Macaque	2	153.686	poly(ADP-ribose) polymerase family member 15 [Source:VGNC Symbol;Acc:VGNC:84056]
ENSMMUG00000056594	DTX3L	714914	protein_coding	Macaque	2	153.742	deltex E3 ubiquitin ligase 3L [Source:HGNC Symbol;Acc:HGNC:30323]
ENSMMUG00000016377	FAM162A	714652	protein_coding	Macaque	2	153.902	family with sequence similarity 162 member A [Source:VGNC Symbol;Acc:VGNC:72291]
ENSMMUG00000007886	CASR	714441	protein_coding	Macaque	2	154.032	calcium sensing receptor [Source:VGNC Symbol;Acc:VGNC:70550]
ENSMMUG00000000911	ILDR1	714332	protein_coding	Macaque	2	154.285	immunoglobulin like domain containing receptor 1 [Source:VGNC Symbol;Acc:VGNC:73672]
ENSMMUG00000001048	EAF2	714223	protein_coding	Macaque	2	154.431	ELL associated factor 2 [Source:VGNC Symbol;Acc:VGNC:71884]
ENSMMUG00000000075	LRRC58	714461	protein_coding	Macaque	2	155.913	leucine rich repeat containing 58 [Source:VGNC Symbol;Acc:VGNC:81435]
ENSMMUG00000001976	NR1I2	574226	protein_coding	Macaque	2	156.457	nuclear receptor subfamily 1 group I member 2 [Source:VGNC Symbol;Acc:VGNC:75507]
ENSMMUG00000012010	TMEM39A	712208	protein_coding	Macaque	2	156.812	transmembrane protein 39A [Source:VGNC Symbol;Acc:VGNC:79517]
ENSMMUG00000012009	ARHGAP31	712145	protein_coding	Macaque	2	156.862	Rho GTPase activating protein 31 [Source:VGNC Symbol;Acc:VGNC:69922]
ENSMMUG00000003592	B4GALT4	711983	protein_coding	Macaque	2	157.043	beta-1,4-galactosyltransferase 4 [Source:VGNC Symbol;Acc:VGNC:70211]
ENSMMUG00000013443	BOC	709028	protein_coding	Macaque	2	162.953	BOC cell adhesion associated, onco regulated [Source:VGNC Symbol;Acc:VGNC:70332]
ENSMMUG00000015060	ZBTB11	702278	protein_coding	Macaque	2	174.455	zinc finger and BTB domain containing 11 [Source:VGNC Symbol;Acc:VGNC:82563]
ENSMMUG00000017872	RIOX2	696986	protein_coding	Macaque	2	177.967	ribosomal oxygenase 2 [Source:VGNC Symbol;Acc:VGNC:76777]
ENSMMUG00000057255		106996159	protein_coding	Macaque	2	181.783
ENSMMUG00000054570		NA	protein_coding	Macaque	2	193.638
ENSMMUG00000053532		NA	protein_coding	Macaque	3	0.076922
ENSMMUG00000022331	MCM3AP	721810	protein_coding	Macaque	3	0.496086	minichromosome maintenance complex component 3 associated protein [Source:VGNC Symbol;Acc:VGNC:74682]
ENSMMUG00000003825	PCBP3	709663	protein_coding	Macaque	3	0.82341	poly(rC) binding protein 3 [Source:VGNC Symbol;Acc:VGNC:81735]
ENSMMUG00000010695	ADARB1	722016	protein_coding	Macaque	3	1.50459	adenosine deaminase RNA specific B1 [Source:VGNC Symbol;Acc:VGNC:69503]
ENSMMUG00000022561		722102	protein_coding	Macaque	3	2.04249
ENSMMUG00000001553	NDUFV3	722400	protein_coding	Macaque	3	3.77678	NADH:ubiquinone oxidoreductase subunit V3 [Source:VGNC Symbol;Acc:VGNC:75300]
ENSMMUG00000008504	BRWD1	715714	protein_coding	Macaque	3	7.31959	bromodomain and WD repeat domain containing 1 [Source:VGNC Symbol;Acc:VGNC:70300]
ENSMMUG00000018136	KCNJ6	693675	protein_coding	Macaque	3	8.70607	potassium inwardly rectifying channel subfamily J member 6 [Source:VGNC Symbol;Acc:VGNC:73991]
ENSMMUG00000015566	HLCS	694733	protein_coding	Macaque	3	9.61932	holocarboxylase synthetase [Source:VGNC Symbol;Acc:VGNC:73477]
ENSMMUG00000020043	MORC3	695314	protein_coding	Macaque	3	10.2256	MORC family CW-type zinc finger 3 [Source:VGNC Symbol;Acc:VGNC:74809]
ENSMMUG00000062991		702792	protein_coding	Macaque	3	12.1719
ENSMMUG00000062903	MRPS6	697852	protein_coding	Macaque	3	12.4265	mitochondrial ribosomal protein S6 [Source:HGNC Symbol;Acc:HGNC:14051]
ENSMMUG00000003701	ATP5PO	698480	protein_coding	Macaque	3	12.6409	ATP synthase peripheral stalk subunit OSCP [Source:NCBI gene (formerly Entrezgene);Acc:698480]
ENSMMUG00000005509	TMEM50B	699352	protein_coding	Macaque	3	13.0665	transmembrane protein 50B [Source:VGNC Symbol;Acc:VGNC:84756]
ENSMMUG00000003961	IFNAR1	699604	protein_coding	Macaque	3	13.1421	interferon alpha and beta receptor subunit 1 [Source:VGNC Symbol;Acc:VGNC:73566]
ENSMMUG00000043714	PAXBP1	700489	protein_coding	Macaque	3	13.7532	PAX3 and PAX7 binding protein 1 [Source:HGNC Symbol;Acc:HGNC:13579]
ENSMMUG00000010295	URB1	709174	protein_coding	Macaque	3	14.1122	URB1 ribosome biosis homolog [Source:VGNC Symbol;Acc:VGNC:79074]
ENSMMUG00000051417		NA	protein_coding	Macaque	3	14.9444
ENSMMUG00000030454	RWDD2B	706524	protein_coding	Macaque	3	17.6512	RWD domain containing 2B [Source:VGNC Symbol;Acc:VGNC:77005]
ENSMMUG00000015728	LTN1	714068	protein_coding	Macaque	3	17.6719	listerin E3 ubiquitin protein ligase 1 [Source:VGNC Symbol;Acc:VGNC:74275]
ENSMMUG00000014384	APP	100427716	protein_coding	Macaque	3	20.4912	amyloid beta protein [Source:VGNC Symbol;Acc:VGNC:80791]
ENSMMUG00000021858	CHODL	716237	protein_coding	Macaque	3	28.5891	chondrolectin [Source:VGNC Symbol;Acc:VGNC:70985]
ENSMMUG00000045463	C3H21orf91	710406	protein_coding	Macaque	3	29.0447	chromosome 3 C21orf91 homolog [Source:VGNC Symbol;Acc:VGNC:80802]
ENSMMUG00000018743	USP25	716923	protein_coding	Macaque	3	30.9684	ubiquitin specific peptidase 25 [Source:VGNC Symbol;Acc:VGNC:78744]
ENSMMUG00000013083	PSMG3	697590	protein_coding	Macaque	3	34.6374	proteasome assembly chaperone 3 [Source:VGNC Symbol;Acc:VGNC:76301]
ENSMMUG00000003283	ELFN1	697716	protein_coding	Macaque	3	34.7896	extracellular leucine rich repeat and fibronectin type III domain containing 1 [Source:VGNC Symbol;Acc:VGNC:72204]
ENSMMUG00000004087	BRAT1	699605	protein_coding	Macaque	3	35.7756	BRCA1 associated ATM activator 1 [Source:VGNC Symbol;Acc:VGNC:70362]
ENSMMUG00000019724	SDK1	715160	protein_coding	Macaque	3	36.4185	sidekick cell adhesion molecule 1 [Source:VGNC Symbol;Acc:VGNC:77273]
ENSMMUG00000012377	TMEM130	718559	protein_coding	Macaque	3	40.946	transmembrane protein 130 [Source:VGNC Symbol;Acc:VGNC:81772]
ENSMMUG00000020140	ZNF394	718740	protein_coding	Macaque	3	41.605	zinc finger protein 394 [Source:VGNC Symbol;Acc:VGNC:79163]
ENSMMUG00000019104	FAM200A	718782	protein_coding	Macaque	3	41.6586	family with sequence similarity 200 member A [Source:VGNC Symbol;Acc:VGNC:81311]
ENSMMUG00000022502	TRIM4	709962	protein_coding	Macaque	3	42.0645	tripartite motif containing 4 [Source:VGNC Symbol;Acc:VGNC:79021]
ENSMMUG00000013442	MCM7	710766	protein_coding	Macaque	3	42.2747	minichromosome maintenance complex component 7 [Source:VGNC Symbol;Acc:VGNC:74686]
ENSMMUG00000012720	ZCWPW1	711911	protein_coding	Macaque	3	42.472	zinc finger CW-type and PWWP domain containing 1 [Source:VGNC Symbol;Acc:VGNC:79393]
ENSMMUG00000012728	PPP1R35	712067	protein_coding	Macaque	3	42.5077	protein phosphatase 1 regulatory subunit 35 [Source:VGNC Symbol;Acc:VGNC:76331]
ENSMMUG00000010463	NYAP1	719205	protein_coding	Macaque	3	42.5593	neuronal tyrosine phosphorylated phosphoinositide-3-kinase adaptor 1 [Source:VGNC Symbol;Acc:VGNC:75446]
ENSMMUG00000004080	GNB2	719248	protein_coding	Macaque	3	42.757	G protein subunit beta 2 [Source:VGNC Symbol;Acc:VGNC:81318]
ENSMMUG00000021248	SLC12A9	713119	protein_coding	Macaque	3	42.936	solute carrier family 12 member 9 [Source:VGNC Symbol;Acc:VGNC:77500]
ENSMMUG00000010162	AP1S1	719569	protein_coding	Macaque	3	43.2815	adaptor related protein complex 1 subunit sigma 1 [Source:VGNC Symbol;Acc:VGNC:69960]
ENSMMUG00000006136	IFT22	714551	protein_coding	Macaque	3	43.4515	intraflagellar transport 22 [Source:VGNC Symbol;Acc:VGNC:81332]
ENSMMUG00000040332		NA	protein_coding	Macaque	3	44.5137
ENSMMUG00000050875	ALKBH4	715078	protein_coding	Macaque	3	44.5754	alkB homolog 4, lysine demethylase [Source:NCBI gene (formerly Entrezgene);Acc:715078]
ENSMMUG00000063778	SSC4D	100430867	protein_coding	Macaque	3	44.8145	scavenger receptor cysteine rich family member with 4 domains [Source:HGNC Symbol;Acc:HGNC:14461]
ENSMMUG00000009917	MDH2	719983	protein_coding	Macaque	3	45.0425	malate dehydrogenase 2 [Source:VGNC Symbol;Acc:VGNC:74691]
ENSMMUG00000005229	HIP1	716133	protein_coding	Macaque	3	45.375	huntingtin interacting protein 1 [Source:VGNC Symbol;Acc:VGNC:73471]
ENSMMUG00000003440	TMEM270	699358	protein_coding	Macaque	3	46.2181	transmembrane protein 270 [Source:VGNC Symbol;Acc:VGNC:79368]
ENSMMUG00000003128	LIMK1	699494	protein_coding	Macaque	3	46.4528	LIM domain kinase 1 [Source:VGNC Symbol;Acc:VGNC:74269]
ENSMMUG00000057674		NA	protein_coding	Macaque	3	49.0538
ENSMMUG00000022555	GALNT17	695207	protein_coding	Macaque	3	51.2992	polypeptide N-acetylgalactosaminyltransferase 17 [Source:VGNC Symbol;Acc:VGNC:72729]
ENSMMUG00000011596	KCTD7	704057	protein_coding	Macaque	3	53.3013	potassium channel tetramerization domain containing 7 [Source:VGNC Symbol;Acc:VGNC:73883]
ENSMMUG00000021236		NA	protein_coding	Macaque	3	53.8984
ENSMMUG00000054253		709526	protein_coding	Macaque	3	57.2623
ENSMMUG00000048379	ZNF735	711606	protein_coding	Macaque	3	57.9837	zinc finger protein 735 [Source:HGNC Symbol;Acc:HGNC:32466]
ENSMMUG00000057847	MRPS17	703678	protein_coding	Macaque	3	58.9629	mitochondrial ribosomal protein S17 [Source:NCBI gene (formerly Entrezgene);Acc:703678]
ENSMMUG00000004679	NIPSNAP2	715352	protein_coding	Macaque	3	58.9774	nipsnap homolog 2 [Source:VGNC Symbol;Acc:VGNC:75293]
ENSMMUG00000050336		715302	protein_coding	Macaque	3	59.0272
ENSMMUG00000015272		703326	protein_coding	Macaque	3	59.0709
ENSMMUG00000013015	VOPP1	716151	protein_coding	Macaque	3	59.6918	VOPP1 WW domain binding protein [Source:VGNC Symbol;Acc:VGNC:79950]
ENSMMUG00000001308	VSTM2A	705954	protein_coding	Macaque	3	60.7082	V-set and transmembrane domain containing 2A [Source:VGNC Symbol;Acc:VGNC:79720]
ENSMMUG00000000246	COBL	693867	protein_coding	Macaque	3	63.9776	cordon-bleu WH2 repeat protein [Source:VGNC Symbol;Acc:VGNC:71308]
ENSMMUG00000019992	GRB10	694786	protein_coding	Macaque	3	64.4979	growth factor receptor bound protein 10 [Source:VGNC Symbol;Acc:VGNC:73157]
ENSMMUG00000019991	DDC	693677	protein_coding	Macaque	3	64.7336	dopa decarboxylase [Source:VGNC Symbol;Acc:VGNC:71755]
ENSMMUG00000000504	IKZF1	693936	protein_coding	Macaque	3	64.8731	IKAROS family zinc finger 1 [Source:VGNC Symbol;Acc:VGNC:73585]
ENSMMUG00000007037	UPP1	695317	protein_coding	Macaque	3	67.2308	uridine phosphorylase 1 [Source:VGNC Symbol;Acc:VGNC:78726]
ENSMMUG00000007036	C3H7orf57	699425	protein_coding	Macaque	3	67.2821	chromosome 3 C7orf57 homolog [Source:VGNC Symbol;Acc:VGNC:70608]
ENSMMUG00000013764	IGFBP3	696868	protein_coding	Macaque	3	69.4482	insulin like growth factor binding protein 3 [Source:VGNC Symbol;Acc:VGNC:73576]
ENSMMUG00000059330	IGFBP1	696994	protein_coding	Macaque	3	69.4739	insulin like growth factor binding protein 1 [Source:HGNC Symbol;Acc:HGNC:5469]
ENSMMUG00000000962	H2AZ2	705636	protein_coding	Macaque	3	70.3683	H2A.Z variant histone 2 [Source:VGNC Symbol;Acc:VGNC:81324]
ENSMMUG00000019022	STK17A	701091	protein_coding	Macaque	3	71.5125	serine/threonine kinase 17a [Source:VGNC Symbol;Acc:VGNC:77913]
ENSMMUG00000019015	HECW1	701331	protein_coding	Macaque	3	71.5865	HECT, C2 and WW domain containing E3 ubiquitin protein ligase 1 [Source:VGNC Symbol;Acc:VGNC:73217]
ENSMMUG00000022449	C3H7orf25	708455	protein_coding	Macaque	3	72.2523	chromosome 3 C7orf25 homolog [Source:VGNC Symbol;Acc:VGNC:70605]
ENSMMUG00000013614	GLI3	702494	protein_coding	Macaque	3	72.97	GLI family zinc finger 3 [Source:VGNC Symbol;Acc:VGNC:73071]
ENSMMUG00000018064	CDK13	711379	protein_coding	Macaque	3	75.1597	cyclin dependent kinase 13 [Source:VGNC Symbol;Acc:VGNC:70966]
ENSMMUG00000017232	BMPER	708120	protein_coding	Macaque	3	80.8968	BMP binding endothelial regulator [Source:VGNC Symbol;Acc:VGNC:70370]
ENSMMUG00000059061		NA	protein_coding	Macaque	3	82.3058
ENSMMUG00000011761	MINDY4	694854	protein_coding	Macaque	3	84.1949	MINDY lysine 48 deubiquitinase 4 [Source:VGNC Symbol;Acc:VGNC:74805]
ENSMMUG00000065141		NA	protein_coding	Macaque	3	85.2652
ENSMMUG00000064213	PRR15	696869	protein_coding	Macaque	3	85.531	proline rich 15 [Source:HGNC Symbol;Acc:HGNC:22310]
ENSMMUG00000008329	CHN2	697231	protein_coding	Macaque	3	85.5832	chimerin 2 [Source:VGNC Symbol;Acc:VGNC:80861]
ENSMMUG00000020183	TRIL	697462	protein_coding	Macaque	3	86.1451	TLR4 interactor with leucine rich repeats [Source:VGNC Symbol;Acc:VGNC:79345]
ENSMMUG00000039317	CREB5	697718	protein_coding	Macaque	3	86.2757	cAMP responsive element binding protein 5 [Source:VGNC Symbol;Acc:VGNC:81295]
ENSMMUG00000042360	JAZF1	697973	protein_coding	Macaque	3	86.9141	JAZF zinc finger 1 [Source:VGNC Symbol;Acc:VGNC:81626]
ENSMMUG00000013463	HOXA13	704280	protein_coding	Macaque	3	87.9047	homeobox A13 [Source:VGNC Symbol;Acc:VGNC:81325]
ENSMMUG00000013459	HOXA9	699729	protein_coding	Macaque	3	87.9395	homeobox A9 [Source:VGNC Symbol;Acc:VGNC:84757]
ENSMMUG00000040874	HOXA4	106997482	protein_coding	Macaque	3	87.9742	homeobox A4 [Source:VGNC Symbol;Acc:VGNC:81326]
ENSMMUG00000054649	HOXA2	700605	protein_coding	Macaque	3	88.0026	homeobox A2 [Source:HGNC Symbol;Acc:HGNC:5103]
ENSMMUG00000016936	MPP6	703560	protein_coding	Macaque	3	90.4539	membrane palmitoylated protein 6 [Source:VGNC Symbol;Acc:VGNC:74790]
ENSMMUG00000009818	NPY	574114	protein_coding	Macaque	3	90.8457	neuropeptide Y [Source:VGNC Symbol;Acc:VGNC:75393]
ENSMMUG00000000517	FAM126A	705467	protein_coding	Macaque	3	92.1027	family with sequence similarity 126 member A [Source:VGNC Symbol;Acc:VGNC:72327]
ENSMMUG00000022766	CDCA7L	711948	protein_coding	Macaque	3	93.106	cell division cycle associated 7 like [Source:VGNC Symbol;Acc:VGNC:70919]
ENSMMUG00000012203		714254	protein_coding	Macaque	3	97.5728
ENSMMUG00000017041	ANKMY2	709414	protein_coding	Macaque	3	98.3558	ankyrin repeat and MYND domain containing 2 [Source:VGNC Symbol;Acc:VGNC:69694]
ENSMMUG00000005159	TMEM106B	694132	protein_coding	Macaque	3	102.873	transmembrane protein 106B [Source:VGNC Symbol;Acc:VGNC:79355]
ENSMMUG00000009711	NXPH1	574215	protein_coding	Macaque	3	106.489	neurexophilin 1 [Source:VGNC Symbol;Acc:VGNC:81732]
ENSMMUG00000005435	ICA1	695889	protein_coding	Macaque	3	106.983	islet cell autoantigen 1 [Source:VGNC Symbol;Acc:VGNC:73551]
ENSMMUG00000042110	UMAD1	100429328	protein_coding	Macaque	3	107.389	UBAP1-MVB12-associated (UMA) domain containing 1 [Source:VGNC Symbol;Acc:VGNC:81788]
ENSMMUG00000054913	C1GALT1	696870	protein_coding	Macaque	3	108.022	core 1 synthase, glycoprotein-N-acetylgalactosamine 3-beta-galactosyltransferase 1 [Source:HGNC Symbol;Acc:HGNC:24337]
ENSMMUG00000055860		NA	protein_coding	Macaque	3	109.118
ENSMMUG00000008014	PON2	699107	protein_coding	Macaque	3	110.697	paraoxonase 2 [Source:VGNC Symbol;Acc:VGNC:76220]
ENSMMUG00000020581	TFPI2	700850	protein_coding	Macaque	3	112.232	tissue factor pathway inhibitor 2 [Source:VGNC Symbol;Acc:VGNC:78329]
ENSMMUG00000022696	SRI	705215	protein_coding	Macaque	3	117.915	sorcin [Source:VGNC Symbol;Acc:VGNC:81763]
ENSMMUG00000006771	DBF4	705468	protein_coding	Macaque	3	118.205	DBF4 zinc finger [Source:VGNC Symbol;Acc:VGNC:71645]
ENSMMUG00000006766	RUNDC3B	705821	protein_coding	Macaque	3	118.3	RUN domain containing 3B [Source:VGNC Symbol;Acc:VGNC:77129]
ENSMMUG00000010785	TMEM243	706405	protein_coding	Macaque	3	118.917	transmembrane protein 243 [Source:VGNC Symbol;Acc:VGNC:79334]
ENSMMUG00000011785	SEMA3C	708633	protein_coding	Macaque	3	125.274	semaphorin 3C [Source:VGNC Symbol;Acc:VGNC:77161]
ENSMMUG00000023470	GNAI1	708940	protein_coding	Macaque	3	125.973	G protein subunit alpha i1 [Source:VGNC Symbol;Acc:VGNC:73089]
ENSMMUG00000006701	GSAP	694788	protein_coding	Macaque	3	128.828	gamma-secretase activating protein [Source:VGNC Symbol;Acc:VGNC:81321]
ENSMMUG00000012435	ARMC10	695210	protein_coding	Macaque	3	129.49	armadillo repeat containing 10 [Source:VGNC Symbol;Acc:VGNC:69879]
ENSMMUG00000004236	NAPEPLD	695318	protein_coding	Macaque	3	129.515	N-acyl phosphatidylethanolamine phospholipase D [Source:VGNC Symbol;Acc:VGNC:75001]
ENSMMUG00000003429	PMPCB	695711	protein_coding	Macaque	3	129.611	peptidase, mitochondrial processing subunit beta [Source:VGNC Symbol;Acc:VGNC:76195]
ENSMMUG00000019593	SYPL1	698350	protein_coding	Macaque	3	132.398	synaptophysin like 1 [Source:VGNC Symbol;Acc:VGNC:78073]
ENSMMUG00000003572	NAMPT	698609	protein_coding	Macaque	3	132.548	nicotinamide phosphoribosyltransferase [Source:VGNC Symbol;Acc:VGNC:75056]
ENSMMUG00000030218	BCAP29	699356	protein_coding	Macaque	3	133.886	B cell receptor associated protein 29 [Source:VGNC Symbol;Acc:VGNC:70119]
ENSMMUG00000011834	THAP5	100427923	protein_coding	Macaque	3	134.874	THAP domain containing 5 [Source:VGNC Symbol;Acc:VGNC:81771]
ENSMMUG00000002894	DOCK4	703726	protein_coding	Macaque	3	138.003	dedicator of cytokinesis 4 [Source:VGNC Symbol;Acc:VGNC:71866]
ENSMMUG00000008033	IFRD1	702624	protein_coding	Macaque	3	138.725	interferon related developmental regulator 1 [Source:VGNC Symbol;Acc:VGNC:81331]
ENSMMUG00000015543	TMEM168	702972	protein_coding	Macaque	3	139.041	transmembrane protein 168 [Source:VGNC Symbol;Acc:VGNC:79547]
ENSMMUG00000010297	CTTNBP2	705351	protein_coding	Macaque	3	143.909	cortactin binding protein 2 [Source:VGNC Symbol;Acc:VGNC:71409]
ENSMMUG00000002440	FAM3C	694209	protein_coding	Macaque	3	147.759	FAM3 metabolism regulating signaling molecule C [Source:VGNC Symbol;Acc:VGNC:72296]
ENSMMUG00000012418	PTPRZ1	574174	protein_coding	Macaque	3	148.281	protein tyrosine phosphatase receptor type Z1 [Source:VGNC Symbol;Acc:VGNC:76625]
ENSMMUG00000044304	AASS	694594	protein_coding	Macaque	3	148.484	aminoadipate-semialdehyde synthase [Source:VGNC Symbol;Acc:VGNC:80320]
ENSMMUG00000021543	CADPS2	694857	protein_coding	Macaque	3	148.717	calcium dependent secretion activator 2 [Source:VGNC Symbol;Acc:VGNC:70564]
ENSMMUG00000011536	IQUB	695424	protein_coding	Macaque	3	149.879	IQ motif and ubiquitin domain containing [Source:VGNC Symbol;Acc:VGNC:73639]
ENSMMUG00000011544	WASL	696556	protein_coding	Macaque	3	150.112	WASP like actin nucleation promoting factor [Source:VGNC Symbol;Acc:VGNC:78783]
ENSMMUG00000015421	GCC1	697975	protein_coding	Macaque	3	154.049	GRIP and coiled-coil domain containing 1 [Source:VGNC Symbol;Acc:VGNC:72742]
ENSMMUG00000015436	LRRC4	698610	protein_coding	Macaque	3	154.493	leucine rich repeat containing 4 [Source:VGNC Symbol;Acc:VGNC:74293]
ENSMMUG00000005322	LEP	698728	protein_coding	Macaque	3	154.709	leptin [Source:VGNC Symbol;Acc:VGNC:81631]
ENSMMUG00000009616	CALU	699730	protein_coding	Macaque	3	154.984	calumenin [Source:VGNC Symbol;Acc:VGNC:70520]
ENSMMUG00000006306	KCP	100428120	protein_coding	Macaque	3	155.126	kielin cysteine rich BMP regulator [Source:VGNC Symbol;Acc:VGNC:81627]
ENSMMUG00000012110	SMO	701334	protein_coding	Macaque	3	155.44	smoothened, frizzled class receptor [Source:VGNC Symbol;Acc:VGNC:77658]
ENSMMUG00000019358	AHCYL2	703491	protein_coding	Macaque	3	155.475	adenosylhomocysteinase like 2 [Source:VGNC Symbol;Acc:VGNC:80771]
ENSMMUG00000004801	COPG2	707516	protein_coding	Macaque	3	156.802	COPI coat complex subunit gamma 2 [Source:VGNC Symbol;Acc:VGNC:71315]
ENSMMUG00000012491	KLF14	703887	protein_coding	Macaque	3	157.031	Kruppel like factor 14 [Source:VGNC Symbol;Acc:VGNC:73890]
ENSMMUG00000017108	MTPN	708941	protein_coding	Macaque	3	162.356	myotrophin [Source:VGNC Symbol;Acc:VGNC:74962]
ENSMMUG00000016831	DGKI	709578	protein_coding	Macaque	3	163.812	diacylglycerol kinase iota [Source:VGNC Symbol;Acc:VGNC:71787]
ENSMMUG00000002481	HIPK2	716152	protein_coding	Macaque	3	165.983	homeodomain interacting protein kinase 2 [Source:VGNC Symbol;Acc:VGNC:73391]
ENSMMUG00000053674		NA	protein_coding	Macaque	3	166.586
ENSMMUG00000015282	ADCK2	693303	protein_coding	Macaque	3	167.088	aarF domain containing kinase 2 [Source:VGNC Symbol;Acc:VGNC:69473]
ENSMMUG00000041051	TMEM178B	100426725	protein_coding	Macaque	3	167.465	transmembrane protein 178B [Source:VGNC Symbol;Acc:VGNC:81775]
ENSMMUG00000012635	ZYX	706407	protein_coding	Macaque	3	169.975	zyxin [Source:VGNC Symbol;Acc:VGNC:78917]
ENSMMUG00000005136	TCAF1	705151	protein_coding	Macaque	3	170.288	TRPM8 channel associated factor 1 [Source:VGNC Symbol;Acc:VGNC:79346]
ENSMMUG00000015772	CNTNAP2	574172	protein_coding	Macaque	3	172.533	contactin associated protein 2 [Source:VGNC Symbol;Acc:VGNC:71174]
ENSMMUG00000013494	EZH2	709075	protein_coding	Macaque	3	175.186	enhancer of zeste 2 polycomb repressive complex 2 subunit [Source:VGNC Symbol;Acc:VGNC:72458]
ENSMMUG00000042048	PDIA4	709716	protein_coding	Macaque	3	175.384	protein disulfide isomerase family A member 4 [Source:VGNC Symbol;Acc:VGNC:84750]
ENSMMUG00000018707	ZNF746	NA	protein_coding	Macaque	3	175.858	zinc finger protein 746 [Source:HGNC Symbol;Acc:HGNC:21948]
ENSMMUG00000064754	ZBED6CL	106992258	protein_coding	Macaque	3	176.272	ZBED6 C-terminal like [Source:HGNC Symbol;Acc:HGNC:21720]
ENSMMUG00000005232	RARRES2	704993	protein_coding	Macaque	3	176.287	retinoic acid receptor responder 2 [Source:VGNC Symbol;Acc:VGNC:76665]
ENSMMUG00000045555		713120	protein_coding	Macaque	3	176.355
ENSMMUG00000020459	FASTK	714020	protein_coding	Macaque	3	177.076	Fas activated serine/threonine kinase [Source:VGNC Symbol;Acc:VGNC:72565]
ENSMMUG00000009546	AGAP3	NA	protein_coding	Macaque	3	177.135	ArfGAP with GTPase domain, ankyrin repeat and PH domain 3 [Source:VGNC Symbol;Acc:VGNC:69621]
ENSMMUG00000043445	GBX1	714193	protein_coding	Macaque	3	177.15	gastrulation brain homeobox 1 [Source:HGNC Symbol;Acc:HGNC:4185]
ENSMMUG00000051076	RHEB	715378	protein_coding	Macaque	3	177.465	Ras homolog, mTORC1 binding [Source:NCBI gene (formerly Entrezgene);Acc:715378]
ENSMMUG00000061812		NA	protein_coding	Macaque	3	179.744
ENSMMUG00000062591	INSIG1	718513	protein_coding	Macaque	3	181.311	insulin induced gene 1 [Source:HGNC Symbol;Acc:HGNC:6083]
ENSMMUG00000007351	RBM33	718881	protein_coding	Macaque	3	181.646	RNA binding motif protein 33 [Source:VGNC Symbol;Acc:VGNC:81751]
ENSMMUG00000013719	NCAPG2	693816	protein_coding	Macaque	3	184.58	non-SMC condensin II complex subunit G2 [Source:VGNC Symbol;Acc:VGNC:75003]
ENSMMUG00000022361	ESYT2	693942	protein_coding	Macaque	3	184.68	extended synaptotagmin 2 [Source:VGNC Symbol;Acc:VGNC:72316]
ENSMMUG00000019916	PDCD2	696380	protein_coding	Macaque	4	0.071647	programmed cell death 2 [Source:HGNC Symbol;Acc:HGNC:8762]
ENSMMUG00000021145	FAM120B	696010	protein_coding	Macaque	4	0.252531	family with sequence similarity 120B [Source:VGNC Symbol;Acc:VGNC:72311]
ENSMMUG00000015335	PHF10	695325	protein_coding	Macaque	4	0.894859	PHD finger protein 10 [Source:VGNC Symbol;Acc:VGNC:75826]
ENSMMUG00000005673	RNASET2	706533	protein_coding	Macaque	4	3.7494	ribonuclease T2 [Source:VGNC Symbol;Acc:VGNC:99439]
ENSMMUG00000015658	IGF2R	703220	protein_coding	Macaque	4	10.4897	insulin like growth factor 2 receptor [Source:VGNC Symbol;Acc:VGNC:73572]
ENSMMUG00000012843		100427660	protein_coding	Macaque	4	10.8236
ENSMMUG00000012837	WTAP	702295	protein_coding	Macaque	4	10.8437	WT1 associated protein [Source:VGNC Symbol;Acc:VGNC:83971]
ENSMMUG00000056261		NA	protein_coding	Macaque	4	10.8736
ENSMMUG00000050418	SOD2	574097	protein_coding	Macaque	4	10.9029	superoxide dismutase 2 [Source:NCBI gene (formerly Entrezgene);Acc:574097]
ENSMMUG00000020538	FIG4	699914	protein_coding	Macaque	4	13.3355	FIG4 phosphoinositide 5-phosphatase [Source:VGNC Symbol;Acc:VGNC:72518]
ENSMMUG00000021534	SLC16A10	696132	protein_coding	Macaque	4	14.7321	solute carrier family 16 member 10 [Source:NCBI gene (formerly Entrezgene);Acc:696132]
ENSMMUG00000008934	MARCKS	694077	protein_coding	Macaque	4	17.4745	myristoylated alanine rich protein kinase C substrate [Source:VGNC Symbol;Acc:VGNC:74639]
ENSMMUG00000001806	ZUP1	718059	protein_coding	Macaque	4	20.2128	zinc finger containing ubiquitin peptidase 1 [Source:VGNC Symbol;Acc:VGNC:79317]
ENSMMUG00000048955	KPNA5	718041	protein_coding	Macaque	4	20.2544	karyopherin subunit alpha 5 [Source:VGNC Symbol;Acc:VGNC:81085]
ENSMMUG00000017189	RFX6	715469	protein_coding	Macaque	4	20.4388	regulatory factor X6 [Source:VGNC Symbol;Acc:VGNC:76800]
ENSMMUG00000017558	DCBLD1	715234	protein_coding	Macaque	4	21.0061	discoidin, CUB and LCCL domain containing 1 [Source:VGNC Symbol;Acc:VGNC:71689]
ENSMMUG00000022184	CEP85L	714810	protein_coding	Macaque	4	21.9742	centrosomal protein 85 like [Source:VGNC Symbol;Acc:VGNC:71073]
ENSMMUG00000008526	ASF1A	714761	protein_coding	Macaque	4	22.3938	anti-silencing function 1A histone chaperone [Source:VGNC Symbol;Acc:VGNC:69871]
ENSMMUG00000013304	MAN1A1	714609	protein_coding	Macaque	4	22.687	mannosidase alpha class 1A member 1 [Source:VGNC Symbol;Acc:VGNC:74483]
ENSMMUG00000003134	RNF217	716647	protein_coding	Macaque	4	28.4972	ring finger protein 217 [Source:VGNC Symbol;Acc:VGNC:76801]
ENSMMUG00000053773	HEY2	712988	protein_coding	Macaque	4	29.269	hes related family bHLH transcription factor with YRPW motif 2 [Source:NCBI gene (formerly Entrezgene);Acc:712988]
ENSMMUG00000015354	RNF146	712152	protein_coding	Macaque	4	30.8086	ring finger protein 146 [Source:VGNC Symbol;Acc:VGNC:76798]
ENSMMUG00000029421	PTPRK	711429	protein_coding	Macaque	4	31.5371	protein tyrosine phosphatase receptor type K [Source:VGNC Symbol;Acc:VGNC:83453]
ENSMMUG00000021498	L3MBTL3	710947	protein_coding	Macaque	4	33.5914	L3MBTL histone methyl-lysine binding protein 3 [Source:VGNC Symbol;Acc:VGNC:74106]
ENSMMUG00000000577	AKAP7	710509	protein_coding	Macaque	4	34.7082	A-kinase anchoring protein 7 [Source:VGNC Symbol;Acc:VGNC:69772]
ENSMMUG00000014151	ENPP1	710140	protein_coding	Macaque	4	35.3659	ectonucleotide pyrophosphatase/phosphodiesterase 1 [Source:VGNC Symbol;Acc:VGNC:72222]
ENSMMUG00000018166	MYB	712321	protein_coding	Macaque	4	38.7966	MYB proto-onco, transcription factor [Source:VGNC Symbol;Acc:VGNC:75089]
ENSMMUG00000009368	AHI1	706412	protein_coding	Macaque	4	38.8994	Abelson helper integration site 1 [Source:VGNC Symbol;Acc:VGNC:81010]
ENSMMUG00000003710	BCLAF1	705705	protein_coding	Macaque	4	39.8653	BCL2 associated transcription factor 1 [Source:VGNC Symbol;Acc:VGNC:81045]
ENSMMUG00000016382	PEX7	705103	protein_coding	Macaque	4	40.4593	peroxisomal biosis factor 7 [Source:VGNC Symbol;Acc:VGNC:75953]
ENSMMUG00000013566	IL20RA	704890	protein_coding	Macaque	4	40.6404	interleukin 20 receptor subunit alpha [Source:VGNC Symbol;Acc:VGNC:73724]
ENSMMUG00000008869	TNFAIP3	704130	protein_coding	Macaque	4	41.4819	TNF alpha induced protein 3 [Source:VGNC Symbol;Acc:VGNC:78580]
ENSMMUG00000049387	PERP	703890	protein_coding	Macaque	4	41.6951	p53 apoptosis effector related to PMP22 [Source:HGNC Symbol;Acc:HGNC:17637]
ENSMMUG00000000122	HEBP2	709176	protein_coding	Macaque	4	42.0283	heme binding protein 2 [Source:VGNC Symbol;Acc:VGNC:73172]
ENSMMUG00000000123	NHSL1	703448	protein_coding	Macaque	4	42.048	NHS like 1 [Source:VGNC Symbol;Acc:VGNC:75225]
ENSMMUG00000061250	ABRACL	708266	protein_coding	Macaque	4	42.6484	ABRA C-terminal like [Source:NCBI gene (formerly Entrezgene);Acc:708266]
ENSMMUG00000005365	PEX3	700730	protein_coding	Macaque	4	47.2292	peroxisomal biosis factor 3 [Source:VGNC Symbol;Acc:VGNC:75951]
ENSMMUG00000005346	PHACTR2	700363	protein_coding	Macaque	4	47.3156	phosphatase and actin regulator 2 [Source:VGNC Symbol;Acc:VGNC:75840]
ENSMMUG00000059626	RAB32	702431	protein_coding	Macaque	4	52.3839	RAB32, member RAS onco family [Source:NCBI gene (formerly Entrezgene);Acc:702431]
ENSMMUG00000014360	UST	697355	protein_coding	Macaque	4	54.7048	uronyl 2-sulfotransferase [Source:VGNC Symbol;Acc:VGNC:79067]
ENSMMUG00000015161	GINM1	696511	protein_coding	Macaque	4	55.526	glycoprotein integral membrane 1 [Source:VGNC Symbol;Acc:VGNC:72977]
ENSMMUG00000004646	KATNA1	698291	protein_coding	Macaque	4	55.5555	katanin catalytic subunit A1 [Source:VGNC Symbol;Acc:VGNC:73961]
ENSMMUG00000029463	LRP11	697652	protein_coding	Macaque	4	55.7907	LDL receptor related protein 11 [Source:VGNC Symbol;Acc:VGNC:81086]
ENSMMUG00000063631		694341	protein_coding	Macaque	4	55.921
ENSMMUG00000019078	RGS17	100429275	protein_coding	Macaque	4	59.2143	regulator of G protein signaling 17 [Source:VGNC Symbol;Acc:VGNC:76731]
ENSMMUG00000007153	SYNJ2	705639	protein_coding	Macaque	4	64.3182	synaptojanin 2 [Source:VGNC Symbol;Acc:VGNC:83473]
ENSMMUG00000022950	SOBP	698484	protein_coding	Macaque	4	65.6093	sine oculis binding protein homolog [Source:VGNC Symbol;Acc:VGNC:77790]
ENSMMUG00000056792		NA	protein_coding	Macaque	4	66.2522
ENSMMUG00000019679	ATG5	696874	protein_coding	Macaque	4	66.883	autophagy related 5 [Source:VGNC Symbol;Acc:VGNC:70165]
ENSMMUG00000021401	PRDM1	696757	protein_coding	Macaque	4	67.0977	PR/SET domain 1 [Source:VGNC Symbol;Acc:VGNC:76391]
ENSMMUG00000014471	BVES	696255	protein_coding	Macaque	4	68.0825	blood vessel epicardial substance [Source:VGNC Symbol;Acc:VGNC:70294]
ENSMMUG00000014703	HACE1	696008	protein_coding	Macaque	4	68.3493	HECT domain and ankyrin repeat containing E3 ubiquitin protein ligase 1 [Source:VGNC Symbol;Acc:VGNC:73206]
ENSMMUG00000009856	GRIK2	695660	protein_coding	Macaque	4	71.1976	glutamate ionotropic receptor kainate type subunit 2 [Source:VGNC Symbol;Acc:VGNC:81075]
ENSMMUG00000004061	CCNC	694465	protein_coding	Macaque	4	73.7266	cyclin C [Source:VGNC Symbol;Acc:VGNC:70722]
ENSMMUG00000005929	USP45	694340	protein_coding	Macaque	4	73.7813	ubiquitin specific peptidase 45 [Source:VGNC Symbol;Acc:VGNC:79233]
ENSMMUG00000001658	POU3F2	694524	protein_coding	Macaque	4	74.4487	POU class 3 homeobox 2 [Source:VGNC Symbol;Acc:VGNC:99426]
ENSMMUG00000055593	GPR63	704888	protein_coding	Macaque	4	76.4784	G protein-coupled receptor 63 [Source:HGNC Symbol;Acc:HGNC:13302]
ENSMMUG00000009182	CASP8AP2	702294	protein_coding	Macaque	4	83.5161	caspase 8 associated protein 2 [Source:VGNC Symbol;Acc:VGNC:70548]
ENSMMUG00000063166	LYRM2	701575	protein_coding	Macaque	4	83.7612	LYR motif containing 2 [Source:NCBI gene (formerly Entrezgene);Acc:701575]
ENSMMUG00000003462	ANKRD6	701339	protein_coding	Macaque	4	83.7693	ankyrin repeat domain 6 [Source:VGNC Symbol;Acc:VGNC:81023]
ENSMMUG00000047198	UBE2J1	701100	protein_coding	Macaque	4	84.0493	ubiquitin conjugating enzyme E2 J1 [Source:VGNC Symbol;Acc:VGNC:83963]
ENSMMUG00000020097	RNGTT	702334	protein_coding	Macaque	4	84.4187	RNA guanylyltransferase and 5'-phosphatase [Source:VGNC Symbol;Acc:VGNC:76709]
ENSMMUG00000002824	AKIRIN2	700914	protein_coding	Macaque	4	85.6393	akirin 2 [Source:VGNC Symbol;Acc:VGNC:69665]
ENSMMUG00000045108		700665	protein_coding	Macaque	4	85.8562
ENSMMUG00000012575	SYNCRIP	696756	protein_coding	Macaque	4	87.5925	synaptotagmin binding cytoplasmic RNA interacting protein [Source:VGNC Symbol;Acc:VGNC:78141]
ENSMMUG00000016703	SNAP91	695216	protein_coding	Macaque	4	89.3887	synaptosome associated protein 91 [Source:VGNC Symbol;Acc:VGNC:77711]
ENSMMUG00000012590	RWDD2A	694598	protein_coding	Macaque	4	89.9019	RWD domain containing 2A [Source:VGNC Symbol;Acc:VGNC:77076]
ENSMMUG00000012589	PGM3	694464	protein_coding	Macaque	4	89.9077	phosphoglucomutase 3 [Source:VGNC Symbol;Acc:VGNC:75970]
ENSMMUG00000015780	UBE3D	694910	protein_coding	Macaque	4	90.0398	ubiquitin protein ligase E3D [Source:VGNC Symbol;Acc:VGNC:79320]
ENSMMUG00000023610	TENT5A	693306	protein_coding	Macaque	4	91.3517	terminal nucleotidyltransferase 5A [Source:VGNC Symbol;Acc:VGNC:79133]
ENSMMUG00000020208	ELOVL4	692070	protein_coding	Macaque	4	93.0898	ELOVL fatty acid elongase 4 [Source:VGNC Symbol;Acc:VGNC:72044]
ENSMMUG00000017186	PHIP	716810	protein_coding	Macaque	4	93.9857	pleckstrin homology domain interacting protein [Source:VGNC Symbol;Acc:VGNC:75803]
ENSMMUG00000015717	HTR1B	716704	protein_coding	Macaque	4	95.5712	5-hydroxytryptamine receptor 1B [Source:VGNC Symbol;Acc:VGNC:73537]
ENSMMUG00000004852	EEF1A1	716010	protein_coding	Macaque	4	99.415	eukaryotic translation elongation factor 1 alpha 1 [Source:VGNC Symbol;Acc:VGNC:81065]
ENSMMUG00000018573	KHDC1L	715519	protein_coding	Macaque	4	99.7218	KH domain containing 1 like [Source:HGNC Symbol;Acc:HGNC:37274]
ENSMMUG00000015320	KCNQ5	715426	protein_coding	Macaque	4	99.7526	potassium voltage-gated channel subfamily Q member 5 [Source:VGNC Symbol;Acc:VGNC:74008]
ENSMMUG00000014671	OGFRL1	715189	protein_coding	Macaque	4	101.573	opioid growth factor receptor like 1 [Source:VGNC Symbol;Acc:VGNC:75445]
ENSMMUG00000002777	PTP4A1	716195	protein_coding	Macaque	4	109.199	protein tyrosine phosphatase 4A1 [Source:VGNC Symbol;Acc:VGNC:83452]
ENSMMUG00000018003	RAB23	712860	protein_coding	Macaque	4	112.347	RAB23, member RAS onco family [Source:VGNC Symbol;Acc:VGNC:81523]
ENSMMUG00000018582	ZNF451	712568	protein_coding	Macaque	4	112.387	zinc finger protein 451 [Source:VGNC Symbol;Acc:VGNC:79308]
ENSMMUG00000000795	BEND6	712498	protein_coding	Macaque	4	112.546	BEN domain containing 6 [Source:VGNC Symbol;Acc:VGNC:70355]
ENSMMUG00000005344	CILK1	711865	protein_coding	Macaque	4	116.541	ciliosis associated kinase 1 [Source:VGNC Symbol;Acc:VGNC:73428]
ENSMMUG00000060163	TMEM14A	708829	protein_coding	Macaque	4	116.786	transmembrane protein 14A [Source:NCBI gene (formerly Entrezgene);Acc:708829]
ENSMMUG00000013718	TRAM2	708636	protein_coding	Macaque	4	116.952	translocation associated membrane protein 2 [Source:VGNC Symbol;Acc:VGNC:83515]
ENSMMUG00000052626	PAQR8	708418	protein_coding	Macaque	4	117.124	progestin and adipoQ receptor family member 8 [Source:NCBI gene (formerly Entrezgene);Acc:708418]
ENSMMUG00000039015	C4H6orf141	708688	protein_coding	Macaque	4	119.937	chromosome 4 C6orf141 homolog [Source:VGNC Symbol;Acc:VGNC:81048]
ENSMMUG00000002458	MMUT	706189	protein_coding	Macaque	4	120.017	methylmalonyl-CoA mutase [Source:VGNC Symbol;Acc:VGNC:74947]
ENSMMUG00000017952	CD2AP	705221	protein_coding	Macaque	4	121.792	CD2 associated protein [Source:VGNC Symbol;Acc:VGNC:70709]
ENSMMUG00000011905	TNFRSF21	705101	protein_coding	Macaque	4	122.112	TNF receptor superfamily member 21 [Source:VGNC Symbol;Acc:VGNC:78923]
ENSMMUG00000019254	PLA2G7	704566	protein_coding	Macaque	4	122.671	phospholipase A2 group VII [Source:VGNC Symbol;Acc:VGNC:76158]
ENSMMUG00000019246	RCAN2	704128	protein_coding	Macaque	4	122.908	regulator of calcineurin 2 [Source:VGNC Symbol;Acc:VGNC:82092]
ENSMMUG00000022687	SLC35B2	703388	protein_coding	Macaque	4	125.072	solute carrier family 35 member B2 [Source:VGNC Symbol;Acc:VGNC:83469]
ENSMMUG00000016230	TMEM63B	702797	protein_coding	Macaque	4	125.143	transmembrane protein 63B [Source:VGNC Symbol;Acc:VGNC:79084]
ENSMMUG00000055882	MRPL14	701827	protein_coding	Macaque	4	125.2	mitochondrial ribosomal protein L14 [Source:HGNC Symbol;Acc:HGNC:14279]
ENSMMUG00000004577	VEGFA	574209	protein_coding	Macaque	4	125.542	vascular endothelial growth factor A [Source:VGNC Symbol;Acc:VGNC:83966]
ENSMMUG00000011567	ZNF318	100428675	protein_coding	Macaque	4	125.969	zinc finger protein 318 [Source:VGNC Symbol;Acc:VGNC:78931]
ENSMMUG00000017322	TTBK1	699913	protein_coding	Macaque	4	126.053	tau tubulin kinase 1 [Source:VGNC Symbol;Acc:VGNC:81597]
ENSMMUG00000011670	PTK7	699791	protein_coding	Macaque	4	126.178	protein tyrosine kinase 7 (inactive) [Source:VGNC Symbol;Acc:VGNC:83451]
ENSMMUG00000012419		NA	protein_coding	Macaque	4	127.6
ENSMMUG00000021173	NFYA	719697	protein_coding	Macaque	4	128.304	nuclear transcription factor Y subunit alpha [Source:VGNC Symbol;Acc:VGNC:75344]
ENSMMUG00000013644	KCNK17	719574	protein_coding	Macaque	4	130.065	potassium two pore domain channel subfamily K member 17 [Source:VGNC Symbol;Acc:VGNC:73828]
ENSMMUG00000005854	CPNE5	719255	protein_coding	Macaque	4	132.604	copine 5 [Source:VGNC Symbol;Acc:VGNC:71467]
ENSMMUG00000055964	CDKN1A	719199	protein_coding	Macaque	4	132.755	cyclin dependent kinase inhibitor 1A [Source:NCBI gene (formerly Entrezgene);Acc:719199]
ENSMMUG00000000687	ETV7	719151	protein_coding	Macaque	4	133.087	ETS variant transcription factor 7 [Source:VGNC Symbol;Acc:VGNC:72293]
ENSMMUG00000018557	SRPK1	719039	protein_coding	Macaque	4	133.551	SRSF protein kinase 1 [Source:HGNC Symbol;Acc:HGNC:11305]
ENSMMUG00000021715	TAF11	718732	protein_coding	Macaque	4	134.602	TATA-box binding protein associated factor 11 [Source:VGNC Symbol;Acc:VGNC:83477]
ENSMMUG00000021712	UHRF1BP1	718719	protein_coding	Macaque	4	134.616	UHRF1 binding protein 1 [Source:VGNC Symbol;Acc:VGNC:79316]
ENSMMUG00000020703	UQCC2	100425666	protein_coding	Macaque	4	135.772	ubiquinol-cytochrome c reductase complex assembly factor 2 [Source:VGNC Symbol;Acc:VGNC:83964]
ENSMMUG00000004287	DAXX	717590	protein_coding	Macaque	4	136.184	death domain associated protein [Source:VGNC Symbol;Acc:VGNC:71737]
ENSMMUG00000003869	WDR46	718220	protein_coding	Macaque	4	136.218	WD repeat domain 46 [Source:VGNC Symbol;Acc:VGNC:78940]
ENSMMUG00000003861	HSD17B8	718119	protein_coding	Macaque	4	136.3	hydroxysteroid 17-beta dehydrogenase 8 [Source:VGNC Symbol;Acc:VGNC:73466]
ENSMMUG00000000758	TNXB	716998	protein_coding	Macaque	4	137.405	tenascin XB [Source:VGNC Symbol;Acc:VGNC:99451]
ENSMMUG00000041076		NA	protein_coding	Macaque	4	137.671
ENSMMUG00000006828	VARS1	715537	protein_coding	Macaque	4	137.708	valyl-tRNA synthetase 1 [Source:VGNC Symbol;Acc:VGNC:78755]
ENSMMUG00000009702		715494	protein_coding	Macaque	4	137.742
ENSMMUG00000005302	BAG6	720485	protein_coding	Macaque	4	137.844	BAG cochaperone 6 [Source:VGNC Symbol;Acc:VGNC:81044]
ENSMMUG00000017194	NRM	713998	protein_coding	Macaque	4	139.221	nurim [Source:VGNC Symbol;Acc:VGNC:75531]
ENSMMUG00000001886	ABCF1	711864	protein_coding	Macaque	4	139.323	ATP binding cassette subfamily F member 1 [Source:VGNC Symbol;Acc:VGNC:69582]
ENSMMUG00000055242	MAMU-E	711532	protein_coding	Macaque	4	139.405	major histocompatibility complex, class I, E [Source:NCBI gene (formerly Entrezgene);Acc:711532]
ENSMMUG00000053776		NA	protein_coding	Macaque	4	139.606
ENSMMUG00000012125		NA	protein_coding	Macaque	4	139.784
ENSMMUG00000012120	POLR1H	712151	protein_coding	Macaque	4	139.825	RNA polymerase I subunit H [Source:VGNC Symbol;Acc:VGNC:78912]
ENSMMUG00000056914	MAMU-A	699243	protein_coding	Macaque	4	139.91	major histocompatibility complex, class I, A [Source:NCBI gene (formerly Entrezgene);Acc:711832]
ENSMMUG00000050016		NA	protein_coding	Macaque	4	140.039
ENSMMUG00000058325		NA	protein_coding	Macaque	4	140.249
ENSMMUG00000051745		720132	protein_coding	Macaque	4	140.463
ENSMMUG00000015961	TRIM27	706129	protein_coding	Macaque	4	141.323	tripartite motif containing 27 [Source:VGNC Symbol;Acc:VGNC:81596]
ENSMMUG00000018054	ZKSCAN3	707581	protein_coding	Macaque	4	141.882	zinc finger with KRAB and SCAN domains 3 [Source:VGNC Symbol;Acc:VGNC:78938]
ENSMMUG00000040348	HIST1H2BJ	701337	protein_coding	Macaque	4	143.082	histone cluster 1, H2bj [Source:NCBI gene (formerly Entrezgene);Acc:701337]
ENSMMUG00000053403		114677671	protein_coding	Macaque	4	143.944
ENSMMUG00000008451	NRSN1	707362	protein_coding	Macaque	4	145.844	neurensin 1 [Source:VGNC Symbol;Acc:VGNC:75424]
ENSMMUG00000056207		NA	protein_coding	Macaque	4	148.413
ENSMMUG00000017425	MBOAT1	706078	protein_coding	Macaque	4	149.778	membrane bound O-acyltransferase domain containing 1 [Source:VGNC Symbol;Acc:VGNC:74553]
ENSMMUG00000014691	ID4	705825	protein_coding	Macaque	4	150.147	inhibitor of DNA binding 4, HLH protein [Source:VGNC Symbol;Acc:VGNC:73557]
ENSMMUG00000019763	DEK	712460	protein_coding	Macaque	4	151.704	DEK proto-onco [Source:NCBI gene (formerly Entrezgene);Acc:712460]
ENSMMUG00000016626	NHLRC1	704451	protein_coding	Macaque	4	151.844	NHL repeat containing E3 ubiquitin protein ligase 1 [Source:VGNC Symbol;Acc:VGNC:75229]
ENSMMUG00000015362	JARID2	702291	protein_coding	Macaque	4	154.484	jumonji and AT-rich interaction domain containing 2 [Source:VGNC Symbol;Acc:VGNC:73956]
ENSMMUG00000002501	RNF182	707517	protein_coding	Macaque	4	156.027	ring finger protein 182 [Source:VGNC Symbol;Acc:VGNC:76852]
ENSMMUG00000008681	NOL7	701335	protein_coding	Macaque	4	156.367	nucleolar protein 7 [Source:VGNC Symbol;Acc:VGNC:75226]
ENSMMUG00000060827		NA	protein_coding	Macaque	4	157.258
ENSMMUG00000052262	TMEM170B	699495	protein_coding	Macaque	4	158.436	transmembrane protein 170B [Source:NCBI gene (formerly Entrezgene);Acc:699495]
ENSMMUG00000043161	ERVFRD-1	100425316	protein_coding	Macaque	4	158.901	endogenous retrovirus group FRD member 1, envelope [Source:VGNC Symbol;Acc:VGNC:81068]
ENSMMUG00000007719	GCM2	698614	protein_coding	Macaque	4	159.127	glial cells missing transcription factor 2 [Source:VGNC Symbol;Acc:VGNC:72904]
ENSMMUG00000061586	C4H6orf52	702114	protein_coding	Macaque	4	159.32	chromosome 4 C6orf52 homolog [Source:NCBI gene (formerly Entrezgene);Acc:702114]
ENSMMUG00000010672	SLC35B3	698416	protein_coding	Macaque	4	161.618	solute carrier family 35 member B3 [Source:VGNC Symbol;Acc:VGNC:77550]
ENSMMUG00000014784	DSP	694860	protein_coding	Macaque	4	162.5	desmoplakin [Source:VGNC Symbol;Acc:VGNC:72004]
ENSMMUG00000004964	CDYL	722957	protein_coding	Macaque	4	165.157	chromodomain Y like [Source:VGNC Symbol;Acc:VGNC:70998]
ENSMMUG00000014017	PRPF4B	709497	protein_coding	Macaque	4	166.06	pre-mRNA processing factor 4B [Source:VGNC Symbol;Acc:VGNC:76276]
ENSMMUG00000008483	BPHL	708121	protein_coding	Macaque	4	166.981	biphenyl hydrolase like [Source:VGNC Symbol;Acc:VGNC:70276]
ENSMMUG00000037816	SERPINB6	716411	protein_coding	Macaque	4	167.156	serpin family B member 6 [Source:VGNC Symbol;Acc:VGNC:83464]
ENSMMUG00000005778	FOXC1	722918	protein_coding	Macaque	4	168.478	forkhead box C1 [Source:VGNC Symbol;Acc:VGNC:72693]
ENSMMUG00000017221	TMEM175	696545	protein_coding	Macaque	5	0.943356	transmembrane protein 175 [Source:VGNC Symbol;Acc:VGNC:79736]
ENSMMUG00000017222	DGKQ	696414	protein_coding	Macaque	5	0.979107	diacylglycerol kinase theta [Source:VGNC Symbol;Acc:VGNC:71788]
ENSMMUG00000020856	SPON2	702450	protein_coding	Macaque	5	1.17804	spondin 2 [Source:VGNC Symbol;Acc:VGNC:82245]
ENSMMUG00000051731	NKX1-1	693722	protein_coding	Macaque	5	1.43801	NK1 homeobox 1 [Source:HGNC Symbol;Acc:HGNC:24975]
ENSMMUG00000046942	NSD2	100429321	protein_coding	Macaque	5	1.93004	nuclear receptor binding SET domain protein 2 [Source:VGNC Symbol;Acc:VGNC:100258]
ENSMMUG00000032304	CKQ732225.1H4orf48	722367	protein_coding	Macaque	5	2.11079	chromosome Un C4orf48 homolog [Source:VGNC Symbol;Acc:VGNC:84879]
ENSMMUG00000013158	FAM193A	710992	protein_coding	Macaque	5	2.61456	family with sequence similarity 193 member A [Source:VGNC Symbol;Acc:VGNC:72281]
ENSMMUG00000008392	HTT	700306	protein_coding	Macaque	5	3.07789	huntingtin [Source:VGNC Symbol;Acc:VGNC:73468]
ENSMMUG00000043581	AFAP1	709419	protein_coding	Macaque	5	5.00138	actin filament associated protein 1 [Source:VGNC Symbol;Acc:VGNC:100199]
ENSMMUG00000017001	CCDC96	722716	protein_coding	Macaque	5	5.92563	coiled-coil domain containing 96 [Source:VGNC Symbol;Acc:VGNC:100209]
ENSMMUG00000016999	KIAA0232	710141	protein_coding	Macaque	5	6.08415	KIAA0232 [Source:VGNC Symbol;Acc:VGNC:73922]
ENSMMUG00000021886	MRFAP1L1	710411	protein_coding	Macaque	5	6.2607	Morf4 family associated protein 1 like 1 [Source:VGNC Symbol;Acc:VGNC:74850]
ENSMMUG00000064424		106998240	protein_coding	Macaque	5	6.29548
ENSMMUG00000015099	JAKMIP1	722750	protein_coding	Macaque	5	6.76956	janus kinase and microtubule interacting protein 1 [Source:VGNC Symbol;Acc:VGNC:73662]
ENSMMUG00000019563	CRMP1	711349	protein_coding	Macaque	5	7.08085	collapsin response mediator protein 1 [Source:VGNC Symbol;Acc:VGNC:71494]
ENSMMUG00000051198	MSX1	722771	protein_coding	Macaque	5	8.04466	msh homeobox 1 [Source:NCBI gene (formerly Entrezgene);Acc:722771]
ENSMMUG00000020204	STX18	712216	protein_coding	Macaque	5	8.37719	syntaxin 18 [Source:VGNC Symbol;Acc:VGNC:100274]
ENSMMUG00000023394	ZBTB49	712422	protein_coding	Macaque	5	8.61774	zinc finger and BTB domain containing 49 [Source:VGNC Symbol;Acc:VGNC:79207]
ENSMMUG00000023393	LYAR	712499	protein_coding	Macaque	5	8.65166	Ly1 antibody reactive [Source:VGNC Symbol;Acc:VGNC:74364]
ENSMMUG00000002782	OTOP1	712780	protein_coding	Macaque	5	8.76277	otopetrin 1 [Source:VGNC Symbol;Acc:VGNC:75653]
ENSMMUG00000022027	BOD1L1	713697	protein_coding	Macaque	5	12.5654	biorientation of chromosomes in cell division 1 like 1 [Source:VGNC Symbol;Acc:VGNC:97741]
ENSMMUG00000001384	CPEB2	722844	protein_coding	Macaque	5	13.9933	cytoplasmic polyadenylation element binding protein 2 [Source:VGNC Symbol;Acc:VGNC:100212]
ENSMMUG00000009388	FBXL5	722846	protein_coding	Macaque	5	14.5847	F-box and leucine rich repeat protein 5 [Source:VGNC Symbol;Acc:VGNC:81408]
ENSMMUG00000008164	PROM1	714610	protein_coding	Macaque	5	14.9681	prominin 1 [Source:VGNC Symbol;Acc:VGNC:76425]
ENSMMUG00000001747	TAPT1	714712	protein_coding	Macaque	5	15.1646	transmembrane anterior posterior transformation 1 [Source:VGNC Symbol;Acc:VGNC:78222]
ENSMMUG00000005730	QDPR	714966	protein_coding	Macaque	5	16.4953	quinoid dihydropteridine reductase [Source:VGNC Symbol;Acc:VGNC:76635]
ENSMMUG00000018073	LCORL	715285	protein_coding	Macaque	5	16.8433	ligand dependent nuclear receptor corepressor like [Source:NCBI gene (formerly Entrezgene);Acc:715285]
ENSMMUG00000002612	SOD3	715931	protein_coding	Macaque	5	23.7472	superoxide dismutase 3 [Source:VGNC Symbol;Acc:VGNC:77688]
ENSMMUG00000004785	CCDC149	715968	protein_coding	Macaque	5	23.7598	coiled-coil domain containing 149 [Source:VGNC Symbol;Acc:VGNC:70859]
ENSMMUG00000004458	ANAPC4	694006	protein_coding	Macaque	5	24.325	anaphase promoting complex subunit 4 [Source:VGNC Symbol;Acc:VGNC:69642]
ENSMMUG00000060404		NA	protein_coding	Macaque	5	26.4878
ENSMMUG00000000232	PGM2	100424648	protein_coding	Macaque	5	36.9631	phosphoglucomutase 2 [Source:VGNC Symbol;Acc:VGNC:75969]
ENSMMUG00000000237	TBC1D1	697357	protein_coding	Macaque	5	37.027	TBC1 domain family member 1 [Source:VGNC Symbol;Acc:VGNC:78103]
ENSMMUG00000007805	LIMCH1	707416	protein_coding	Macaque	5	40.5263	LIM and calponin homology domains 1 [Source:VGNC Symbol;Acc:VGNC:74155]
ENSMMUG00000051296	PHOX2B	701940	protein_coding	Macaque	5	40.9156	paired like homeobox 2B [Source:HGNC Symbol;Acc:HGNC:9143]
ENSMMUG00000015808	BEND4	702395	protein_coding	Macaque	5	41.3123	BEN domain containing 4 [Source:VGNC Symbol;Acc:VGNC:70366]
ENSMMUG00000009270	GUF1	703333	protein_coding	Macaque	5	43.9523	GTP binding elongation factor GUF1 [Source:VGNC Symbol;Acc:VGNC:73233]
ENSMMUG00000003614	GABRA2	703894	protein_coding	Macaque	5	45.5788	gamma-aminobutyric acid type A receptor subunit alpha2 [Source:VGNC Symbol;Acc:VGNC:72847]
ENSMMUG00000021780	NFXL1	704785	protein_coding	Macaque	5	47.247	nuclear transcription factor, X-box binding like 1 [Source:VGNC Symbol;Acc:VGNC:81485]
ENSMMUG00000056052	SLAIN2	711866	protein_coding	Macaque	5	47.758	SLAIN motif family member 2 [Source:NCBI gene (formerly Entrezgene);Acc:711866]
ENSMMUG00000008514	LIN54	693562	protein_coding	Macaque	5	50.6763	lin-54 DREAM MuvB core complex component [Source:VGNC Symbol;Acc:VGNC:74123]
ENSMMUG00000008510	THAP9	693821	protein_coding	Macaque	5	50.7709	THAP domain containing 9 [Source:VGNC Symbol;Acc:VGNC:79379]
ENSMMUG00000015777	HNRNPDL	694603	protein_coding	Macaque	5	51.29	heteroous nuclear ribonucleoprotein D like [Source:VGNC Symbol;Acc:VGNC:81186]
ENSMMUG00000009067	FGF5	695896	protein_coding	Macaque	5	53.4301	fibroblast growth factor 5 [Source:VGNC Symbol;Acc:VGNC:82145]
ENSMMUG00000014501	PAQR3	697120	protein_coding	Macaque	5	54.8138	progestin and adipoQ receptor family member 3 [Source:VGNC Symbol;Acc:VGNC:75702]
ENSMMUG00000011639	BMP2K	697001	protein_coding	Macaque	5	54.8407	BMP2 inducible kinase [Source:VGNC Symbol;Acc:VGNC:100203]
ENSMMUG00000002564	FRAS1	697358	protein_coding	Macaque	5	55.2136	Fraser extracellular matrix complex subunit 1 [Source:VGNC Symbol;Acc:VGNC:72743]
ENSMMUG00000045609	CNOT6L	697981	protein_coding	Macaque	5	55.8952	CCR4-NOT transcription complex subunit 6 like [Source:VGNC Symbol;Acc:VGNC:100211]
ENSMMUG00000020913	SCARB2	699990	protein_coding	Macaque	5	57.5122	scavenger receptor class B member 2 [Source:VGNC Symbol;Acc:VGNC:77026]
ENSMMUG00000017501	NAAA	700991	protein_coding	Macaque	5	57.7777	N-acylethanolamine acid amidase [Source:VGNC Symbol;Acc:VGNC:75068]
ENSMMUG00000015554	MTHFD2L	702907	protein_coding	Macaque	5	59.4045	methylenetetrahydrofolate dehydrogenase (NADP+ dependent) 2 like [Source:VGNC Symbol;Acc:VGNC:100249]
ENSMMUG00000008367	CXCL1	574222	protein_coding	Macaque	5	59.9397	C-X-C motif chemokine ligand 1 [Source:NCBI gene (formerly Entrezgene);Acc:574222]
ENSMMUG00000001295	PF4V1	703895	protein_coding	Macaque	5	59.9579	platelet factor 4 variant 1 [Source:VGNC Symbol;Acc:VGNC:75954]
ENSMMUG00000003833	RASSF6	704459	protein_coding	Macaque	5	60.1943	Ras association domain family member 6 [Source:VGNC Symbol;Acc:VGNC:76515]
ENSMMUG00000018821	REST	100425257	protein_coding	Macaque	5	76.696	RE1 silencing transcription factor [Source:VGNC Symbol;Acc:VGNC:76898]
ENSMMUG00000016362	PPAT	694868	protein_coding	Macaque	5	77.1779	phosphoribosyl pyrophosphate amidotransferase [Source:VGNC Symbol;Acc:VGNC:76231]
ENSMMUG00000009925	CEP135	696309	protein_coding	Macaque	5	77.5644	centrosomal protein 135 [Source:VGNC Symbol;Acc:VGNC:71128]
ENSMMUG00000001919	CLOCK	697532	protein_coding	Macaque	5	78.0855	clock circadian regulator [Source:VGNC Symbol;Acc:VGNC:71262]
ENSMMUG00000001918	TMEM165	696262	protein_coding	Macaque	5	78.208	transmembrane protein 165 [Source:VGNC Symbol;Acc:VGNC:79875]
ENSMMUG00000012669	KDR	698293	protein_coding	Macaque	5	78.5106	kinase insert domain receptor [Source:VGNC Symbol;Acc:VGNC:74013]
ENSMMUG00000050730	CHIC2	697359	protein_coding	Macaque	5	79.5775	cysteine rich hydrophobic domain 2 [Source:NCBI gene (formerly Entrezgene);Acc:697359]
ENSMMUG00000059657	C5H4orf36	700500	protein_coding	Macaque	5	85.2798	chromosome 5 C4orf36 homolog [Source:NCBI gene (formerly Entrezgene);Acc:700500]
ENSMMUG00000014076	AFF1	700733	protein_coding	Macaque	5	85.3425	AF4/FMR2 family member 1 [Source:VGNC Symbol;Acc:VGNC:69817]
ENSMMUG00000014080	KLHL8	700864	protein_coding	Macaque	5	85.5551	kelch like family member 8 [Source:VGNC Symbol;Acc:VGNC:74076]
ENSMMUG00000008795	PKD2	702179	protein_coding	Macaque	5	86.3997	polycystin 2, transient receptor potential cation channel [Source:VGNC Symbol;Acc:VGNC:100262]
ENSMMUG00000004561	PPM1K	702398	protein_coding	Macaque	5	86.6481	protein phosphatase, Mg2+/Mn2+ dependent 1K [Source:VGNC Symbol;Acc:VGNC:76109]
ENSMMUG00000006702	BMPR1B	705474	protein_coding	Macaque	5	93.1317	bone morphotic protein receptor type 1B [Source:VGNC Symbol;Acc:VGNC:70267]
ENSMMUG00000021359	PDHA2	709359	protein_coding	Macaque	5	94.194	pyruvate dehydrogenase E1 subunit alpha 2 [Source:VGNC Symbol;Acc:VGNC:100260]
ENSMMUG00000011702	TSPAN5	706537	protein_coding	Macaque	5	96.7935	tetraspanin 5 [Source:VGNC Symbol;Acc:VGNC:79086]
ENSMMUG00000011066	EIF4E	706751	protein_coding	Macaque	5	97.1945	eukaryotic translation initiation factor 4E [Source:VGNC Symbol;Acc:VGNC:100221]
ENSMMUG00000003736	NFKB1	710324	protein_coding	Macaque	5	100.888	nuclear factor kappa B subunit 1 [Source:VGNC Symbol;Acc:VGNC:75339]
ENSMMUG00000061265	CISD2	100429989	protein_coding	Macaque	5	101.268	CDGSH iron sulfur domain 2 [Source:HGNC Symbol;Acc:HGNC:24212]
ENSMMUG00000019083	SLC9B2	711024	protein_coding	Macaque	5	101.441	solute carrier family 9 member B2 [Source:VGNC Symbol;Acc:VGNC:77773]
ENSMMUG00000017831	TET2	694137	protein_coding	Macaque	5	103.661	tet methylcytosine dioxygenase 2 [Source:VGNC Symbol;Acc:VGNC:100278]
ENSMMUG00000019907	PAPSS1	695099	protein_coding	Macaque	5	105.986	3'-phosphoadenosine 5'-phosphosulfate synthase 1 [Source:VGNC Symbol;Acc:VGNC:75757]
ENSMMUG00000017834	SGMS2	695947	protein_coding	Macaque	5	106.191	sphingomyelin synthase 2 [Source:VGNC Symbol;Acc:VGNC:77320]
ENSMMUG00000023240	SEC24B	697241	protein_coding	Macaque	5	107.814	SEC24 homolog B, COPII coat complex component [Source:VGNC Symbol;Acc:VGNC:82233]
ENSMMUG00000052933	MCUB	698670	protein_coding	Macaque	5	107.939	mitochondrial calcium uniporter dominant negative subunit beta [Source:HGNC Symbol;Acc:HGNC:26076]
ENSMMUG00000050694	ELOVL6	698870	protein_coding	Macaque	5	108.403	ELOVL fatty acid elongase 6 [Source:NCBI gene (formerly Entrezgene);Acc:698870]
ENSMMUG00000014078	NEUROG2	701345	protein_coding	Macaque	5	110.796	neurogenin 2 [Source:VGNC Symbol;Acc:VGNC:75170]
ENSMMUG00000011778	TRAM1L1	704134	protein_coding	Macaque	5	115.428	translocation associated membrane protein 1 like 1 [Source:VGNC Symbol;Acc:VGNC:100285]
ENSMMUG00000007420	NUDT6	708421	protein_coding	Macaque	5	120.734	nudix hydrolase 6 [Source:VGNC Symbol;Acc:VGNC:75553]
ENSMMUG00000011810	FAT4	711867	protein_coding	Macaque	5	123.106	FAT atypical cadherin 4 [Source:VGNC Symbol;Acc:VGNC:72552]
ENSMMUG00000023149	PCDH10	695100	protein_coding	Macaque	5	130.898	protocadherin 10 [Source:VGNC Symbol;Acc:VGNC:75594]
ENSMMUG00000004983	NOCT	100428993	protein_coding	Macaque	5	136.903	nocturnin [Source:VGNC Symbol;Acc:VGNC:100256]
ENSMMUG00000020692	RAB33B	697603	protein_coding	Macaque	5	137.352	RAB33B, member RAS onco family [Source:VGNC Symbol;Acc:VGNC:81532]
ENSMMUG00000021998	MAML3	697863	protein_coding	Macaque	5	137.607	mastermind like transcriptional coactivator 3 [Source:VGNC Symbol;Acc:VGNC:74298]
ENSMMUG00000022355	CLGN	698361	protein_coding	Macaque	5	138.28	calmegin [Source:VGNC Symbol;Acc:VGNC:71253]
ENSMMUG00000030139	MGAT4D	701630	protein_coding	Macaque	5	138.328	MGAT4 family member D [Source:VGNC Symbol;Acc:VGNC:100248]
ENSMMUG00000015242	ELMOD2	698742	protein_coding	Macaque	5	138.401	ELMO domain containing 2 [Source:VGNC Symbol;Acc:VGNC:72126]
ENSMMUG00000015244	UCP1	574124	protein_coding	Macaque	5	138.437	uncoupling protein 1 [Source:VGNC Symbol;Acc:VGNC:78708]
ENSMMUG00000015246	TBC1D9	702230	protein_coding	Macaque	5	138.499	TBC1 domain family member 9 [Source:VGNC Symbol;Acc:VGNC:78193]
ENSMMUG00000000827	USP38	700235	protein_coding	Macaque	5	141.038	ubiquitin specific peptidase 38 [Source:VGNC Symbol;Acc:VGNC:79224]
ENSMMUG00000018384	SMAD1	574340	protein_coding	Macaque	5	143.1	SMAD family member 1 [Source:VGNC Symbol;Acc:VGNC:77809]
ENSMMUG00000005380	ZNF827	706018	protein_coding	Macaque	5	143.371	zinc finger protein 827 [Source:VGNC Symbol;Acc:VGNC:100288]
ENSMMUG00000057637	LSM6	703226	protein_coding	Macaque	5	143.77	LSM6 homolog, U6 small nuclear RNA and mRNA degradation associated [Source:NCBI gene (formerly Entrezgene);Acc:703226]
ENSMMUG00000014955	NR3C2	704789	protein_coding	Macaque	5	145.686	nuclear receptor subfamily 3 group C member 2 [Source:VGNC Symbol;Acc:VGNC:75516]
ENSMMUG00000006026	SH3D19	694606	protein_coding	Macaque	5	148.767	SH3 domain containing 19 [Source:VGNC Symbol;Acc:VGNC:77351]
ENSMMUG00000018493	FHDC1	696136	protein_coding	Macaque	5	150.562	FH2 domain containing 1 [Source:VGNC Symbol;Acc:VGNC:72598]
ENSMMUG00000015847	TLR2	574290	protein_coding	Macaque	5	151.322	toll like receptor 2 [Source:VGNC Symbol;Acc:VGNC:100281]
ENSMMUG00000023244	GUCY1A1	699365	protein_coding	Macaque	5	153.27	guanylate cyclase 1 soluble subunit alpha 1 [Source:VGNC Symbol;Acc:VGNC:73327]
ENSMMUG00000022900	PDGFC	700236	protein_coding	Macaque	5	154.397	platelet derived growth factor C [Source:VGNC Symbol;Acc:VGNC:75928]
ENSMMUG00000022901	GLRB	700368	protein_coding	Macaque	5	154.723	glycine receptor beta [Source:VGNC Symbol;Acc:VGNC:73077]
ENSMMUG00000030046	FNIP2	100430357	protein_coding	Macaque	5	156.365	folliculin interacting protein 2 [Source:VGNC Symbol;Acc:VGNC:100228]
ENSMMUG00000021912	TMEM192	708459	protein_coding	Macaque	5	162.482	transmembrane protein 192 [Source:VGNC Symbol;Acc:VGNC:79636]
ENSMMUG00000001880	DDX60	693567	protein_coding	Macaque	5	165.522	DExD/H-box helicase 60 [Source:VGNC Symbol;Acc:VGNC:71711]
ENSMMUG00000012701	SH3RF1	694082	protein_coding	Macaque	5	166.443	SH3 domain containing ring finger 1 [Source:VGNC Symbol;Acc:VGNC:77259]
ENSMMUG00000019473	AADAT	695264	protein_coding	Macaque	5	167.333	aminoadipate aminotransferase [Source:VGNC Symbol;Acc:VGNC:69454]
ENSMMUG00000016767	GALNTL6	695898	protein_coding	Macaque	5	169.126	polypeptide N-acetylgalactosaminyltransferase like 6 [Source:VGNC Symbol;Acc:VGNC:72813]
ENSMMUG00000013106	GALNT7	696924	protein_coding	Macaque	5	170.458	polypeptide N-acetylgalactosaminyltransferase 7 [Source:VGNC Symbol;Acc:VGNC:72876]
ENSMMUG00000003187	HMGB2	697057	protein_coding	Macaque	5	170.618	high mobility group box 2 [Source:VGNC Symbol;Acc:VGNC:100234]
ENSMMUG00000013730	WDR17	700546	protein_coding	Macaque	5	173.38	WD repeat domain 17 [Source:VGNC Symbol;Acc:VGNC:100287]
ENSMMUG00000064613	SPCS3	100429721	protein_coding	Macaque	5	173.637	signal peptidase complex subunit 3 [Source:NCBI gene (formerly Entrezgene);Acc:100429721]
ENSMMUG00000023651	TRAPPC11	702066	protein_coding	Macaque	5	180.976	trafficking protein particle complex 11 [Source:VGNC Symbol;Acc:VGNC:79537]
ENSMMUG00000015087	IRF2	694347	protein_coding	Macaque	5	181.704	interferon regulatory factor 2 [Source:VGNC Symbol;Acc:VGNC:73760]
ENSMMUG00000012053	CASP3	694473	protein_coding	Macaque	5	181.931	caspase 3 [Source:VGNC Symbol;Acc:VGNC:100207]
ENSMMUG00000012176	CENPU	696925	protein_coding	Macaque	5	181.995	centromere protein U [Source:VGNC Symbol;Acc:VGNC:71068]
ENSMMUG00000012177	ACSL1	694871	protein_coding	Macaque	5	182.054	acyl-CoA synthetase long chain family member 1 [Source:VGNC Symbol;Acc:VGNC:69564]
ENSMMUG00000015472	SLC25A4	695102	protein_coding	Macaque	5	182.431	solute carrier family 25 member 4 [Source:VGNC Symbol;Acc:VGNC:77436]
ENSMMUG00000015473	CFAP97	695219	protein_coding	Macaque	5	182.465	cilia and flagella associated protein 97 [Source:VGNC Symbol;Acc:VGNC:71132]
ENSMMUG00000062057		NA	protein_coding	Macaque	5	182.692
ENSMMUG00000000359	CCDC110	695900	protein_coding	Macaque	5	182.74	coiled-coil domain containing 110 [Source:VGNC Symbol;Acc:VGNC:70659]
ENSMMUG00000015407	PDLIM3	695779	protein_coding	Macaque	5	182.788	PDZ and LIM domain 3 [Source:VGNC Symbol;Acc:VGNC:75837]
ENSMMUG00000001824	FRG1	114669716	protein_coding	Macaque	5	187.127	FSHD region gene 1 [Source:HGNC Symbol;Acc:HGNC:3954]
ENSMMUG00000005193	CLPTM1L	709968	protein_coding	Macaque	6	1.2678	CLPTM1 like [Source:VGNC Symbol;Acc:VGNC:71333]
ENSMMUG00000020160	SEMA5A	696019	protein_coding	Macaque	6	8.99862	semaphorin 5A [Source:VGNC Symbol;Acc:VGNC:77169]
ENSMMUG00000020112	CCT5	696640	protein_coding	Macaque	6	10.2194	chaperonin containing TCP1 subunit 5 [Source:VGNC Symbol;Acc:VGNC:84287]
ENSMMUG00000015489	TRIO	717492	protein_coding	Macaque	6	14.3826	trio Rho guanine nucleotide exchange factor [Source:VGNC Symbol;Acc:VGNC:84509]
ENSMMUG00000001375	RETREG1	717983	protein_coding	Macaque	6	16.7102	reticulophagy regulator 1 [Source:VGNC Symbol;Acc:VGNC:76832]
ENSMMUG00000061125		114678757	protein_coding	Macaque	6	20.789
ENSMMUG00000013366	NPR3	697245	protein_coding	Macaque	6	32.8408	natriuretic peptide receptor 3 [Source:VGNC Symbol;Acc:VGNC:75390]
ENSMMUG00000013739	RAI14	698620	protein_coding	Macaque	6	34.4514	retinoic acid induced 14 [Source:VGNC Symbol;Acc:VGNC:76478]
ENSMMUG00000000446	DNAJC21	699118	protein_coding	Macaque	6	34.7173	DnaJ heat shock protein family (Hsp40) member C21 [Source:VGNC Symbol;Acc:VGNC:84293]
ENSMMUG00000015226	NADK2	704285	protein_coding	Macaque	6	35.9922	NAD kinase 2, mitochondrial [Source:VGNC Symbol;Acc:VGNC:75029]
ENSMMUG00000006107	WDR70	706130	protein_coding	Macaque	6	37.2153	WD repeat domain 70 [Source:VGNC Symbol;Acc:VGNC:79504]
ENSMMUG00000001609	OSMR	693569	protein_coding	Macaque	6	38.6808	oncostatin M receptor [Source:VGNC Symbol;Acc:VGNC:75721]
ENSMMUG00000011027	OXCT1	696642	protein_coding	Macaque	6	41.603	3-oxoacid CoA-transferase 1 [Source:VGNC Symbol;Acc:VGNC:84468]
ENSMMUG00000064695		106998738	protein_coding	Macaque	6	42.9772
ENSMMUG00000064559		NA	protein_coding	Macaque	6	43.0994
ENSMMUG00000001224	NIM1K	699870	protein_coding	Macaque	6	43.1954	NIM1 serine/threonine protein kinase [Source:VGNC Symbol;Acc:VGNC:75270]
ENSMMUG00000011877	C6H5orf34	700618	protein_coding	Macaque	6	43.4783	chromosome 6 C5orf34 homolog [Source:VGNC Symbol;Acc:VGNC:70621]
ENSMMUG00000016149	EMB	702068	protein_coding	Macaque	6	48.4603	embigin [Source:VGNC Symbol;Acc:VGNC:72144]
ENSMMUG00000004860	FST	707420	protein_coding	Macaque	6	51.7951	follistatin [Source:VGNC Symbol;Acc:VGNC:72823]
ENSMMUG00000010376	DHX29	706306	protein_coding	Macaque	6	53.5553	DExH-box helicase 29 [Source:VGNC Symbol;Acc:VGNC:71627]
ENSMMUG00000030099	PLPP1	706539	protein_coding	Macaque	6	53.7348	phospholipid phosphatase 1 [Source:VGNC Symbol;Acc:VGNC:76226]
ENSMMUG00000030085	SETD9	708019	protein_coding	Macaque	6	55.2327	SET domain containing 9 [Source:VGNC Symbol;Acc:VGNC:77322]
ENSMMUG00000012389	MIER3	711063	protein_coding	Macaque	6	55.2465	MIER family member 3 [Source:VGNC Symbol;Acc:VGNC:74836]
ENSMMUG00000005177	PLK2	708835	protein_coding	Macaque	6	56.7868	polo like kinase 2 [Source:VGNC Symbol;Acc:VGNC:76076]
ENSMMUG00000014211	ELOVL7	709866	protein_coding	Macaque	6	59.129	ELOVL fatty acid elongase 7 [Source:VGNC Symbol;Acc:VGNC:72117]
ENSMMUG00000000400	DIMT1	696688	protein_coding	Macaque	6	60.7851	DIMT1 rRNA methyltransferase and ribosome maturation factor [Source:VGNC Symbol;Acc:VGNC:71818]
ENSMMUG00000001233	IPO11	694610	protein_coding	Macaque	6	60.8093	importin 11 [Source:VGNC Symbol;Acc:VGNC:73633]
ENSMMUG00000005357	MAST4	701878	protein_coding	Macaque	6	65.1848	microtubule associated serine/threonine kinase family member 4 [Source:VGNC Symbol;Acc:VGNC:74534]
ENSMMUG00000045336	MRPS36	704287	protein_coding	Macaque	6	67.75	mitochondrial ribosomal protein S36 [Source:NCBI gene (formerly Entrezgene);Acc:704287]
ENSMMUG00000018621	CDK7	699871	protein_coding	Macaque	6	67.7682	cyclin dependent kinase 7 [Source:VGNC Symbol;Acc:VGNC:84288]
ENSMMUG00000009158	MARVELD2	700370	protein_coding	Macaque	6	67.969	MARVEL domain containing 2 [Source:VGNC Symbol;Acc:VGNC:74592]
ENSMMUG00000015175	MCCC2	701211	protein_coding	Macaque	6	68.4167	methylcrotonoyl-CoA carboxylase 2 [Source:VGNC Symbol;Acc:VGNC:74677]
ENSMMUG00000017904	MAP1B	574272	protein_coding	Macaque	6	68.9266	microtubule associated protein 1B [Source:VGNC Symbol;Acc:VGNC:74490]
ENSMMUG00000015422	FCHO2	702506	protein_coding	Macaque	6	69.7795	FCH and mu domain containing endocytic adaptor 2 [Source:VGNC Symbol;Acc:VGNC:72571]
ENSMMUG00000015433	TMEM171	702863	protein_coding	Macaque	6	69.949	transmembrane protein 171 [Source:VGNC Symbol;Acc:VGNC:79651]
ENSMMUG00000019997	HEXB	704464	protein_coding	Macaque	6	71.5473	hexosaminidase subunit beta [Source:VGNC Symbol;Acc:VGNC:73367]
ENSMMUG00000011198	FAM169A	710539	protein_coding	Macaque	6	71.6419	family with sequence similarity 169 member A [Source:VGNC Symbol;Acc:VGNC:84375]
ENSMMUG00000043533	GCNT4	705107	protein_coding	Macaque	6	71.9156	glucosaminyl (N-acetyl) transferase 4 [Source:VGNC Symbol;Acc:VGNC:84382]
ENSMMUG00000006141	CERT1	705834	protein_coding	Macaque	6	72.2445	ceramide transporter 1 [Source:VGNC Symbol;Acc:VGNC:71298]
ENSMMUG00000022982	IQGAP2	712026	protein_coding	Macaque	6	73.2354	IQ motif containing GTPase activating protein 2 [Source:VGNC Symbol;Acc:VGNC:73756]
ENSMMUG00000021358	AGGF1	707686	protein_coding	Macaque	6	73.8581	angiogenic factor with G-patch and FHA domains 1 [Source:NCBI gene (formerly Entrezgene);Acc:707686]
ENSMMUG00000039760	OTP	708423	protein_coding	Macaque	6	74.4497	orthopedia homeobox [Source:VGNC Symbol;Acc:VGNC:84457]
ENSMMUG00000053817		708521	protein_coding	Macaque	6	74.5082
ENSMMUG00000039925	SCAMP1	100424165	protein_coding	Macaque	6	75.2169	secretory carrier membrane protein 1 [Source:VGNC Symbol;Acc:VGNC:84489]
ENSMMUG00000006792	ARSB	709136	protein_coding	Macaque	6	75.62	arylsulfatase B [Source:VGNC Symbol;Acc:VGNC:70023]
ENSMMUG00000006795	DMGDH	709237	protein_coding	Macaque	6	75.8309	dimethylglycine dehydrogenase [Source:VGNC Symbol;Acc:VGNC:84292]
ENSMMUG00000046325	JMY	709502	protein_coding	Macaque	6	76.0643	junction mediating and regulatory protein, p53 cofactor [Source:VGNC Symbol;Acc:VGNC:84397]
ENSMMUG00000017057	HOMER1	709774	protein_coding	Macaque	6	76.2118	homer scaffold protein 1 [Source:VGNC Symbol;Acc:VGNC:73405]
ENSMMUG00000020733	CMYA5	710145	protein_coding	Macaque	6	76.5427	cardiomyopathy associated 5 [Source:VGNC Symbol;Acc:VGNC:71176]
ENSMMUG00000023533	SERINC5	710413	protein_coding	Macaque	6	76.9551	serine incorporator 5 [Source:VGNC Symbol;Acc:VGNC:77271]
ENSMMUG00000023177	ZFYVE16	710872	protein_coding	Macaque	6	77.2111	zinc finger FYVE-type containing 16 [Source:VGNC Symbol;Acc:VGNC:79281]
ENSMMUG00000018283		711268	protein_coding	Macaque	6	77.4193
ENSMMUG00000039944	RASGRF2	711350	protein_coding	Macaque	6	77.7542	Ras protein specific guanine nucleotide releasing factor 2 [Source:VGNC Symbol;Acc:VGNC:84486]
ENSMMUG00000017583	SSBP2	711752	protein_coding	Macaque	6	78.2023	single stranded DNA binding protein 2 [Source:VGNC Symbol;Acc:VGNC:97832]
ENSMMUG00000003578	RPS23	693947	protein_coding	Macaque	6	79.0499	ribosomal protein S23 [Source:NCBI gene (formerly Entrezgene);Acc:711914]
ENSMMUG00000061282	HAPLN1	712501	protein_coding	Macaque	6	80.429	hyaluronan and proteoglycan link protein 1 [Source:HGNC Symbol;Acc:HGNC:2380]
ENSMMUG00000007661	EDIL3	693315	protein_coding	Macaque	6	80.6733	EGF like repeats and discoidin domains 3 [Source:VGNC Symbol;Acc:VGNC:72156]
ENSMMUG00000019836	MEF2C	694992	protein_coding	Macaque	6	85.6136	myocyte enhancer factor 2C [Source:VGNC Symbol;Acc:VGNC:84438]
ENSMMUG00000006209	NR2F1	700777	protein_coding	Macaque	6	90.4448	nuclear receptor subfamily 2 group F member 1 [Source:VGNC Symbol;Acc:VGNC:75512]
ENSMMUG00000001211	GPR150	698491	protein_coding	Macaque	6	92.4781	G protein-coupled receptor 150 [Source:VGNC Symbol;Acc:VGNC:72988]
ENSMMUG00000021165	RHOBTB3	702554	protein_coding	Macaque	6	92.5806	Rho related BTB domain containing 3 [Source:VGNC Symbol;Acc:VGNC:76773]
ENSMMUG00000005314	ELL2	699506	protein_coding	Macaque	6	92.7357	elongation factor for RNA polymerase II 2 [Source:VGNC Symbol;Acc:VGNC:84368]
ENSMMUG00000002062	CAST	703623	protein_coding	Macaque	6	93.4959	calpastatin [Source:VGNC Symbol;Acc:VGNC:70551]
ENSMMUG00000018542	LNPEP	703949	protein_coding	Macaque	6	93.7743	leucyl and cystinyl aminopeptidase [Source:VGNC Symbol;Acc:VGNC:74438]
ENSMMUG00000064015		NA	protein_coding	Macaque	6	94.5466
ENSMMUG00000014090	CHD1	702070	protein_coding	Macaque	6	96.2253	chromodomain helicase DNA binding protein 1 [Source:VGNC Symbol;Acc:VGNC:71026]
ENSMMUG00000007844	PAM	707733	protein_coding	Macaque	6	100.14	peptidylglycine alpha-amidating monooxygenase [Source:VGNC Symbol;Acc:VGNC:75752]
ENSMMUG00000004211	MACIR	703692	protein_coding	Macaque	6	100.641	macrophage immunometabolism regulator [Source:VGNC Symbol;Acc:VGNC:70623]
ENSMMUG00000018398	EFNA5	704351	protein_coding	Macaque	6	104.835	ephrin A5 [Source:VGNC Symbol;Acc:VGNC:72168]
ENSMMUG00000020502	KCNN2	695374	protein_coding	Macaque	6	111.854	potassium calcium-activated channel subfamily N member 2 [Source:VGNC Symbol;Acc:VGNC:74003]
ENSMMUG00000053101	FEM1C	696022	protein_coding	Macaque	6	113.057	fem-1 homolog C [Source:NCBI gene (formerly Entrezgene);Acc:696022]
ENSMMUG00000015114	TICAM2	100426353	protein_coding	Macaque	6	113.115	toll like receptor adaptor molecule 2 [Source:NCBI gene (formerly Entrezgene);Acc:100426353]
ENSMMUG00000008302	DTWD2	697989	protein_coding	Macaque	6	116.479	DTW domain containing 2 [Source:VGNC Symbol;Acc:VGNC:84295]
ENSMMUG00000017685	HSD17B4	698369	protein_coding	Macaque	6	116.921	hydroxysteroid 17-beta dehydrogenase 4 [Source:VGNC Symbol;Acc:VGNC:73530]
ENSMMUG00000010651	PPIC	700998	protein_coding	Macaque	6	120.541	peptidylprolyl isomerase C [Source:VGNC Symbol;Acc:VGNC:81508]
ENSMMUG00000052656	PRDM6	703499	protein_coding	Macaque	6	120.611	PR/SET domain 6 [Source:HGNC Symbol;Acc:HGNC:9350]
ENSMMUG00000057243	ISOC1	705231	protein_coding	Macaque	6	126.594	isochorismatase domain containing 1 [Source:NCBI gene (formerly Entrezgene);Acc:705231]
ENSMMUG00000051203	LYRM7	706196	protein_coding	Macaque	6	128.639	LYR motif containing 7 [Source:HGNC Symbol;Acc:HGNC:28072]
ENSMMUG00000060388	CDC42SE2	708885	protein_coding	Macaque	6	128.722	CDC42 small effector 2 [Source:NCBI gene (formerly Entrezgene);Acc:708885]
ENSMMUG00000006165		706541	protein_coding	Macaque	6	128.877
ENSMMUG00000016909	ACSL6	706847	protein_coding	Macaque	6	129.268	acyl-CoA synthetase long chain family member 6 [Source:HGNC Symbol;Acc:HGNC:16496]
ENSMMUG00000003130		710718	protein_coding	Macaque	6	129.858
ENSMMUG00000008100	IRF1	707788	protein_coding	Macaque	6	129.93	interferon regulatory factor 1 [Source:VGNC Symbol;Acc:VGNC:73759]
ENSMMUG00000003131	IL13	574325	protein_coding	Macaque	6	130.099	interleukin 13 [Source:VGNC Symbol;Acc:VGNC:84393]
ENSMMUG00000039781	SOWAHA	708755	protein_coding	Macaque	6	130.254	sosondowah ankyrin repeat domain family member A [Source:VGNC Symbol;Acc:VGNC:84498]
ENSMMUG00000003062	FSTL4	709868	protein_coding	Macaque	6	130.64	follistatin like 4 [Source:VGNC Symbol;Acc:VGNC:72759]
ENSMMUG00000004418	SEC24A	711109	protein_coding	Macaque	6	132.117	SEC24 homolog A, COPII coat complex component [Source:VGNC Symbol;Acc:VGNC:77152]
ENSMMUG00000056880	CAMLG	711188	protein_coding	Macaque	6	132.199	calcium modulating ligand [Source:NCBI gene (formerly Entrezgene);Acc:711188]
ENSMMUG00000014465	H2AFY	711836	protein_coding	Macaque	6	132.792	H2A histone family, member Y [Source:NCBI gene (formerly Entrezgene);Acc:711836]
ENSMMUG00000004770	NEUROG1	711992	protein_coding	Macaque	6	132.996	neurogenin 1 [Source:VGNC Symbol;Acc:VGNC:75322]
ENSMMUG00000000340	SMAD5	712645	protein_coding	Macaque	6	133.584	SMAD family member 5 [Source:VGNC Symbol;Acc:VGNC:77813]
ENSMMUG00000059239	SMIM32	712782	protein_coding	Macaque	6	133.642	small integral membrane protein 32 [Source:HGNC Symbol;Acc:HGNC:53640]
ENSMMUG00000001344	SPOCK1	715989	protein_coding	Macaque	6	134.39	SPARC (osteonectin), cwcv and kazal like domains proteoglycan 1 [Source:VGNC Symbol;Acc:VGNC:84514]
ENSMMUG00000050342		NA	protein_coding	Macaque	6	135.179
ENSMMUG00000000455	KDM3B	716648	protein_coding	Macaque	6	135.758	lysine demethylase 3B [Source:VGNC Symbol;Acc:VGNC:73823]
ENSMMUG00000017985	CTNNA1	574385	protein_coding	Macaque	6	136.163	catenin alpha 1 [Source:VGNC Symbol;Acc:VGNC:84291]
ENSMMUG00000059630	CYSTM1	697656	protein_coding	Macaque	6	137.574	cysteine rich transmembrane module containing 1 [Source:NCBI gene (formerly Entrezgene);Acc:697656]
ENSMMUG00000063513		NA	protein_coding	Macaque	6	137.794
ENSMMUG00000019582	EIF4EBP3	698045	protein_coding	Macaque	6	137.804	eukaryotic translation initiation factor 4E binding protein 3 [Source:NCBI gene (formerly Entrezgene);Acc:100532740]
ENSMMUG00000051748	PCDHB8	700508	protein_coding	Macaque	6	138.556	protocadherin beta 8 [Source:NCBI gene (formerly Entrezgene);Acc:700508]
ENSMMUG00000021963	PCDHGB5	NA	protein_coding	Macaque	6	138.727	protocadherin gamma subfamily B, 5 [Source:HGNC Symbol;Acc:HGNC:8712]
ENSMMUG00000006287	DELE1	702802	protein_coding	Macaque	6	139.309	DAP3 binding cell death enhancer 1 [Source:VGNC Symbol;Acc:VGNC:71806]
ENSMMUG00000009768	RNF14	705363	protein_coding	Macaque	6	139.361	ring finger protein 14 [Source:VGNC Symbol;Acc:VGNC:84488]
ENSMMUG00000057828	FGF1	705970	protein_coding	Macaque	6	139.998	fibroblast growth factor 1 [Source:NCBI gene (formerly Entrezgene);Acc:705970]
ENSMMUG00000000421	NR3C1	706198	protein_coding	Macaque	6	140.69	nuclear receptor subfamily 3 group C member 1 [Source:VGNC Symbol;Acc:VGNC:75515]
ENSMMUG00000011554	HMGXB3	710180	protein_coding	Macaque	6	147.513	HMG-box containing 3 [Source:VGNC Symbol;Acc:VGNC:73455]
ENSMMUG00000020679	MYOZ3	712647	protein_coding	Macaque	6	148.171	myozenin 3 [Source:VGNC Symbol;Acc:VGNC:74988]
ENSMMUG00000042643	GPX3	713057	protein_coding	Macaque	6	148.468	glutathione peroxidase 3 [Source:VGNC Symbol;Acc:VGNC:84384]
ENSMMUG00000013880	NMUR2	714051	protein_coding	Macaque	6	149.871	neuromedin U receptor 2 [Source:VGNC Symbol;Acc:VGNC:75189]
ENSMMUG00000056369	SAP30L	714400	protein_coding	Macaque	6	151.854	SAP30 like [Source:NCBI gene (formerly Entrezgene);Acc:714400]
ENSMMUG00000054082		NA	protein_coding	Macaque	6	152.142
ENSMMUG00000023075	SLU7	696023	protein_coding	Macaque	6	157.788	SLU7 homolog, splicing factor [Source:VGNC Symbol;Acc:VGNC:77728]
ENSMMUG00000040145		697869	protein_coding	Macaque	6	160.811
ENSMMUG00000012516	RARS1	698998	protein_coding	Macaque	6	165.875	arginyl-tRNA synthetase 1 [Source:VGNC Symbol;Acc:VGNC:76666]
ENSMMUG00000006811	STK10	702402	protein_coding	Macaque	6	169.419	serine/threonine kinase 10 [Source:VGNC Symbol;Acc:VGNC:81582]
ENSMMUG00000005909	CREBRF	703459	protein_coding	Macaque	6	170.461	CREB3 regulatory factor [Source:VGNC Symbol;Acc:VGNC:71506]
ENSMMUG00000064883	NKX2-5	703795	protein_coding	Macaque	6	170.61	NK2 homeobox 5 [Source:HGNC Symbol;Acc:HGNC:2488]
ENSMMUG00000004932	MSX2	694227	protein_coding	Macaque	6	172.133	msh homeobox 2 [Source:VGNC Symbol;Acc:VGNC:84448]
ENSMMUG00000005148	SFXN1	695107	protein_coding	Macaque	6	172.902	sideroflexin 1 [Source:VGNC Symbol;Acc:VGNC:77244]
ENSMMUG00000018737	THOC3	695561	protein_coding	Macaque	6	173.377	THO complex 3 [Source:VGNC Symbol;Acc:VGNC:79176]
ENSMMUG00000003919	SIMC1	701880	protein_coding	Macaque	6	173.694	SUMO interacting motifs containing 1 [Source:VGNC Symbol;Acc:VGNC:77304]
ENSMMUG00000011033	ZNF346	698372	protein_coding	Macaque	6	174.481	zinc finger protein 346 [Source:VGNC Symbol;Acc:VGNC:79034]
ENSMMUG00000009045	RAB24	698876	protein_coding	Macaque	6	174.788	RAB24, member RAS onco family [Source:VGNC Symbol;Acc:VGNC:81524]
ENSMMUG00000019817	GRK6	700000	protein_coding	Macaque	6	174.918	G protein-coupled receptor kinase 6 [Source:VGNC Symbol;Acc:VGNC:73268]
ENSMMUG00000016911	DDX41	700742	protein_coding	Macaque	6	175.005	DEAD-box helicase 41 [Source:VGNC Symbol;Acc:VGNC:71660]
ENSMMUG00000016910	FAM193B	706989	protein_coding	Macaque	6	175.014	family with sequence similarity 193 member B [Source:VGNC Symbol;Acc:VGNC:84377]
ENSMMUG00000029662	B4GALT7	701000	protein_coding	Macaque	6	175.101	beta-1,4-galactosyltransferase 7 [Source:VGNC Symbol;Acc:VGNC:70214]
ENSMMUG00000017607	N4BP3	701704	protein_coding	Macaque	6	175.439	NEDD4 binding protein 3 [Source:VGNC Symbol;Acc:VGNC:75053]
ENSMMUG00000018758	RMND5B	701840	protein_coding	Macaque	6	175.455	required for meiotic nuclear division 5 homolog B [Source:VGNC Symbol;Acc:VGNC:76836]
ENSMMUG00000018757	NHP2	701950	protein_coding	Macaque	6	175.475	NHP2 ribonucleoprotein [Source:VGNC Symbol;Acc:VGNC:84452]
ENSMMUG00000003996	HNRNPAB	702509	protein_coding	Macaque	6	175.532	heteroous nuclear ribonucleoprotein A/B [Source:VGNC Symbol;Acc:VGNC:73495]
ENSMMUG00000012374	MGAT4B	705006	protein_coding	Macaque	6	177.208	alpha-1,3-mannosyl-glycoprotein 4-beta-N-acetylglucosaminyltransferase B [Source:VGNC Symbol;Acc:VGNC:74715]
ENSMMUG00000062522		NA	protein_coding	Macaque	6	178.637
ENSMMUG00000003604	RACK1	708526	protein_coding	Macaque	6	178.774	receptor for activated C kinase 1 [Source:VGNC Symbol;Acc:VGNC:76581]
ENSMMUG00000062960		NA	protein_coding	Macaque	6	178.881
ENSMMUG00000060338		NA	protein_coding	Macaque	7	0.325316
ENSMMUG00000062900		NA	protein_coding	Macaque	7	0.367188
ENSMMUG00000058216		100424132	protein_coding	Macaque	7	0.652445
ENSMMUG00000000628	UBE3A	711270	protein_coding	Macaque	7	3.5724	ubiquitin protein ligase E3A [Source:VGNC Symbol;Acc:VGNC:99337]
ENSMMUG00000009428	MTMR10	713182	protein_coding	Macaque	7	7.25694	myotubularin related protein 10 [Source:VGNC Symbol;Acc:VGNC:84402]
ENSMMUG00000017878	TJP1	720550	protein_coding	Macaque	7	7.53696	tight junction protein 1 [Source:VGNC Symbol;Acc:VGNC:78360]
ENSMMUG00000020938	NUTM1	696271	protein_coding	Macaque	7	10.7011	NUT midline carcinoma family member 1 [Source:HGNC Symbol;Acc:HGNC:29919]
ENSMMUG00000058729		NA	protein_coding	Macaque	7	10.895
ENSMMUG00000007028	GJD2	697250	protein_coding	Macaque	7	11.1896	gap junction protein delta 2 [Source:VGNC Symbol;Acc:VGNC:72969]
ENSMMUG00000006840	MEIS2	699748	protein_coding	Macaque	7	13.3266	Meis homeobox 2 [Source:VGNC Symbol;Acc:VGNC:74702]
ENSMMUG00000010704	SPRED1	100430739	protein_coding	Macaque	7	14.6744	sprouty related EVH1 domain containing 1 [Source:VGNC Symbol;Acc:VGNC:77969]
ENSMMUG00000018332	FAM98B	106999137	protein_coding	Macaque	7	14.8787	family with sequence similarity 98 member B [Source:VGNC Symbol;Acc:VGNC:72583]
ENSMMUG00000006038	FSIP1	701001	protein_coding	Macaque	7	16.0004	fibrous sheath interacting protein 1 [Source:VGNC Symbol;Acc:VGNC:72761]
ENSMMUG00000006039	GPR176	701115	protein_coding	Macaque	7	16.2106	G protein-coupled receptor 176 [Source:VGNC Symbol;Acc:VGNC:73045]
ENSMMUG00000038966	EIF2AK4	100428309	protein_coding	Macaque	7	16.3461	eukaryotic translation initiation factor 2 alpha kinase 4 [Source:VGNC Symbol;Acc:VGNC:84337]
ENSMMUG00000017165	BAHD1	702982	protein_coding	Macaque	7	16.8594	bromo adjacent homology domain containing 1 [Source:VGNC Symbol;Acc:VGNC:70150]
ENSMMUG00000043229	CHST14	703115	protein_coding	Macaque	7	16.8909	carbohydrate sulfotransferase 14 [Source:HGNC Symbol;Acc:HGNC:24464]
ENSMMUG00000048910	KNL1	708271	protein_coding	Macaque	7	17.0302	kinetochore scaffold 1 [Source:VGNC Symbol;Acc:VGNC:84366]
ENSMMUG00000063461	SPINT1	704578	protein_coding	Macaque	7	17.3062	serine peptidase inhibitor, Kunitz type 1 [Source:HGNC Symbol;Acc:HGNC:11246]
ENSMMUG00000055808	OIP5	705837	protein_coding	Macaque	7	17.768	Opa interacting protein 5 [Source:NCBI gene (formerly Entrezgene);Acc:705837]
ENSMMUG00000010168	MGA	706849	protein_coding	Macaque	7	18.1709	MAX dimerization protein MGA [Source:VGNC Symbol;Acc:VGNC:84390]
ENSMMUG00000042934	PLA2G4E	100424593	protein_coding	Macaque	7	18.4766	phospholipase A2 group IVE [Source:VGNC Symbol;Acc:VGNC:84421]
ENSMMUG00000014515	TMEM87A	100427665	protein_coding	Macaque	7	18.6966	transmembrane protein 87A [Source:VGNC Symbol;Acc:VGNC:79439]
ENSMMUG00000008093	STARD9	708953	protein_coding	Macaque	7	19.0855	StAR related lipid transfer domain containing 9 [Source:VGNC Symbol;Acc:VGNC:99247]
ENSMMUG00000015123	CDAN1	708838	protein_coding	Macaque	7	19.2409	codanin 1 [Source:VGNC Symbol;Acc:VGNC:70788]
ENSMMUG00000022255	EPB42	709427	protein_coding	Macaque	7	19.6959	erythrocyte membrane protein band 4.2 [Source:VGNC Symbol;Acc:VGNC:72234]
ENSMMUG00000055498	LCMT2	710047	protein_coding	Macaque	7	19.8175	leucine carboxyl methyltransferase 2 [Source:HGNC Symbol;Acc:HGNC:17558]
ENSMMUG00000001682	PDIA3	711029	protein_coding	Macaque	7	20.1464	protein disulfide isomerase family A member 3 [Source:VGNC Symbol;Acc:VGNC:75905]
ENSMMUG00000016742	CTDSPL2	711917	protein_coding	Macaque	7	20.9264	CTD small phosphatase like 2 [Source:VGNC Symbol;Acc:VGNC:71593]
ENSMMUG00000008747	DUOXA2	712992	protein_coding	Macaque	7	21.5355	dual oxidase maturation factor 2 [Source:VGNC Symbol;Acc:VGNC:72031]
ENSMMUG00000008757	SHF	713183	protein_coding	Macaque	7	21.5657	Src homology 2 domain containing F [Source:VGNC Symbol;Acc:VGNC:99239]
ENSMMUG00000044497	C15orf48	NA	protein_coding	Macaque	7	21.8422	chromosome 15 open reading frame 48 [Source:HGNC Symbol;Acc:HGNC:29898]
ENSMMUG00000004449	BLOC1S6	713569	protein_coding	Macaque	7	22.0105	biosis of lysosomal organelles complex 1 subunit 6 [Source:VGNC Symbol;Acc:VGNC:70468]
ENSMMUG00000015749	SQOR	713699	protein_coding	Macaque	7	22.0105	sulfide quinone oxidoreductase [Source:VGNC Symbol;Acc:VGNC:99244]
ENSMMUG00000016898		714401	protein_coding	Macaque	7	24.7514
ENSMMUG00000009837	SECISBP2L	714764	protein_coding	Macaque	7	25.4098	SECIS binding protein 2 like [Source:VGNC Symbol;Acc:VGNC:77325]
ENSMMUG00000002879	GABPB1	715334	protein_coding	Macaque	7	26.6865	GA binding protein transcription factor subunit beta 1 [Source:VGNC Symbol;Acc:VGNC:72845]
ENSMMUG00000029652		694998	protein_coding	Macaque	7	28.3908
ENSMMUG00000007509	MYO5A	574273	protein_coding	Macaque	7	28.6902	myosin VA [Source:VGNC Symbol;Acc:VGNC:75116]
ENSMMUG00000004091	TCF12	699626	protein_coding	Macaque	7	33.3166	transcription factor 12 [Source:VGNC Symbol;Acc:VGNC:78283]
ENSMMUG00000019504	ALDH1A2	702235	protein_coding	Macaque	7	34.3582	aldehyde dehydrogenase 1 family member A2 [Source:VGNC Symbol;Acc:VGNC:81352]
ENSMMUG00000018109	MINDY2	703159	protein_coding	Macaque	7	35.1591	MINDY lysine 48 deubiquitinase 2 [Source:VGNC Symbol;Acc:VGNC:74838]
ENSMMUG00000012933	MYO1E	100429961	protein_coding	Macaque	7	35.5553	myosin IE [Source:VGNC Symbol;Acc:VGNC:75114]
ENSMMUG00000058198	C2CD4B	114669748	protein_coding	Macaque	7	38.6059	C2 calcium dependent domain containing 4B [Source:HGNC Symbol;Acc:HGNC:33628]
ENSMMUG00000059755	APH1B	705718	protein_coding	Macaque	7	39.7224	aph-1 homolog B, gamma-secretase subunit [Source:HGNC Symbol;Acc:HGNC:24080]
ENSMMUG00000061537	MTFMT	708326	protein_coding	Macaque	7	41.5367	mitochondrial methionyl-tRNA formyltransferase [Source:HGNC Symbol;Acc:HGNC:29666]
ENSMMUG00000006714	CLPX	708954	protein_coding	Macaque	7	41.6722	caseinolytic mitochondrial matrix peptidase chaperone subunit X [Source:VGNC Symbol;Acc:VGNC:84326]
ENSMMUG00000008007	MEGF11	714198	protein_coding	Macaque	7	42.462	multiple EGF like domains 11 [Source:VGNC Symbol;Acc:VGNC:84376]
ENSMMUG00000060549	C7H15orf61	715395	protein_coding	Macaque	7	44.1763	chromosome 7 C15orf61 homolog [Source:NCBI gene (formerly Entrezgene);Acc:715395]
ENSMMUG00000014482	MAP2K5	711672	protein_coding	Macaque	7	44.1981	mitogen-activated protein kinase kinase 5 [Source:VGNC Symbol;Acc:VGNC:81455]
ENSMMUG00000011699	PIAS1	693445	protein_coding	Macaque	7	44.7157	protein inhibitor of activated STAT 1 [Source:VGNC Symbol;Acc:VGNC:75876]
ENSMMUG00000006356	CORO2B	694229	protein_coding	Macaque	7	45.2572	coronin 2B [Source:VGNC Symbol;Acc:VGNC:71452]
ENSMMUG00000022717	ANP32A	694356	protein_coding	Macaque	7	45.4641	acidic nuclear phosphoprotein 32 family member A [Source:VGNC Symbol;Acc:VGNC:84302]
ENSMMUG00000039176		NA	protein_coding	Macaque	7	47.8299
ENSMMUG00000011309	ADPGK	699257	protein_coding	Macaque	7	49.5722	ADP dependent glucokinase [Source:VGNC Symbol;Acc:VGNC:69692]
ENSMMUG00000009584	NEO1	705160	protein_coding	Macaque	7	49.8793	neogenin 1 [Source:VGNC Symbol;Acc:VGNC:75314]
ENSMMUG00000009869	NPTN	699627	protein_coding	Macaque	7	50.3942	neuroplastin [Source:VGNC Symbol;Acc:VGNC:75202]
ENSMMUG00000005448	CD276	699877	protein_coding	Macaque	7	50.5127	CD276 molecule [Source:VGNC Symbol;Acc:VGNC:70826]
ENSMMUG00000038117	INSYN1	700002	protein_coding	Macaque	7	50.5624	inhibitory synaptic factor 1 [Source:VGNC Symbol;Acc:VGNC:84359]
ENSMMUG00000060175		NA	protein_coding	Macaque	7	50.9509
ENSMMUG00000012972	ULK3	709530	protein_coding	Macaque	7	51.8763	unc-51 like kinase 3 [Source:VGNC Symbol;Acc:VGNC:99339]
ENSMMUG00000011676	FAM219B	722132	protein_coding	Macaque	7	51.9436	family with sequence similarity 219 member B [Source:VGNC Symbol;Acc:VGNC:72333]
ENSMMUG00000011677	COX5A	692061	protein_coding	Macaque	7	51.9643	cytochrome c oxidase subunit 5A [Source:VGNC Symbol;Acc:VGNC:84327]
ENSMMUG00000016106	SNX33	706309	protein_coding	Macaque	7	52.7825	sorting nexin 33 [Source:VGNC Symbol;Acc:VGNC:77784]
ENSMMUG00000009160	UBE2Q2	707264	protein_coding	Macaque	7	53.0423	ubiquitin conjugating enzyme E2 Q2 [Source:VGNC Symbol;Acc:VGNC:79188]
ENSMMUG00000056239		NA	protein_coding	Macaque	7	53.2537
ENSMMUG00000059556	ISL2	707916	protein_coding	Macaque	7	53.5472	ISL LIM homeobox 2 [Source:HGNC Symbol;Acc:HGNC:18524]
ENSMMUG00000011047	SCAPER	708022	protein_coding	Macaque	7	53.5587	S-phase cyclin A associated protein in the ER [Source:VGNC Symbol;Acc:VGNC:77006]
ENSMMUG00000007541	CHRNB4	106996685	protein_coding	Macaque	7	55.8626	cholinergic receptor nicotinic beta 4 subunit [Source:HGNC Symbol;Acc:HGNC:1964]
ENSMMUG00000056992	ZFAND6	717543	protein_coding	Macaque	7	57.3493	zinc finger AN1-type containing 6 [Source:NCBI gene (formerly Entrezgene);Acc:717543]
ENSMMUG00000052973	TLNRD1	713059	protein_coding	Macaque	7	58.3245	talin rod domain containing 1 [Source:NCBI gene (formerly Entrezgene);Acc:713059]
ENSMMUG00000011560	STARD5	713308	protein_coding	Macaque	7	58.6375	StAR related lipid transfer domain containing 5 [Source:VGNC Symbol;Acc:VGNC:77949]
ENSMMUG00000023353	EFL1	713570	protein_coding	Macaque	7	59.4323	elongation factor like GTPase 1 [Source:VGNC Symbol;Acc:VGNC:72112]
ENSMMUG00000013670	ADAMTSL3	714346	protein_coding	Macaque	7	61.6339	ADAMTS like 3 [Source:VGNC Symbol;Acc:VGNC:69400]
ENSMMUG00000008188	BNC1	718655	protein_coding	Macaque	7	62.4001	basonuclin 1 [Source:VGNC Symbol;Acc:VGNC:70270]
ENSMMUG00000009084	TM6SF1	700147	protein_coding	Macaque	7	62.5539	transmembrane 6 superfamily member 1 [Source:VGNC Symbol;Acc:VGNC:78566]
ENSMMUG00000063204		NA	protein_coding	Macaque	7	63.1915
ENSMMUG00000010432	ZNF592	695110	protein_coding	Macaque	7	63.5896	zinc finger protein 592 [Source:VGNC Symbol;Acc:VGNC:79762]
ENSMMUG00000045634	NMB	106999270	protein_coding	Macaque	7	63.8053	neuromedin B [Source:VGNC Symbol;Acc:VGNC:84410]
ENSMMUG00000053640		NA	protein_coding	Macaque	7	63.8245
ENSMMUG00000000556	HAPLN3	698880	protein_coding	Macaque	7	67.6302	hyaluronan and proteoglycan link protein 3 [Source:VGNC Symbol;Acc:VGNC:73214]
ENSMMUG00000014414	ABHD2	699258	protein_coding	Macaque	7	67.8596	abhydrolase domain containing 2, acylglycerol lipase [Source:VGNC Symbol;Acc:VGNC:69463]
ENSMMUG00000011155	FANCI	699878	protein_coding	Macaque	7	68.0135	FA complementation group I [Source:VGNC Symbol;Acc:VGNC:72575]
ENSMMUG00000011160	POLG	699750	protein_coding	Macaque	7	68.0949	DNA polymerase gamma, catalytic subunit [Source:VGNC Symbol;Acc:VGNC:76205]
ENSMMUG00000056204	KIF7	706132	protein_coding	Macaque	7	68.4084	kinesin family member 7 [Source:HGNC Symbol;Acc:HGNC:30497]
ENSMMUG00000014831		701358	protein_coding	Macaque	7	68.7954
ENSMMUG00000014833	IDH2	701480	protein_coding	Macaque	7	68.8681	isocitrate dehydrogenase (NADP(+)) 2 [Source:VGNC Symbol;Acc:VGNC:84351]
ENSMMUG00000023816	SEMA4B	708168	protein_coding	Macaque	7	68.9804	semaphorin 4B [Source:VGNC Symbol;Acc:VGNC:77165]
ENSMMUG00000004657	FURIN	715813	protein_coding	Macaque	7	69.7379	furin, paired basic amino acid cleaving enzyme [Source:VGNC Symbol;Acc:VGNC:72928]
ENSMMUG00000004659	FES	715764	protein_coding	Macaque	7	69.7507	FES proto-onco, tyrosine kinase [Source:VGNC Symbol;Acc:VGNC:72637]
ENSMMUG00000008399	SV2B	710980	protein_coding	Macaque	7	70.1771	synaptic vesicle glycoprotein 2B [Source:VGNC Symbol;Acc:VGNC:78140]
ENSMMUG00000004787	MCTP2	706949	protein_coding	Macaque	7	73.3047	multiple C2 and transmembrane domain containing 2 [Source:VGNC Symbol;Acc:VGNC:74579]
ENSMMUG00000018122	MEF2A	708956	protein_coding	Macaque	7	78.7677	myocyte enhancer factor 2A [Source:VGNC Symbol;Acc:VGNC:74698]
ENSMMUG00000021160	ADAMTS17	693447	protein_coding	Macaque	7	79.3013	ADAM metallopeptidase with thrombospondin type 1 motif 17 [Source:VGNC Symbol;Acc:VGNC:69440]
ENSMMUG00000011819	CHSY1	694481	protein_coding	Macaque	7	80.4654	chondroitin sulfate synthase 1 [Source:VGNC Symbol;Acc:VGNC:70962]
ENSMMUG00000056289	PIP4P1	100428001	protein_coding	Macaque	7	82.3059	phosphatidylinositol-4,5-bisphosphate 4-phosphatase 1 [Source:NCBI gene (formerly Entrezgene);Acc:100428001]
ENSMMUG00000019126	PNP	704183	protein_coding	Macaque	7	82.3174	purine nucleoside phosphorylase [Source:NCBI gene (formerly Entrezgene);Acc:704183]
ENSMMUG00000015599	RNASE11	703578	protein_coding	Macaque	7	82.4601	ribonuclease A family member 11 (inactive) [Source:HGNC Symbol;Acc:HGNC:19269]
ENSMMUG00000060441		NA	protein_coding	Macaque	7	82.5158
ENSMMUG00000008475	AJUBA	712865	protein_coding	Macaque	7	85.0022	ajuba LIM protein [Source:VGNC Symbol;Acc:VGNC:69645]
ENSMMUG00000014771	ZFHX2	100429448	protein_coding	Macaque	7	85.5619	zinc finger homeobox 2 [Source:VGNC Symbol;Acc:VGNC:99346]
ENSMMUG00000041108	JPH4	714347	protein_coding	Macaque	7	85.6084	junctophilin 4 [Source:VGNC Symbol;Acc:VGNC:84363]
ENSMMUG00000007465	DHRS4	714613	protein_coding	Macaque	7	86.0418	dehydrogenase/reductase (SDR family) member 4 [Source:NCBI gene (formerly Entrezgene);Acc:714613]
ENSMMUG00000007350	DHRS4L1	714661	protein_coding	Macaque	7	86.109	dehydrogenase/reductase (SDR family) member 4 like 1 [Source:NCBI gene (formerly Entrezgene);Acc:714661]
ENSMMUG00000007357	CARMIL3	714256	protein_coding	Macaque	7	86.1363	capping protein regulator and myosin 1 linker 3 [Source:VGNC Symbol;Acc:VGNC:70588]
ENSMMUG00000029407	TINF2	715763	protein_coding	Macaque	7	86.2914	TERF1 interacting nuclear factor 2 [Source:VGNC Symbol;Acc:VGNC:78359]
ENSMMUG00000010051	DHRS1	715933	protein_coding	Macaque	7	86.3799	dehydrogenase/reductase 1 [Source:VGNC Symbol;Acc:VGNC:71629]
ENSMMUG00000010046	LTB4R2	716012	protein_coding	Macaque	7	86.3998	leukotriene B4 receptor 2 [Source:VGNC Symbol;Acc:VGNC:74314]
ENSMMUG00000020698	ADCY4	714684	protein_coding	Macaque	7	86.4077	adenylate cyclase 4 [Source:HGNC Symbol;Acc:HGNC:235]
ENSMMUG00000009513	NYNRIN	714837	protein_coding	Macaque	7	86.4896	NYN domain and retroviral integrase containing [Source:VGNC Symbol;Acc:VGNC:84412]
ENSMMUG00000004271	NOVA1	716705	protein_coding	Macaque	7	88.5258	NOVA alternative splicing regulator 1 [Source:VGNC Symbol;Acc:VGNC:75373]
ENSMMUG00000021444	FOXG1	716287	protein_coding	Macaque	7	90.8654	forkhead box G1 [Source:VGNC Symbol;Acc:VGNC:72698]
ENSMMUG00000019691	G2E3	717021	protein_coding	Macaque	7	92.6449	G2/M-phase specific E3 ubiquitin protein ligase [Source:VGNC Symbol;Acc:VGNC:72753]
ENSMMUG00000050472	DTD2	717267	protein_coding	Macaque	7	93.5367	D-aminoacyl-tRNA deacylase 2 [Source:NCBI gene (formerly Entrezgene);Acc:717267]
ENSMMUG00000016346	ARHGAP5	100430157	protein_coding	Macaque	7	94.1508	Rho GTPase activating protein 5 [Source:VGNC Symbol;Acc:VGNC:70008]
ENSMMUG00000014839	NPAS3	717281	protein_coding	Macaque	7	95.0159	neuronal PAS domain protein 3 [Source:VGNC Symbol;Acc:VGNC:75213]
ENSMMUG00000012576	SNX6	693626	protein_coding	Macaque	7	96.6305	sorting nexin 6 [Source:HGNC Symbol;Acc:HGNC:14970]
ENSMMUG00000058073	BAZ1A	693697	protein_coding	Macaque	7	96.831	bromodomain adjacent to zinc finger domain 1A [Source:HGNC Symbol;Acc:HGNC:960]
ENSMMUG00000060802	FAM177A1	694483	protein_coding	Macaque	7	97.12	family with sequence similarity 177 member A1 [Source:NCBI gene (formerly Entrezgene);Acc:694483]
ENSMMUG00000016544	PSMA6	695113	protein_coding	Macaque	7	97.365	proteasome 20S subunit alpha 6 [Source:NCBI gene (formerly Entrezgene);Acc:695113]
ENSMMUG00000009648	PAX9	100429091	protein_coding	Macaque	7	98.7276	paired box 9 [Source:VGNC Symbol;Acc:VGNC:75768]
ENSMMUG00000056013	FOXA1	697909	protein_coding	Macaque	7	99.6948	forkhead box A1 [Source:HGNC Symbol;Acc:HGNC:5021]
ENSMMUG00000051249	CLEC14A	698253	protein_coding	Macaque	7	100.323	C-type lectin domain containing 14A [Source:HGNC Symbol;Acc:HGNC:19832]
ENSMMUG00000021027	TRAPPC6B	699000	protein_coding	Macaque	7	101.22	trafficking protein particle complex 6B [Source:VGNC Symbol;Acc:VGNC:79373]
ENSMMUG00000017677	C7H14orf28	701956	protein_coding	Macaque	7	107.184	chromosome 7 C14orf28 homolog [Source:VGNC Symbol;Acc:VGNC:70581]
ENSMMUG00000007464	SOS2	705601	protein_coding	Macaque	7	112.325	SOS Ras/Rho guanine nucleotide exchange factor 2 [Source:VGNC Symbol;Acc:VGNC:77838]
ENSMMUG00000020550	MAP4K5	706204	protein_coding	Macaque	7	112.631	mitogen-activated protein kinase kinase kinase kinase 5 [Source:VGNC Symbol;Acc:VGNC:81468]
ENSMMUG00000014658	NIN	709532	protein_coding	Macaque	7	112.925	ninein [Source:VGNC Symbol;Acc:VGNC:75177]
ENSMMUG00000014667	ABHD12B	706758	protein_coding	Macaque	7	113.071	abhydrolase domain containing 12B [Source:VGNC Symbol;Acc:VGNC:69481]
ENSMMUG00000018274	FRMD6	707266	protein_coding	Macaque	7	113.848	FERM domain containing 6 [Source:VGNC Symbol;Acc:VGNC:72747]
ENSMMUG00000018201	NID2	710184	protein_coding	Macaque	7	114.17	nidogen 2 [Source:VGNC Symbol;Acc:VGNC:75165]
ENSMMUG00000006997	TXNDC16	708128	protein_coding	Macaque	7	114.545	thioredoxin domain containing 16 [Source:VGNC Symbol;Acc:VGNC:79214]
ENSMMUG00000010689	FERMT2	693958	protein_coding	Macaque	7	114.97	fermitin family member 2 [Source:VGNC Symbol;Acc:VGNC:82144]
ENSMMUG00000012325	CNIH1	695002	protein_coding	Macaque	7	116.52	cornichon family AMPA receptor auxiliary protein 1 [Source:VGNC Symbol;Acc:VGNC:71221]
ENSMMUG00000003565	LGALS3	697290	protein_coding	Macaque	7	117.243	galectin 3 [Source:VGNC Symbol;Acc:VGNC:74255]
ENSMMUG00000059984	PELI2	699169	protein_coding	Macaque	7	118.233	pellino E3 ubiquitin protein ligase family member 2 [Source:HGNC Symbol;Acc:HGNC:8828]
ENSMMUG00000018278	EXOC5	699001	protein_coding	Macaque	7	119.285	exocyst complex component 5 [Source:VGNC Symbol;Acc:VGNC:72260]
ENSMMUG00000055678	TOMM20L	700628	protein_coding	Macaque	7	120.482	translocase of outer mitochondrial membrane 20 like [Source:HGNC Symbol;Acc:HGNC:33752]
ENSMMUG00000008717	L3HYPDH	702076	protein_coding	Macaque	7	121.51	trans-L-3-hydroxyproline dehydratase [Source:VGNC Symbol;Acc:VGNC:74089]
ENSMMUG00000058852	SIX1	703696	protein_coding	Macaque	7	122.744	SIX homeobox 1 [Source:HGNC Symbol;Acc:HGNC:10887]
ENSMMUG00000001640	SIX4	703798	protein_coding	Macaque	7	122.807	SIX homeobox 4 [Source:VGNC Symbol;Acc:VGNC:99240]
ENSMMUG00000023518	KCNH5	705368	protein_coding	Macaque	7	124.745	potassium voltage-gated channel subfamily H member 5 [Source:VGNC Symbol;Acc:VGNC:73983]
ENSMMUG00000008205	PPP2R5E	708583	protein_coding	Macaque	7	125.426	protein phosphatase 2 regulatory subunit B'epsilon [Source:VGNC Symbol;Acc:VGNC:76381]
ENSMMUG00000004747	ZBTB25	707380	protein_coding	Macaque	7	126.548	zinc finger and BTB domain containing 25 [Source:VGNC Symbol;Acc:VGNC:78901]
ENSMMUG00000056063		NA	protein_coding	Macaque	7	126.61
ENSMMUG00000009520	GPHN	709677	protein_coding	Macaque	7	128.578	gephyrin [Source:VGNC Symbol;Acc:VGNC:72948]
ENSMMUG00000021326	PLEKHH1	713855	protein_coding	Macaque	7	129.672	pleckstrin homology, MyTH4 and FERM domain containing H1 [Source:VGNC Symbol;Acc:VGNC:76053]
ENSMMUG00000019346	DCAF5	714522	protein_coding	Macaque	7	131.191	DDB1 and CUL4 associated factor 5 [Source:VGNC Symbol;Acc:VGNC:71683]
ENSMMUG00000058118	CCDC177	100429311	protein_coding	Macaque	7	131.721	coiled-coil domain containing 177 [Source:HGNC Symbol;Acc:HGNC:23243]
ENSMMUG00000055018	SUSD6	712719	protein_coding	Macaque	7	131.761	sushi domain containing 6 [Source:NCBI gene (formerly Entrezgene);Acc:712719]
ENSMMUG00000022407	SRSF5	712867	protein_coding	Macaque	7	131.878	serine and arginine rich splicing factor 5 [Source:VGNC Symbol;Acc:VGNC:99245]
ENSMMUG00000019470	PCNX1	694094	protein_coding	Macaque	7	133.016	pecanex 1 [Source:VGNC Symbol;Acc:VGNC:75655]
ENSMMUG00000006855		697011	protein_coding	Macaque	7	135.676
ENSMMUG00000018146	PTGR2	697996	protein_coding	Macaque	7	135.948	prostaglandin reductase 2 [Source:VGNC Symbol;Acc:VGNC:99229]
ENSMMUG00000038996	SYNDIG1L	699046	protein_coding	Macaque	7	136.522	synapse differentiation inducing 1 like [Source:VGNC Symbol;Acc:VGNC:99263]
ENSMMUG00000004260	DLST	701006	protein_coding	Macaque	7	136.997	dihydrolipoamide S-succinyltransferase [Source:VGNC Symbol;Acc:VGNC:71927]
ENSMMUG00000056422		NA	protein_coding	Macaque	7	139.137
ENSMMUG00000048130	NGB	641331	protein_coding	Macaque	7	139.373	neuroglobin [Source:VGNC Symbol;Acc:VGNC:84408]
ENSMMUG00000001095	POMT2	705604	protein_coding	Macaque	7	139.383	protein O-mannosyltransferase 2 [Source:VGNC Symbol;Acc:VGNC:76077]
ENSMMUG00000013556	SPTLC2	707625	protein_coding	Macaque	7	139.623	serine palmitoyltransferase long chain base subunit 2 [Source:VGNC Symbol;Acc:VGNC:77874]
ENSMMUG00000023627	ADCK1	707060	protein_coding	Macaque	7	139.916	aarF domain containing kinase 1 [Source:VGNC Symbol;Acc:VGNC:69472]
ENSMMUG00000022122	GTF2A1	708130	protein_coding	Macaque	7	143.306	ral transcription factor IIA subunit 1 [Source:VGNC Symbol;Acc:VGNC:73305]
ENSMMUG00000021010	KCNK10	694669	protein_coding	Macaque	7	150.315	potassium two pore domain channel subfamily K member 10 [Source:VGNC Symbol;Acc:VGNC:73994]
ENSMMUG00000009575	PTPN21	693960	protein_coding	Macaque	7	150.596	protein tyrosine phosphatase non-receptor type 21 [Source:VGNC Symbol;Acc:VGNC:76602]
ENSMMUG00000004606	EML5	694095	protein_coding	Macaque	7	150.743	EMAP like 5 [Source:VGNC Symbol;Acc:VGNC:72067]
ENSMMUG00000004612	TTC8	694362	protein_coding	Macaque	7	150.962	tetratricopeptide repeat domain 8 [Source:VGNC Symbol;Acc:VGNC:79234]
ENSMMUG00000004459	EFCAB11	695233	protein_coding	Macaque	7	151.939	EF-hand calcium binding domain 11 [Source:VGNC Symbol;Acc:VGNC:72078]
ENSMMUG00000015169	GOLGA5	698378	protein_coding	Macaque	7	154.947	golgin A5 [Source:VGNC Symbol;Acc:VGNC:73108]
ENSMMUG00000044581	MOAP1	707922	protein_coding	Macaque	7	155.33	modulator of apoptosis 1 [Source:VGNC Symbol;Acc:VGNC:84392]
ENSMMUG00000004027	BTBD7	699127	protein_coding	Macaque	7	155.393	BTB domain containing 7 [Source:HGNC Symbol;Acc:HGNC:18269]
ENSMMUG00000062772		699631	protein_coding	Macaque	7	156.033
ENSMMUG00000021295	PPP4R4	707198	protein_coding	Macaque	7	156.349	protein phosphatase 4 regulatory subunit 4 [Source:VGNC Symbol;Acc:VGNC:76306]
ENSMMUG00000055341	GSC	702308	protein_coding	Macaque	7	156.943	goosecoid homeobox [Source:HGNC Symbol;Acc:HGNC:4612]
ENSMMUG00000023305	DICER1	702516	protein_coding	Macaque	7	157.273	dicer 1, ribonuclease III [Source:VGNC Symbol;Acc:VGNC:71638]
ENSMMUG00000004931	SYNE3	710721	protein_coding	Macaque	7	157.602	spectrin repeat containing nuclear envelope family member 3 [Source:VGNC Symbol;Acc:VGNC:78176]
ENSMMUG00000054267	GLRX5	702989	protein_coding	Macaque	7	157.733	glutaredoxin 5 [Source:NCBI gene (formerly Entrezgene);Acc:702989]
ENSMMUG00000015839	TCL1A	NA	protein_coding	Macaque	7	157.9	TCL1 family AKT coactivator A [Source:HGNC Symbol;Acc:HGNC:11648]
ENSMMUG00000050264	C14orf132	NA	protein_coding	Macaque	7	158.23	chromosome 14 open reading frame 132 [Source:HGNC Symbol;Acc:HGNC:20346]
ENSMMUG00000003658	ATG2B	712467	protein_coding	Macaque	7	158.475	autophagy related 2B [Source:VGNC Symbol;Acc:VGNC:84310]
ENSMMUG00000003397	AK7	704250	protein_coding	Macaque	7	158.584	adenylate kinase 7 [Source:VGNC Symbol;Acc:VGNC:69643]
ENSMMUG00000015434	EVL	706316	protein_coding	Macaque	7	162.186	Enah/Vasp-like [Source:VGNC Symbol;Acc:VGNC:72306]
ENSMMUG00000029197	YY1	717370	protein_coding	Macaque	7	162.454	YY1 transcription factor [Source:VGNC Symbol;Acc:VGNC:99343]
ENSMMUG00000054990	HSP90AA1	708431	protein_coding	Macaque	7	164.307	heat shock protein 90 alpha family class A member 1 [Source:NCBI gene (formerly Entrezgene);Acc:708431]
ENSMMUG00000010493	ZNF839	719034	protein_coding	Macaque	7	164.552	zinc finger protein 839 [Source:VGNC Symbol;Acc:VGNC:99353]
ENSMMUG00000016889	ANKRD9	NA	protein_coding	Macaque	7	164.75	ankyrin repeat domain 9 [Source:VGNC Symbol;Acc:VGNC:84301]
ENSMMUG00000011752	TRAF3	693961	protein_coding	Macaque	7	165.056	TNF receptor associated factor 3 [Source:VGNC Symbol;Acc:VGNC:78642]
ENSMMUG00000005630	EIF5	697538	protein_coding	Macaque	7	165.629	eukaryotic translation initiation factor 5 [Source:VGNC Symbol;Acc:VGNC:72197]
ENSMMUG00000003641	MARK3	695234	protein_coding	Macaque	7	165.693	microtubule affinity regulating kinase 3 [Source:VGNC Symbol;Acc:VGNC:74659]
ENSMMUG00000017005	BAG5	699170	protein_coding	Macaque	7	165.865	BAG cochaperone 5 [Source:VGNC Symbol;Acc:VGNC:70221]
ENSMMUG00000029177	TMEM179	697253	protein_coding	Macaque	7	166.913	transmembrane protein 179 [Source:VGNC Symbol;Acc:VGNC:82258]
ENSMMUG00000001047	ZBTB42	706991	protein_coding	Macaque	7	167.124	zinc finger and BTB domain containing 42 [Source:VGNC Symbol;Acc:VGNC:79925]
ENSMMUG00000001273	CLBA1	698505	protein_coding	Macaque	7	167.302	clathrin binding box of aftiphilin containing 1 [Source:VGNC Symbol;Acc:VGNC:84325]
ENSMMUG00000011475	CRIP2	710186	protein_coding	Macaque	7	167.786	cysteine rich protein 2 [Source:VGNC Symbol;Acc:VGNC:71493]
ENSMMUG00000056589	CRIP1	699632	protein_coding	Macaque	7	167.8	cysteine rich protein 1 [Source:NCBI gene (formerly Entrezgene);Acc:699632]
ENSMMUG00000055420		NA	protein_coding	Macaque	8	0.757498
ENSMMUG00000020598	ZNF596	716013	protein_coding	Macaque	8	0.81441	zinc finger protein 596 [Source:VGNC Symbol;Acc:VGNC:79659]
ENSMMUG00000054376	AGPAT5	716847	protein_coding	Macaque	8	7.44613	1-acylglycerol-3-phosphate O-acyltransferase 5 [Source:NCBI gene (formerly Entrezgene);Acc:716847]
ENSMMUG00000018517	DEFA1B	574196	protein_coding	Macaque	8	7.73215	defensin alpha 1B [Source:NCBI gene (formerly Entrezgene);Acc:574196]
ENSMMUG00000000965	TNKS	699004	protein_coding	Macaque	8	10.7877	tankyrase [Source:VGNC Symbol;Acc:VGNC:78601]
ENSMMUG00000055327	TRMT9B	706796	protein_coding	Macaque	8	12.5414	tRNA methyltransferase 9B (putative) [Source:HGNC Symbol;Acc:HGNC:26725]
ENSMMUG00000017992	MICU3	701957	protein_coding	Macaque	8	17.1441	mitochondrial calcium uptake family member 3 [Source:VGNC Symbol;Acc:VGNC:74596]
ENSMMUG00000044812	VPS37A	710187	protein_coding	Macaque	8	17.3641	VPS37A subunit of ESCRT-I [Source:HGNC Symbol;Acc:HGNC:24928]
ENSMMUG00000004712	LPL	712887	protein_coding	Macaque	8	20.0896	lipoprotein lipase [Source:VGNC Symbol;Acc:VGNC:74439]
ENSMMUG00000023361	GFRA2	715110	protein_coding	Macaque	8	21.8615	GDNF family receptor alpha 2 [Source:VGNC Symbol;Acc:VGNC:72918]
ENSMMUG00000002032	XPO7	706659	protein_coding	Macaque	8	22.084	exportin 7 [Source:VGNC Symbol;Acc:VGNC:78946]
ENSMMUG00000005870	DMTN	706762	protein_coding	Macaque	8	22.2143	dematin actin binding protein [Source:VGNC Symbol;Acc:VGNC:72032]
ENSMMUG00000021994	BIN3	708840	protein_coding	Macaque	8	22.8051	bridging integrator 3 [Source:VGNC Symbol;Acc:VGNC:70252]
ENSMMUG00000052501		NA	protein_coding	Macaque	8	23.0891
ENSMMUG00000048076	TNFRSF10B	716650	protein_coding	Macaque	8	23.2079	TNF receptor superfamily member 10b [Source:HGNC Symbol;Acc:HGNC:11905]
ENSMMUG00000054404	SLC25A37	710518	protein_coding	Macaque	8	23.771	solute carrier family 25 member 37 [Source:HGNC Symbol;Acc:HGNC:29786]
ENSMMUG00000010582	CDCA2	711581	protein_coding	Macaque	8	25.7341	cell division cycle associated 2 [Source:VGNC Symbol;Acc:VGNC:70710]
ENSMMUG00000005760	EBF2	711674	protein_coding	Macaque	8	26.1106	EBF transcription factor 2 [Source:VGNC Symbol;Acc:VGNC:83996]
ENSMMUG00000012718	DPYSL2	712368	protein_coding	Macaque	8	26.7771	dihydropyrimidinase like 2 [Source:VGNC Symbol;Acc:VGNC:71984]
ENSMMUG00000023112	ADRA1A	712509	protein_coding	Macaque	8	27.0264	adrenoceptor alpha 1A [Source:VGNC Symbol;Acc:VGNC:69721]
ENSMMUG00000019159	PTK2B	712787	protein_coding	Macaque	8	27.5921	protein tyrosine kinase 2 beta [Source:VGNC Symbol;Acc:VGNC:76593]
ENSMMUG00000016019	PBK	713242	protein_coding	Macaque	8	28.0775	PDZ binding kinase [Source:VGNC Symbol;Acc:VGNC:75643]
ENSMMUG00000007486	FZD3	713839	protein_coding	Macaque	8	28.7565	frizzled class receptor 3 [Source:VGNC Symbol;Acc:VGNC:72835]
ENSMMUG00000039515	KIF13B	100429368	protein_coding	Macaque	8	29.3435	kinesin family member 13B [Source:VGNC Symbol;Acc:VGNC:99471]
ENSMMUG00000049727	DUSP4	714290	protein_coding	Macaque	8	29.6079	dual specificity phosphatase 4 [Source:HGNC Symbol;Acc:HGNC:3070]
ENSMMUG00000014144	LEPROTL1	694012	protein_coding	Macaque	8	30.3656	leptin receptor overlapping transcript like 1 [Source:VGNC Symbol;Acc:VGNC:74252]
ENSMMUG00000000459	GTF2E2	694622	protein_coding	Macaque	8	30.8687	ral transcription factor IIE subunit 2 [Source:VGNC Symbol;Acc:VGNC:73308]
ENSMMUG00000010638	UNC5D	697619	protein_coding	Macaque	8	35.6277	unc-5 netrin receptor D [Source:VGNC Symbol;Acc:VGNC:79158]
ENSMMUG00000001635	ZNF703	698000	protein_coding	Macaque	8	38.1503	zinc finger protein 703 [Source:VGNC Symbol;Acc:VGNC:79552]
ENSMMUG00000019958	PLPP5	704395	protein_coding	Macaque	8	38.725	phospholipid phosphatase 5 [Source:VGNC Symbol;Acc:VGNC:76107]
ENSMMUG00000001091	NSD3	700254	protein_coding	Macaque	8	38.7381	nuclear receptor binding SET domain protein 3 [Source:VGNC Symbol;Acc:VGNC:75398]
ENSMMUG00000006037	HTRA4	700875	protein_coding	Macaque	8	39.4538	HtrA serine peptidase 4 [Source:VGNC Symbol;Acc:VGNC:73447]
ENSMMUG00000006033	ADAM9	701124	protein_coding	Macaque	8	39.4775	ADAM metallopeptidase domain 9 [Source:VGNC Symbol;Acc:VGNC:82097]
ENSMMUG00000020186	SLC20A2	705242	protein_coding	Macaque	8	43.0246	solute carrier family 20 member 2 [Source:VGNC Symbol;Acc:VGNC:77416]
ENSMMUG00000053488	SMIM19	705371	protein_coding	Macaque	8	43.1507	small integral membrane protein 19 [Source:NCBI gene (formerly Entrezgene);Acc:705371]
ENSMMUG00000013149	SPIDR	714523	protein_coding	Macaque	8	47.8042	scaffold protein involved in DNA repair [Source:VGNC Symbol;Acc:VGNC:84118]
ENSMMUG00000057267		NA	protein_coding	Macaque	8	53.3286
ENSMMUG00000065247	OPRK1	710783	protein_coding	Macaque	8	53.8698	opioid receptor kappa 1 [Source:NCBI gene (formerly Entrezgene);Acc:710783]
ENSMMUG00000015417	RGS20	693454	protein_coding	Macaque	8	54.4825	regulator of G protein signaling 20 [Source:VGNC Symbol;Acc:VGNC:76735]
ENSMMUG00000003733	XKR4	106999770	protein_coding	Macaque	8	55.7346	XK related 4 [Source:VGNC Symbol;Acc:VGNC:84136]
ENSMMUG00000046464	CHCHD7	699551	protein_coding	Macaque	8	56.8456	coiled-coil-helix-coiled-coil-helix domain containing 7 [Source:VGNC Symbol;Acc:VGNC:83989]
ENSMMUG00000006775	PENK	696649	protein_coding	Macaque	8	57.0558	proenkephalin [Source:VGNC Symbol;Acc:VGNC:75941]
ENSMMUG00000017296	SDCBP	698381	protein_coding	Macaque	8	59.2044	syndecan binding protein [Source:VGNC Symbol;Acc:VGNC:77000]
ENSMMUG00000017038	RAB2A	699383	protein_coding	Macaque	8	61.1274	RAB2A, member RAS onco family [Source:VGNC Symbol;Acc:VGNC:81529]
ENSMMUG00000008777	ASPH	699884	protein_coding	Macaque	8	62.0753	aspartate beta-hydroxylase [Source:VGNC Symbol;Acc:VGNC:70166]
ENSMMUG00000055148	GGH	700747	protein_coding	Macaque	8	63.6017	gamma-glutamyl hydrolase [Source:NCBI gene (formerly Entrezgene);Acc:700747]
ENSMMUG00000038208	BHLHE22	701485	protein_coding	Macaque	8	65.2194	basic helix-loop-helix family member e22 [Source:VGNC Symbol;Acc:VGNC:83983]
ENSMMUG00000011263	MTFR1	711143	protein_coding	Macaque	8	66.2693	mitochondrial fission regulator 1 [Source:VGNC Symbol;Acc:VGNC:74857]
ENSMMUG00000000886	RRS1	711788	protein_coding	Macaque	8	67.0724	ribosome biosis regulator 1 homolog [Source:VGNC Symbol;Acc:VGNC:77035]
ENSMMUG00000000887	ADHFE1	703118	protein_coding	Macaque	8	67.0759	alcohol dehydrogenase iron containing 1 [Source:VGNC Symbol;Acc:VGNC:83977]
ENSMMUG00000016023	PREX2	705243	protein_coding	Macaque	8	68.5823	phosphatidylinositol-3,4,5-trisphosphate dependent Rac exchange factor 2 [Source:VGNC Symbol;Acc:VGNC:76302]
ENSMMUG00000008783	SLCO5A1	705846	protein_coding	Macaque	8	70.2629	solute carrier organic anion transporter family member 5A1 [Source:VGNC Symbol;Acc:VGNC:77736]
ENSMMUG00000001516	TRAM1	693963	protein_coding	Macaque	8	71.1637	translocation associated membrane protein 1 [Source:VGNC Symbol;Acc:VGNC:84131]
ENSMMUG00000012513	LACTB2	695035	protein_coding	Macaque	8	71.2261	lactamase beta 2 [Source:VGNC Symbol;Acc:VGNC:74072]
ENSMMUG00000005143	RDH10	695791	protein_coding	Macaque	8	73.8015	retinol dehydrogenase 10 [Source:VGNC Symbol;Acc:VGNC:76780]
ENSMMUG00000009755	UBE2W	696276	protein_coding	Macaque	8	74.3054	ubiquitin conjugating enzyme E2 W [Source:VGNC Symbol;Acc:VGNC:99479]
ENSMMUG00000022326	GDAP1	697136	protein_coding	Macaque	8	74.8492	ganglioside induced differentiation associated protein 1 [Source:VGNC Symbol;Acc:VGNC:72725]
ENSMMUG00000004924		697876	protein_coding	Macaque	8	76.0757
ENSMMUG00000044796	PEX2	701636	protein_coding	Macaque	8	77.4695	peroxisomal biogenesis factor 2 [Source:HGNC Symbol;Acc:HGNC:9717]
ENSMMUG00000002740	HEY1	699385	protein_coding	Macaque	8	80.2157	hes related family bHLH transcription factor with YRPW motif 1 [Source:VGNC Symbol;Acc:VGNC:73368]
ENSMMUG00000023342	PAG1	700748	protein_coding	Macaque	8	81.4523	phosphoprotein membrane anchor with glycosphingolipid microdomains 1 [Source:VGNC Symbol;Acc:VGNC:75698]
ENSMMUG00000006307	RMDN1	694237	protein_coding	Macaque	8	86.7597	regulator of microtubule dynamics 1 [Source:VGNC Symbol;Acc:VGNC:76810]
ENSMMUG00000020725	RIPK2	695567	protein_coding	Macaque	8	90.1529	receptor interacting serine/threonine kinase 2 [Source:VGNC Symbol;Acc:VGNC:76696]
ENSMMUG00000014519	NBN	695912	protein_coding	Macaque	8	90.329	nibrin [Source:VGNC Symbol;Acc:VGNC:75134]
ENSMMUG00000006663	DECR1	696035	protein_coding	Macaque	8	90.395	2,4-dienoyl-CoA reductase 1 [Source:VGNC Symbol;Acc:VGNC:81386]
ENSMMUG00000023115	RUNX1T1	696934	protein_coding	Macaque	8	92.3319	RUNX1 partner transcriptional co-repressor 1 [Source:VGNC Symbol;Acc:VGNC:80259]
ENSMMUG00000005356	INTS8	700255	protein_coding	Macaque	8	95.139	integrator complex subunit 8 [Source:VGNC Symbol;Acc:VGNC:73657]
ENSMMUG00000000573	PTDSS1	701486	protein_coding	Macaque	8	96.5889	phosphatidylserine synthase 1 [Source:VGNC Symbol;Acc:VGNC:76465]
ENSMMUG00000000963	SDC2	703841	protein_coding	Macaque	8	96.8151	syndecan 2 [Source:VGNC Symbol;Acc:VGNC:76998]
ENSMMUG00000058389		NA	protein_coding	Macaque	8	98.3317
ENSMMUG00000017815	NIPAL2	703585	protein_coding	Macaque	8	98.4825	NIPA like domain containing 2 [Source:VGNC Symbol;Acc:VGNC:75259]
ENSMMUG00000022185	OSR2	704253	protein_coding	Macaque	8	99.2197	odd-skipped related transciption factor 2 [Source:VGNC Symbol;Acc:VGNC:84097]
ENSMMUG00000013742	RGS22	704685	protein_coding	Macaque	8	100.22	regulator of G protein signaling 22 [Source:VGNC Symbol;Acc:VGNC:82221]
ENSMMUG00000004387	RNF19A	705118	protein_coding	Macaque	8	100.524	ring finger protein 19A, RBR E3 ubiquitin protein ligase [Source:VGNC Symbol;Acc:VGNC:82224]
ENSMMUG00000006943	ZNF706	710457	protein_coding	Macaque	8	101.421	zinc finger protein 706 [Source:HGNC Symbol;Acc:HGNC:24992]
ENSMMUG00000001338	AZIN1	693581	protein_coding	Macaque	8	103.098	antizyme inhibitor 1 [Source:VGNC Symbol;Acc:VGNC:70080]
ENSMMUG00000019398	BAALC	694238	protein_coding	Macaque	8	103.423	BAALC binder of MAP3K1 and KLF4 [Source:VGNC Symbol;Acc:VGNC:70072]
ENSMMUG00000019399	FZD6	694625	protein_coding	Macaque	8	103.576	frizzled class receptor 6 [Source:VGNC Symbol;Acc:VGNC:72837]
ENSMMUG00000020285	RAD21	700633	protein_coding	Macaque	8	117.139	RAD21 cohesin complex component [Source:VGNC Symbol;Acc:VGNC:84108]
ENSMMUG00000002607	SNTB1	703245	protein_coding	Macaque	8	120.816	syntrophin beta 1 [Source:VGNC Symbol;Acc:VGNC:77680]
ENSMMUG00000023778	FBXO32	704804	protein_coding	Macaque	8	123.812	F-box protein 32 [Source:VGNC Symbol;Acc:VGNC:72517]
ENSMMUG00000057945		NA	protein_coding	Macaque	8	123.85
ENSMMUG00000019646	FAM91A1	705119	protein_coding	Macaque	8	124.078	family with sequence similarity 91 member A1 [Source:VGNC Symbol;Acc:VGNC:83999]
ENSMMUG00000054755	TMEM65	705727	protein_coding	Macaque	8	124.645	transmembrane protein 65 [Source:HGNC Symbol;Acc:HGNC:25203]
ENSMMUG00000021759	TRIB1	693459	protein_coding	Macaque	8	125.773	tribbles pseudokinase 1 [Source:VGNC Symbol;Acc:VGNC:79056]
ENSMMUG00000012145	ASAP1	695681	protein_coding	Macaque	8	130.345	ArfGAP with SH3 domain, ankyrin repeat and PH domain 1 [Source:VGNC Symbol;Acc:VGNC:69918]
ENSMMUG00000010440	ADCY8	695792	protein_coding	Macaque	8	131.055	adenylate cyclase 8 [Source:VGNC Symbol;Acc:VGNC:69516]
ENSMMUG00000015647	LRRC6	696651	protein_coding	Macaque	8	132.861	leucine rich repeat containing 6 [Source:VGNC Symbol;Acc:VGNC:81437]
ENSMMUG00000019877	ADGRB1	694367	protein_coding	Macaque	8	142.713	adhesion G protein-coupled receptor B1 [Source:VGNC Symbol;Acc:VGNC:69597]
ENSMMUG00000028899	PSCA	703505	protein_coding	Macaque	8	142.955	prostate stem cell antigen [Source:VGNC Symbol;Acc:VGNC:99472]
ENSMMUG00000042112	THEM6	703842	protein_coding	Macaque	8	143.01	thioesterase superfamily member 6 [Source:VGNC Symbol;Acc:VGNC:84125]
ENSMMUG00000041404	SLURP2	574359	protein_coding	Macaque	8	143.045	secreted LY6/PLAUR domain containing 2 [Source:NCBI gene (formerly Entrezgene);Acc:100428508]
ENSMMUG00000016714	ZNF623	106999986	protein_coding	Macaque	8	143.904	zinc finger protein 623 [Source:HGNC Symbol;Acc:HGNC:29084]
ENSMMUG00000053415		NA	protein_coding	Macaque	8	143.959
ENSMMUG00000057609		NA	protein_coding	Macaque	8	143.996
ENSMMUG00000013552	SCRIB	NA	protein_coding	Macaque	8	144.056	scribble planar cell polarity protein [Source:HGNC Symbol;Acc:HGNC:30377]
ENSMMUG00000013558	PUF60	699008	protein_coding	Macaque	8	144.076	poly(U) binding splicing factor 60 [Source:VGNC Symbol;Acc:VGNC:84106]
ENSMMUG00000007152	SHARPIN	713534	protein_coding	Macaque	8	144.372	SHANK associated RH domain interactor [Source:VGNC Symbol;Acc:VGNC:84114]
ENSMMUG00000014716	MROH1	713971	protein_coding	Macaque	8	144.426	maestro heat like repeat family member 1 [Source:VGNC Symbol;Acc:VGNC:74839]
ENSMMUG00000007370	FBXL6	701594	protein_coding	Macaque	8	144.641	F-box and leucine rich repeat protein 6 [Source:VGNC Symbol;Acc:VGNC:72499]
ENSMMUG00000053025	MFSD3	703246	protein_coding	Macaque	8	144.823	major facilitator superfamily domain containing 3 [Source:NCBI gene (formerly Entrezgene);Acc:703246]
ENSMMUG00000014308	ZNF34	704255	protein_coding	Macaque	8	145.089	zinc finger protein 34 [Source:VGNC Symbol;Acc:VGNC:78896]
ENSMMUG00000013379	RPL8	708535	protein_coding	Macaque	8	145.105	ribosomal protein L8 [Source:VGNC Symbol;Acc:VGNC:84110]
ENSMMUG00000011549	COMMD5	704586	protein_coding	Macaque	8	145.168	COMM domain containing 5 [Source:VGNC Symbol;Acc:VGNC:71199]
ENSMMUG00000004009	OPLAH	100429474	protein_coding	Macaque	8	145.669	5-oxoprolinase, ATP-hydrolysing [Source:VGNC Symbol;Acc:VGNC:84096]
ENSMMUG00000060367		NA	protein_coding	Macaque	9	0.586603
ENSMMUG00000059955		NA	protein_coding	Macaque	9	1.64754
ENSMMUG00000017443	NET1	712080	protein_coding	Macaque	9	6.57951	neuroepithelial cell transforming 1 [Source:VGNC Symbol;Acc:VGNC:75176]
ENSMMUG00000013180	TASOR2	722528	protein_coding	Macaque	9	6.84789	transcription activation suppressor family member 2 [Source:VGNC Symbol;Acc:VGNC:78196]
ENSMMUG00000015141	ANKRD16	720787	protein_coding	Macaque	9	7.01675	ankyrin repeat domain 16 [Source:VGNC Symbol;Acc:VGNC:100294]
ENSMMUG00000061804	ECHDC3	693583	protein_coding	Macaque	9	12.8748	enoyl-CoA hydratase domain containing 3 [Source:HGNC Symbol;Acc:HGNC:23489]
ENSMMUG00000017141	NUDT5	694368	protein_coding	Macaque	9	13.3123	nudix hydrolase 5 [Source:VGNC Symbol;Acc:VGNC:75552]
ENSMMUG00000017170	CDNF	697138	protein_coding	Macaque	9	15.962	cerebral dopamine neurotrophic factor [Source:VGNC Symbol;Acc:VGNC:71094]
ENSMMUG00000017174	SUV39H2	697378	protein_coding	Macaque	9	16.0223	suppressor of variegation 3-9 homolog 2 [Source:HGNC Symbol;Acc:HGNC:17287]
ENSMMUG00000040456	ACBD7	703039	protein_coding	Macaque	9	16.2388	acyl-CoA binding domain containing 7 [Source:NCBI gene (formerly Entrezgene);Acc:703039]
ENSMMUG00000015286	FAM171A1	703843	protein_coding	Macaque	9	16.3804	family with sequence similarity 171 member A1 [Source:VGNC Symbol;Acc:VGNC:72321]
ENSMMUG00000016063	PTER	699387	protein_coding	Macaque	9	17.57	phosphotriesterase related [Source:VGNC Symbol;Acc:VGNC:76466]
ENSMMUG00000063350		NA	protein_coding	Macaque	9	19.1839
ENSMMUG00000007445	CACNB2	701226	protein_coding	Macaque	9	19.279	calcium voltage-gated channel auxiliary subunit beta 2 [Source:VGNC Symbol;Acc:VGNC:70510]
ENSMMUG00000007453	ARL5B	701595	protein_coding	Macaque	9	19.8044	ADP ribosylation factor like GTPase 5B [Source:VGNC Symbol;Acc:VGNC:69886]
ENSMMUG00000015370	PLXDC2	702523	protein_coding	Macaque	9	20.9477	plexin domain containing 2 [Source:VGNC Symbol;Acc:VGNC:76088]
ENSMMUG00000045044		703588	protein_coding	Macaque	9	22.5384
ENSMMUG00000023647	SKIDA1	708697	protein_coding	Macaque	9	22.5579	SKI/DACH domain containing 1 [Source:VGNC Symbol;Acc:VGNC:77588]
ENSMMUG00000023648	MLLT10	709083	protein_coding	Macaque	9	22.5771	MLLT10 histone lysine methyltransferase DOT1L cofactor [Source:HGNC Symbol;Acc:HGNC:16063]
ENSMMUG00000023649	DNAJC1	704151	protein_coding	Macaque	9	22.8085	DnaJ heat shock protein family (Hsp40) member C1 [Source:NCBI gene (formerly Entrezgene);Acc:704151]
ENSMMUG00000000881	COMMD3	677699	protein_coding	Macaque	9	23.3478	COMM domain containing 3 [Source:NCBI gene (formerly Entrezgene);Acc:677699]
ENSMMUG00000000882	SPAG6	704807	protein_coding	Macaque	9	23.3769	sperm associated antigen 6 [Source:VGNC Symbol;Acc:VGNC:77851]
ENSMMUG00000058791		NA	protein_coding	Macaque	9	23.4622
ENSMMUG00000002930	GPR158	707065	protein_coding	Macaque	9	26.1881	G protein-coupled receptor 158 [Source:HGNC Symbol;Acc:HGNC:23689]
ENSMMUG00000012233	GAD2	613029	protein_coding	Macaque	9	27.2149	glutamate decarboxylase 2 [Source:VGNC Symbol;Acc:VGNC:72863]
ENSMMUG00000005078	ABI1	707698	protein_coding	Macaque	9	27.6746	abl interactor 1 [Source:VGNC Symbol;Acc:VGNC:69377]
ENSMMUG00000021559	JCAD	694100	protein_coding	Macaque	9	30.9229	junctional cadherin 5 associated [Source:VGNC Symbol;Acc:VGNC:73937]
ENSMMUG00000015058	KIF5B	696652	protein_coding	Macaque	9	32.9191	kinesin family member 5B [Source:VGNC Symbol;Acc:VGNC:74020]
ENSMMUG00000017767	ITGB1	574312	protein_coding	Macaque	9	33.8394	integrin subunit beta 1 [Source:VGNC Symbol;Acc:VGNC:73784]
ENSMMUG00000017588	NRP1	697755	protein_coding	Macaque	9	34.1181	neuropilin 1 [Source:VGNC Symbol;Acc:VGNC:75532]
ENSMMUG00000022508	CREM	698636	protein_coding	Macaque	9	36.0913	cAMP responsive element modulator [Source:VGNC Symbol;Acc:VGNC:71489]
ENSMMUG00000006713	CCNY	698889	protein_coding	Macaque	9	36.304	cyclin Y [Source:VGNC Symbol;Acc:VGNC:70840]
ENSMMUG00000001694	FZD8	708368	protein_coding	Macaque	9	36.5991	frizzled class receptor 8 [Source:VGNC Symbol;Acc:VGNC:72838]
ENSMMUG00000063918		NA	protein_coding	Macaque	9	39.4808
ENSMMUG00000063852		711616	protein_coding	Macaque	9	39.6275
ENSMMUG00000005404		106996139	protein_coding	Macaque	9	40.5697
ENSMMUG00000007426	BMS1	NA	protein_coding	Macaque	9	41.4732	BMS1 ribosome biogenesis factor [Source:HGNC Symbol;Acc:HGNC:23505]
ENSMMUG00000061713	ZNF485	717760	protein_coding	Macaque	9	44.3427	zinc finger protein 485 [Source:HGNC Symbol;Acc:HGNC:23440]
ENSMMUG00000062844	ZNF32	705373	protein_coding	Macaque	9	44.3849	zinc finger protein 32 [Source:NCBI gene (formerly Entrezgene);Acc:705373]
ENSMMUG00000012181	CXCL12	574334	protein_coding	Macaque	9	45.1104	C-X-C motif chemokine ligand 12 [Source:VGNC Symbol;Acc:VGNC:82075]
ENSMMUG00000055586	DEPP1	706321	protein_coding	Macaque	9	45.7055	DEPP1 autophagy regulator [Source:HGNC Symbol;Acc:HGNC:23355]
ENSMMUG00000013434	ALOX5	707926	protein_coding	Macaque	9	46.5859	arachidonate 5-lipoxygenase [Source:VGNC Symbol;Acc:VGNC:69798]
ENSMMUG00000043737	C9H10orf53	709874	protein_coding	Macaque	9	47.686	chromosome 9 C10orf53 homolog [Source:VGNC Symbol;Acc:VGNC:100305]
ENSMMUG00000047299	SLC18A3	710053	protein_coding	Macaque	9	47.7737	solute carrier family 18 member A3 [Source:HGNC Symbol;Acc:HGNC:10936]
ENSMMUG00000017943	ERCC6	710153	protein_coding	Macaque	9	47.8543	ERCC excision repair 6, chromatin remodeling factor [Source:VGNC Symbol;Acc:VGNC:81396]
ENSMMUG00000008900	VSTM4	710593	protein_coding	Macaque	9	48.235	V-set and transmembrane domain containing 4 [Source:VGNC Symbol;Acc:VGNC:79615]
ENSMMUG00000013446		694628	protein_coding	Macaque	9	50.0157
ENSMMUG00000022075		693461	protein_coding	Macaque	9	50.344
ENSMMUG00000061975		694015	protein_coding	Macaque	9	50.3994
ENSMMUG00000003924	WAPL	700171	protein_coding	Macaque	9	51.5089	WAPL cohesin release factor [Source:VGNC Symbol;Acc:VGNC:79384]
ENSMMUG00000055336	DYDC1	700259	protein_coding	Macaque	9	57.8104	DPY30 domain containing 1 [Source:HGNC Symbol;Acc:HGNC:23460]
ENSMMUG00000018390	KCNMA1	574103	protein_coding	Macaque	9	60.1857	potassium calcium-activated channel subfamily M alpha 1 [Source:VGNC Symbol;Acc:VGNC:73998]
ENSMMUG00000006102	ZNF503	703912	protein_coding	Macaque	9	62.3917	zinc finger protein 503 [Source:VGNC Symbol;Acc:VGNC:79398]
ENSMMUG00000022237	ADK	705246	protein_coding	Macaque	9	63.085	adenosine kinase [Source:VGNC Symbol;Acc:VGNC:69698]
ENSMMUG00000020823	VCL	721921	protein_coding	Macaque	9	63.679	vinculin [Source:HGNC Symbol;Acc:HGNC:12665]
ENSMMUG00000021393	CAMK2G	705980	protein_coding	Macaque	9	63.9308	calcium/calmodulin dependent protein kinase II gamma [Source:VGNC Symbol;Acc:VGNC:70525]
ENSMMUG00000022976		714578	protein_coding	Macaque	9	63.9948
ENSMMUG00000013695	FUT11	706552	protein_coding	Macaque	9	64.0286	fucosyltransferase 11 [Source:VGNC Symbol;Acc:VGNC:72744]
ENSMMUG00000008780	SEC24C	714688	protein_coding	Macaque	9	64.0356	SEC24 homolog C, COPII coat complex component [Source:VGNC Symbol;Acc:VGNC:77153]
ENSMMUG00000057291	MRPS16	707384	protein_coding	Macaque	9	64.4764	mitochondrial ribosomal protein S16 [Source:NCBI gene (formerly Entrezgene);Acc:707384]
ENSMMUG00000011274	P4HA1	707927	protein_coding	Macaque	9	64.6406	prolyl 4-hydroxylase subunit alpha 1 [Source:VGNC Symbol;Acc:VGNC:75741]
ENSMMUG00000009800	SGPL1	716245	protein_coding	Macaque	9	66.9159	sphingosine-1-phosphate lyase 1 [Source:VGNC Symbol;Acc:VGNC:77196]
ENSMMUG00000005367	NPFFR1	NA	protein_coding	Macaque	9	67.5114	neuropeptide FF receptor 1 [Source:HGNC Symbol;Acc:HGNC:17425]
ENSMMUG00000006397	PPA1	716720	protein_coding	Macaque	9	67.5569	inorganic pyrophosphatase 1 [Source:HGNC Symbol;Acc:HGNC:9226]
ENSMMUG00000001006	DDX50	712511	protein_coding	Macaque	9	68.8538	DExD-box helicase 50 [Source:NCBI gene (formerly Entrezgene);Acc:712511]
ENSMMUG00000015131	ATOH7	695268	protein_coding	Macaque	9	69.6893	atonal bHLH transcription factor 7 [Source:VGNC Symbol;Acc:VGNC:70068]
ENSMMUG00000016850	REEP3	697494	protein_coding	Macaque	9	74.3433	receptor accessory protein 3 [Source:VGNC Symbol;Acc:VGNC:76809]
ENSMMUG00000016829	RTKN2	698515	protein_coding	Macaque	9	75.7023	rhotekin 2 [Source:VGNC Symbol;Acc:VGNC:77055]
ENSMMUG00000021400	RHOBTB1	699132	protein_coding	Macaque	9	77.0002	Rho related BTB domain containing 1 [Source:VGNC Symbol;Acc:VGNC:76768]
ENSMMUG00000008911	SLC16A9	700013	protein_coding	Macaque	9	78.2956	solute carrier family 16 member 9 [Source:VGNC Symbol;Acc:VGNC:77564]
ENSMMUG00000003705	PHYHIPL	702560	protein_coding	Macaque	9	78.7413	phytanoyl-CoA 2-hydroxylase interacting protein like [Source:VGNC Symbol;Acc:VGNC:75881]
ENSMMUG00000019825	UBE2D1	701491	protein_coding	Macaque	9	79.6625	ubiquitin conjugating enzyme E2 D1 [Source:VGNC Symbol;Acc:VGNC:78693]
ENSMMUG00000063429	IPMK	703630	protein_coding	Macaque	9	79.7666	inositol polyphosphate multikinase [Source:HGNC Symbol;Acc:HGNC:20739]
ENSMMUG00000010844	PRKG1	703356	protein_coding	Macaque	9	85.6581	protein kinase cGMP-dependent 1 [Source:VGNC Symbol;Acc:VGNC:76419]
ENSMMUG00000006411	PAPSS2	704362	protein_coding	Macaque	9	87.7622	3'-phosphoadenosine 5'-phosphosulfate synthase 2 [Source:VGNC Symbol;Acc:VGNC:75758]
ENSMMUG00000006414	ATAD1	704809	protein_coding	Macaque	9	88.0143	ATPase family AAA domain containing 1 [Source:VGNC Symbol;Acc:VGNC:100297]
ENSMMUG00000055507	KLLN	100426503	protein_coding	Macaque	9	88.1223	killin, p53 regulated DNA replication inhibitor [Source:HGNC Symbol;Acc:HGNC:37212]
ENSMMUG00000014341	RNLS	708585	protein_coding	Macaque	9	88.5533	renalase, FAD dependent amine oxidase [Source:VGNC Symbol;Acc:VGNC:82226]
ENSMMUG00000056618	LIPA	695240	protein_coding	Macaque	9	89.4856	lipase A, lysosomal acid type [Source:NCBI gene (formerly Entrezgene);Acc:695240]
ENSMMUG00000017534	IFIT5	695796	protein_coding	Macaque	9	89.6736	interferon induced protein with tetratricopeptide repeats 5 [Source:VGNC Symbol;Acc:VGNC:73387]
ENSMMUG00000059038	HTR7	696317	protein_coding	Macaque	9	90.9655	5-hydroxytryptamine receptor 7 [Source:HGNC Symbol;Acc:HGNC:5302]
ENSMMUG00000000238	HECTD2	697258	protein_coding	Macaque	9	91.615	HECT domain E3 ubiquitin protein ligase 2 [Source:VGNC Symbol;Acc:VGNC:73246]
ENSMMUG00000023266	KIF11	699174	protein_coding	Macaque	9	92.7538	kinesin family member 11 [Source:VGNC Symbol;Acc:VGNC:74030]
ENSMMUG00000011789	HHEX	699012	protein_coding	Macaque	9	92.8543	hematopoietically expressed homeobox [Source:VGNC Symbol;Acc:VGNC:73376]
ENSMMUG00000040561	CYP26C1	699391	protein_coding	Macaque	9	93.2145	cytochrome P450 family 26 subfamily C member 1 [Source:VGNC Symbol;Acc:VGNC:103633]
ENSMMUG00000010881	CYP26A1	699519	protein_coding	Macaque	9	93.2253	cytochrome P450 family 26 subfamily A member 1 [Source:VGNC Symbol;Acc:VGNC:103622]
ENSMMUG00000014708	CEP55	699890	protein_coding	Macaque	9	93.6624	centrosomal protein 55 [Source:VGNC Symbol;Acc:VGNC:70935]
ENSMMUG00000014711	RBP4	701270	protein_coding	Macaque	9	93.7536	retinol binding protein 4 [Source:HGNC Symbol;Acc:HGNC:9922]
ENSMMUG00000003102	ALDH18A1	703357	protein_coding	Macaque	9	96.0307	aldehyde dehydrogenase 18 family member A1 [Source:VGNC Symbol;Acc:VGNC:69821]
ENSMMUG00000016689	CCNJ	704292	protein_coding	Macaque	9	96.4629	cyclin J [Source:VGNC Symbol;Acc:VGNC:70841]
ENSMMUG00000001874	TM9SF3	704905	protein_coding	Macaque	9	96.9422	transmembrane 9 superfamily member 3 [Source:VGNC Symbol;Acc:VGNC:79323]
ENSMMUG00000020027	PGAM1	706211	protein_coding	Macaque	9	97.874	phosphoglycerate mutase 1 [Source:NCBI gene (formerly Entrezgene);Acc:706211]
ENSMMUG00000020034	MORN4	706860	protein_coding	Macaque	9	98.0552	MORN repeat containing 4 [Source:VGNC Symbol;Acc:VGNC:74815]
ENSMMUG00000015503	ZFYVE27	707273	protein_coding	Macaque	9	98.1851	zinc finger FYVE-type containing 27 [Source:VGNC Symbol;Acc:VGNC:79623]
ENSMMUG00000010357	CNNM1	708335	protein_coding	Macaque	9	99.8012	cyclin and CBS domain divalent metal cation transport mediator 1 [Source:HGNC Symbol;Acc:HGNC:102]
ENSMMUG00000023760	SLC25A28	710002	protein_coding	Macaque	9	100.082	solute carrier family 25 member 28 [Source:VGNC Symbol;Acc:VGNC:77563]
ENSMMUG00000023761	ENTPD7	708844	protein_coding	Macaque	9	100.139	ectonucleoside triphosphate diphosphohydrolase 7 [Source:VGNC Symbol;Acc:VGNC:72071]
ENSMMUG00000018470	ERLIN1	709596	protein_coding	Macaque	9	100.609	ER lipid raft associated 1 [Source:NCBI gene (formerly Entrezgene);Acc:709596]
ENSMMUG00000006622	SEC31B	710333	protein_coding	Macaque	9	100.952	SEC31 homolog B, COPII coat complex component [Source:VGNC Symbol;Acc:VGNC:77293]
ENSMMUG00000010674	LZTS2	711279	protein_coding	Macaque	9	101.472	leucine zipper tumor suppressor 2 [Source:VGNC Symbol;Acc:VGNC:74393]
ENSMMUG00000017668	KAZALD1	711518	protein_coding	Macaque	9	101.535	Kazal type serine peptidase inhibitor domain 1 [Source:VGNC Symbol;Acc:VGNC:73906]
ENSMMUG00000060144	LBX1	711761	protein_coding	Macaque	9	101.707	ladybird homeobox 1 [Source:NCBI gene (formerly Entrezgene);Acc:711761]
ENSMMUG00000015771	FGF8	NA	protein_coding	Macaque	9	102.265	fibroblast growth factor 8 [Source:HGNC Symbol;Acc:HGNC:3686]
ENSMMUG00000009375	LDB1	712653	protein_coding	Macaque	9	102.621	LIM domain binding 1 [Source:VGNC Symbol;Acc:VGNC:74245]
ENSMMUG00000001186	PPRC1	712721	protein_coding	Macaque	9	102.65	PPARG related coactivator 1 [Source:VGNC Symbol;Acc:VGNC:76343]
ENSMMUG00000003747	CNNM2	714238	protein_coding	Macaque	9	103.462	cyclin and CBS domain divalent metal cation transport mediator 2 [Source:HGNC Symbol;Acc:HGNC:103]
ENSMMUG00000003749	NT5C2	714292	protein_coding	Macaque	9	103.637	5'-nucleotidase, cytosolic II [Source:VGNC Symbol;Acc:VGNC:82199]
ENSMMUG00000008873	PCGF6	714508	protein_coding	Macaque	9	103.858	polycomb group ring finger 6 [Source:VGNC Symbol;Acc:VGNC:75662]
ENSMMUG00000044990	SFR1	715145	protein_coding	Macaque	9	104.684	SWI5 dependent homologous recombination repair protein 1 [Source:HGNC Symbol;Acc:HGNC:29574]
ENSMMUG00000015117	XPNPEP1	696570	protein_coding	Macaque	9	110.402	X-prolyl aminopeptidase 1 [Source:VGNC Symbol;Acc:VGNC:78810]
ENSMMUG00000006233	ADD3	677712	protein_coding	Macaque	9	110.556	adducin 3 [Source:VGNC Symbol;Acc:VGNC:69531]
ENSMMUG00000007982	SMC3	695123	protein_coding	Macaque	9	111.133	structural maintenance of chromosomes 3 [Source:VGNC Symbol;Acc:VGNC:77769]
ENSMMUG00000019883	RBM20	698677	protein_coding	Macaque	9	111.211	RNA binding motif protein 20 [Source:HGNC Symbol;Acc:HGNC:27424]
ENSMMUG00000017206	SHOC2	695572	protein_coding	Macaque	9	111.486	SHOC2 leucine rich repeat scaffold protein [Source:VGNC Symbol;Acc:VGNC:81569]
ENSMMUG00000044756	ADRB1	100426598	protein_coding	Macaque	9	114.572	adrenoceptor beta 1 [Source:NCBI gene (formerly Entrezgene);Acc:100426598]
ENSMMUG00000022514	CCDC186	722518	protein_coding	Macaque	9	114.647	coiled-coil domain containing 186 [Source:VGNC Symbol;Acc:VGNC:70847]
ENSMMUG00000022523	AFAP1L2	698518	protein_coding	Macaque	9	114.817	actin filament associated protein 1 like 2 [Source:VGNC Symbol;Acc:VGNC:69700]
ENSMMUG00000030466	PNLIPRP2	706889	protein_coding	Macaque	9	117.112	pancreatic lipase related protein 2 (gene/pseudogene) [Source:HGNC Symbol;Acc:HGNC:9157]
ENSMMUG00000059146	VAX1	700752	protein_coding	Macaque	9	117.609	ventral anterior homeobox 1 [Source:HGNC Symbol;Acc:HGNC:12660]
ENSMMUG00000014817	SLC18A2	701133	protein_coding	Macaque	9	117.717	solute carrier family 18 member A2 [Source:VGNC Symbol;Acc:VGNC:77407]
ENSMMUG00000053348	PDZD8	709084	protein_coding	Macaque	9	117.749	PDZ domain containing 8 [Source:HGNC Symbol;Acc:HGNC:26974]
ENSMMUG00000021805	RAB11FIP2	711468	protein_coding	Macaque	9	118.446	RAB11 family interacting protein 2 [Source:VGNC Symbol;Acc:VGNC:76560]
ENSMMUG00000016370	CACUL1	702200	protein_coding	Macaque	9	119.165	CDK2 associated cullin domain 1 [Source:VGNC Symbol;Acc:VGNC:70616]
ENSMMUG00000048654	NANOS1	713154	protein_coding	Macaque	9	119.508	nanos C2HC-type zinc finger 1 [Source:HGNC Symbol;Acc:HGNC:23044]
ENSMMUG00000008289	DENND10	713269	protein_coding	Macaque	9	119.589	DENN domain containing 10 [Source:HGNC Symbol;Acc:HGNC:31793]
ENSMMUG00000009559	MCMBP	704028	protein_coding	Macaque	9	120.313	minichromosome maintenance complex binding protein [Source:VGNC Symbol;Acc:VGNC:74583]
ENSMMUG00000013040	PLEKHA1	705731	protein_coding	Macaque	9	122.844	pleckstrin homology domain containing A1 [Source:VGNC Symbol;Acc:VGNC:76025]
ENSMMUG00000056637	HTRA1	705855	protein_coding	Macaque	9	122.93	HtrA serine peptidase 1 [Source:NCBI gene (formerly Entrezgene);Acc:705855]
ENSMMUG00000010458		706861	protein_coding	Macaque	9	123.302
ENSMMUG00000017858	PSTK	707601	protein_coding	Macaque	9	123.423	phosphoseryl-tRNA kinase [Source:VGNC Symbol;Acc:VGNC:76335]
ENSMMUG00000020346	CPXM2	693465	protein_coding	Macaque	9	124.195	carboxypeptidase X, M14 family member 2 [Source:VGNC Symbol;Acc:VGNC:71596]
ENSMMUG00000046183		114669717	protein_coding	Macaque	9	124.436
ENSMMUG00000015215	LHPP	694105	protein_coding	Macaque	9	124.897	phospholysine phosphohistidine inorganic pyrophosphate phosphatase [Source:VGNC Symbol;Acc:VGNC:74164]
ENSMMUG00000015216	FAM53B	694493	protein_coding	Macaque	9	125.068	family with sequence similarity 53 member B [Source:VGNC Symbol;Acc:VGNC:72397]
ENSMMUG00000022028	ZRANB1	697541	protein_coding	Macaque	9	125.389	zinc finger RANBP2-type containing 1 [Source:VGNC Symbol;Acc:VGNC:79119]
ENSMMUG00000008535	EDRF1	695685	protein_coding	Macaque	9	126.153	erythroid differentiation regulatory factor 1 [Source:VGNC Symbol;Acc:VGNC:72101]
ENSMMUG00000022364	STK32C	100426741	protein_coding	Macaque	9	132.662	serine/threonine kinase 32C [Source:VGNC Symbol;Acc:VGNC:78185]
ENSMMUG00000006341		114669828	protein_coding	Macaque	9	134.041
ENSMMUG00000014107	MAPK11	715794	protein_coding	Macaque	10	1.21134	mitogen-activated protein kinase 11 [Source:VGNC Symbol;Acc:VGNC:74642]
ENSMMUG00000011273	ALG12	715172	protein_coding	Macaque	10	1.55292	ALG12 alpha-1,6-mannosyltransferase [Source:VGNC Symbol;Acc:VGNC:69637]
ENSMMUG00000018833	ZBED4	715118	protein_coding	Macaque	10	1.58544	zinc finger BED-type containing 4 [Source:VGNC Symbol;Acc:VGNC:79274]
ENSMMUG00000060132	CDPF1	718366	protein_coding	Macaque	10	5.25171	cysteine rich DPF motif domain containing 1 [Source:NCBI gene (formerly Entrezgene);Acc:718366]
ENSMMUG00000051681	RTL6	712760	protein_coding	Macaque	10	7.00378	retrotransposon Gag like 6 [Source:NCBI gene (formerly Entrezgene);Acc:712760]
ENSMMUG00000002020	PNPLA5	712261	protein_coding	Macaque	10	7.58253	patatin like phospholipase domain containing 5 [Source:VGNC Symbol;Acc:VGNC:76105]
ENSMMUG00000013060	NDUFA6	709640	protein_coding	Macaque	10	9.40017	NADH:ubiquinone oxidoreductase subunit A6 [Source:VGNC Symbol;Acc:VGNC:75154]
ENSMMUG00000015139	SEPTIN3	712931	protein_coding	Macaque	10	9.50491	septin 3 [Source:VGNC Symbol;Acc:VGNC:77174]
ENSMMUG00000002554	TOB2	707216	protein_coding	Macaque	10	10.0634	transducer of ERBB2, 2 [Source:VGNC Symbol;Acc:VGNC:78614]
ENSMMUG00000000893	EP300	706258	protein_coding	Macaque	10	10.3372	E1A binding protein p300 [Source:VGNC Symbol;Acc:VGNC:72228]
ENSMMUG00000020411	MRTFA	100429361	protein_coding	Macaque	10	10.9016	myocardin related transcription factor A [Source:VGNC Symbol;Acc:VGNC:74753]
ENSMMUG00000008135	SGSM3	709441	protein_coding	Macaque	10	11.1239	small G protein signaling modulator 3 [Source:HGNC Symbol;Acc:HGNC:25228]
ENSMMUG00000002739	PDGFB	703173	protein_coding	Macaque	10	12.3257	platelet derived growth factor subunit B [Source:VGNC Symbol;Acc:VGNC:75927]
ENSMMUG00000004868	DNAL4	702019	protein_coding	Macaque	10	12.7632	dynein axonemal light chain 4 [Source:VGNC Symbol;Acc:VGNC:71945]
ENSMMUG00000007277	GTPBP1	701651	protein_coding	Macaque	10	12.8259	GTP binding protein 1 [Source:VGNC Symbol;Acc:VGNC:73320]
ENSMMUG00000015254	ANKRD54	701977	protein_coding	Macaque	10	13.6922	ankyrin repeat domain 54 [Source:VGNC Symbol;Acc:VGNC:84542]
ENSMMUG00000003854		700647	protein_coding	Macaque	10	13.8923
ENSMMUG00000002868	CDC42EP1	697553	protein_coding	Macaque	10	13.9928	CDC42 effector protein 1 [Source:VGNC Symbol;Acc:VGNC:70782]
ENSMMUG00000012350	MPST	695842	protein_coding	Macaque	10	14.5381	mercaptopyruvate sulfurtransferase [Source:VGNC Symbol;Acc:VGNC:74922]
ENSMMUG00000002181	SFI1	716833	protein_coding	Macaque	10	19.899	SFI1 centrin binding protein [Source:VGNC Symbol;Acc:VGNC:77328]
ENSMMUG00000056113		NA	protein_coding	Macaque	10	20.5441
ENSMMUG00000018299	OSBP2	716252	protein_coding	Macaque	10	20.6117	oxysterol binding protein 2 [Source:VGNC Symbol;Acc:VGNC:75719]
ENSMMUG00000064009	GAL3ST1	715998	protein_coding	Macaque	10	20.9712	galactose-3-O-sulfotransferase 1 [Source:NCBI gene (formerly Entrezgene);Acc:715998]
ENSMMUG00000022236	MTMR3	715214	protein_coding	Macaque	10	21.5086	myotubularin related protein 3 [Source:VGNC Symbol;Acc:VGNC:75074]
ENSMMUG00000011863		717584	protein_coding	Macaque	10	22.1075
ENSMMUG00000050937	RASL10A	714587	protein_coding	Macaque	10	22.2347	RAS like family 10 member A [Source:NCBI gene (formerly Entrezgene);Acc:714587]
ENSMMUG00000021374	EWSR1	714432	protein_coding	Macaque	10	22.2453	EWS RNA binding protein 1 [Source:VGNC Symbol;Acc:VGNC:72446]
ENSMMUG00000021370	KREMEN1	717359	protein_coding	Macaque	10	22.3828	kringle containing transmembrane protein 1 [Source:VGNC Symbol;Acc:VGNC:74066]
ENSMMUG00000053198	CCDC117	713804	protein_coding	Macaque	10	22.7594	coiled-coil domain containing 117 [Source:HGNC Symbol;Acc:HGNC:26599]
ENSMMUG00000031051		107000598	protein_coding	Macaque	10	27.7853
ENSMMUG00000005624	CHCHD10	720205	protein_coding	Macaque	10	27.9324	coiled-coil-helix-coiled-coil-helix domain containing 10 [Source:HGNC Symbol;Acc:HGNC:15559]
ENSMMUG00000004552	DDT	699933	protein_coding	Macaque	10	28.136	D-dopachrome tautomerase [Source:NCBI gene (formerly Entrezgene);Acc:699933]
ENSMMUG00000008516	SPECC1L	707641	protein_coding	Macaque	10	28.8225	sperm antigen with calponin homology and coiled-coil domains 1 like [Source:NCBI gene (formerly Entrezgene);Acc:707641]
ENSMMUG00000059018		NA	protein_coding	Macaque	10	30.558
ENSMMUG00000020483	THAP7	696208	protein_coding	Macaque	10	31.7966	THAP domain containing 7 [Source:VGNC Symbol;Acc:VGNC:82255]
ENSMMUG00000056760	ZNF74	693891	protein_coding	Macaque	10	32.2066	zinc finger protein 74 [Source:HGNC Symbol;Acc:HGNC:13144]
ENSMMUG00000000560	DGCR6L	693512	protein_coding	Macaque	10	32.3081	DiGeorge syndrome critical region 6 like [Source:NCBI gene (formerly Entrezgene);Acc:693512]
ENSMMUG00000017153	ARVCF	712399	protein_coding	Macaque	10	32.6185	ARVCF delta catenin family member [Source:VGNC Symbol;Acc:VGNC:70027]
ENSMMUG00000054068	COMT	712548	protein_coding	Macaque	10	32.6737	catechol-O-methyltransferase [Source:NCBI gene (formerly Entrezgene);Acc:712548]
ENSMMUG00000017134	SEPTIN5	712041	protein_coding	Macaque	10	32.9231	septin 5 [Source:VGNC Symbol;Acc:VGNC:77373]
ENSMMUG00000040434	GP1BB	NA	protein_coding	Macaque	10	32.9245	glycoprotein Ib platelet subunit beta [Source:HGNC Symbol;Acc:HGNC:4440]
ENSMMUG00000031106	UFD1	711716	protein_coding	Macaque	10	33.1715	ubiquitin recognition factor in ER associated degradation 1 [Source:VGNC Symbol;Acc:VGNC:98472]
ENSMMUG00000020988	GSC2	719051	protein_coding	Macaque	10	33.4985	goosecoid homeobox 2 [Source:VGNC Symbol;Acc:VGNC:73297]
ENSMMUG00000021477		709739	protein_coding	Macaque	10	34.3865
ENSMMUG00000055263		NA	protein_coding	Macaque	10	36.0442
ENSMMUG00000020859	ZNF337	106992357	protein_coding	Macaque	10	40.9459	zinc finger protein 337 [Source:VGNC Symbol;Acc:VGNC:84911]
ENSMMUG00000020858	NANP	706491	protein_coding	Macaque	10	40.9707	N-acetylneuraminic acid phosphatase [Source:VGNC Symbol;Acc:VGNC:74971]
ENSMMUG00000002397	GINS1	716398	protein_coding	Macaque	10	41.1493	GINS complex subunit 1 [Source:VGNC Symbol;Acc:VGNC:73025]
ENSMMUG00000061222	APMAP	704948	protein_coding	Macaque	10	41.6357	adipocyte plasma membrane associated protein [Source:NCBI gene (formerly Entrezgene);Acc:704948]
ENSMMUG00000016814	THBD	702132	protein_coding	Macaque	10	43.4677	thrombomodulin [Source:VGNC Symbol;Acc:VGNC:78343]
ENSMMUG00000016815	SSTR4	702017	protein_coding	Macaque	10	43.4794	somatostatin receptor 4 [Source:VGNC Symbol;Acc:VGNC:77895]
ENSMMUG00000010410	FOXA2	701771	protein_coding	Macaque	10	43.9277	forkhead box A2 [Source:VGNC Symbol;Acc:VGNC:72708]
ENSMMUG00000042668	CFAP61	699814	protein_coding	Macaque	10	46.149	cilia and flagella associated protein 61 [Source:NCBI gene (formerly Entrezgene);Acc:699814]
ENSMMUG00000002321	SLC24A3	702212	protein_coding	Macaque	10	46.7774	solute carrier family 24 member 3 [Source:VGNC Symbol;Acc:VGNC:77426]
ENSMMUG00000023140	KAT14	NA	protein_coding	Macaque	10	48.3053	lysine acetyltransferase 14 [Source:HGNC Symbol;Acc:HGNC:15904]
ENSMMUG00000053412	OVOL2	699284	protein_coding	Macaque	10	48.4491	ovo like zinc finger 2 [Source:HGNC Symbol;Acc:HGNC:15804]
ENSMMUG00000057191		NA	protein_coding	Macaque	10	48.4989
ENSMMUG00000037665	BTBD3	693983	protein_coding	Macaque	10	54.6022	BTB domain containing 3 [Source:VGNC Symbol;Acc:VGNC:84547]
ENSMMUG00000013749	FERMT1	718297	protein_coding	Macaque	10	60.3848	fermitin family member 1 [Source:VGNC Symbol;Acc:VGNC:72511]
ENSMMUG00000001809	GPCPD1	719117	protein_coding	Macaque	10	60.9031	glycerophosphocholine phosphodiesterase 1 [Source:VGNC Symbol;Acc:VGNC:73017]
ENSMMUG00000052101	PROKR2	718045	protein_coding	Macaque	10	61.1892	prokineticin receptor 2 [Source:HGNC Symbol;Acc:HGNC:15836]
ENSMMUG00000013261	CDS2	718026	protein_coding	Macaque	10	61.2786	CDP-diacylglycerol synthase 2 [Source:VGNC Symbol;Acc:VGNC:70995]
ENSMMUG00000052559	ADRA1D	100430996	protein_coding	Macaque	10	62.2211	adrenoceptor alpha 1D [Source:HGNC Symbol;Acc:HGNC:280]
ENSMMUG00000022076	ADAM33	717447	protein_coding	Macaque	10	62.8031	ADAM metallopeptidase domain 33 [Source:VGNC Symbol;Acc:VGNC:69409]
ENSMMUG00000017467	C10H20orf194	718453	protein_coding	Macaque	10	63.086	chromosome 10 C20orf194 homolog [Source:VGNC Symbol;Acc:VGNC:70340]
ENSMMUG00000051923	AVP	717101	protein_coding	Macaque	10	63.4188	arginine vasopressin [Source:HGNC Symbol;Acc:HGNC:894]
ENSMMUG00000063622	MRPS26	717038	protein_coding	Macaque	10	63.4555	mitochondrial ribosomal protein S26 [Source:NCBI gene (formerly Entrezgene);Acc:717038]
ENSMMUG00000013888	NOP56	718202	protein_coding	Macaque	10	63.8384	NOP56 ribonucleoprotein [Source:VGNC Symbol;Acc:VGNC:75181]
ENSMMUG00000013889	TMC2	718161	protein_coding	Macaque	10	63.8621	transmembrane channel like 2 [Source:VGNC Symbol;Acc:VGNC:79039]
ENSMMUG00000004305	STK35	716423	protein_coding	Macaque	10	64.3544	serine/threonine kinase 35 [Source:VGNC Symbol;Acc:VGNC:78134]
ENSMMUG00000004711	TMEM74B	717181	protein_coding	Macaque	10	65.3696	transmembrane protein 74B [Source:VGNC Symbol;Acc:VGNC:78990]
ENSMMUG00000056387	TCF15	716916	protein_coding	Macaque	10	65.9445	transcription factor 15 [Source:HGNC Symbol;Acc:HGNC:11627]
ENSMMUG00000012600	TRIB3	714636	protein_coding	Macaque	10	66.1703	tribbles pseudokinase 3 [Source:VGNC Symbol;Acc:VGNC:79015]
ENSMMUG00000038935	ZCCHC3	714477	protein_coding	Macaque	10	66.2803	zinc finger CCHC-type containing 3 [Source:VGNC Symbol;Acc:VGNC:98470]
ENSMMUG00000004403	ID1	713160	protein_coding	Macaque	10	66.8524	inhibitor of DNA binding 1, HLH protein [Source:VGNC Symbol;Acc:VGNC:73556]
ENSMMUG00000019474	DNMT3B	711553	protein_coding	Macaque	10	67.9977	DNA methyltransferase 3 beta [Source:VGNC Symbol;Acc:VGNC:71960]
ENSMMUG00000023543	NECAB3	100427126	protein_coding	Macaque	10	68.8431	N-terminal EF-hand calcium binding protein 3 [Source:VGNC Symbol;Acc:VGNC:75180]
ENSMMUG00000023548	C10H20orf144	709543	protein_coding	Macaque	10	68.8484	chromosome 10 C20orf144 homolog [Source:VGNC Symbol;Acc:VGNC:70319]
ENSMMUG00000021492	ZNF341	713948	protein_coding	Macaque	10	68.9166	zinc finger protein 341 [Source:VGNC Symbol;Acc:VGNC:79001]
ENSMMUG00000018093	RALY	713317	protein_coding	Macaque	10	69.1715	RALY heteroous nuclear ribonucleoprotein [Source:VGNC Symbol;Acc:VGNC:76486]
ENSMMUG00000016306	AHCY	708183	protein_coding	Macaque	10	69.4739	adenosylhomocysteinase [Source:VGNC Symbol;Acc:VGNC:84541]
ENSMMUG00000012912	ITCH	707640	protein_coding	Macaque	10	69.5698	itchy E3 ubiquitin protein ligase [Source:VGNC Symbol;Acc:VGNC:73589]
ENSMMUG00000017940	GSS	706600	protein_coding	Macaque	10	70.1348	glutathione synthetase [Source:VGNC Symbol;Acc:VGNC:73301]
ENSMMUG00000010032	EDEM2	706150	protein_coding	Macaque	10	70.3199	ER degradation enhancing alpha-mannosidase like protein 2 [Source:VGNC Symbol;Acc:VGNC:72050]
ENSMMUG00000018206	MMP24	712005	protein_coding	Macaque	10	70.4331	matrix metallopeptidase 24 [Source:VGNC Symbol;Acc:VGNC:74899]
ENSMMUG00000010951	NFS1	704077	protein_coding	Macaque	10	70.8913	NFS1 cysteine desulfurase [Source:VGNC Symbol;Acc:VGNC:97105]
ENSMMUG00000009306	SCAND1	711046	protein_coding	Macaque	10	71.1956	SCAN domain containing 1 [Source:VGNC Symbol;Acc:VGNC:81560]
ENSMMUG00000020690	EPB41L1	710697	protein_coding	Macaque	10	71.3359	erythrocyte membrane protein band 4.1 like 1 [Source:VGNC Symbol;Acc:VGNC:72231]
ENSMMUG00000003376	SLC32A1	698315	protein_coding	Macaque	10	73.9858	solute carrier family 32 member 1 [Source:VGNC Symbol;Acc:VGNC:77457]
ENSMMUG00000004148	MAFB	712578	protein_coding	Macaque	10	75.9501	MAF bZIP transcription factor B [Source:VGNC Symbol;Acc:VGNC:74419]
ENSMMUG00000005905	PLCG1	697069	protein_coding	Macaque	10	76.3968	phospholipase C gamma 1 [Source:VGNC Symbol;Acc:VGNC:76169]
ENSMMUG00000060981	EMILIN3	696465	protein_coding	Macaque	10	76.6199	elastin microfibril interfacer 3 [Source:NCBI gene (formerly Entrezgene);Acc:696465]
ENSMMUG00000001108	PTPRT	696796	protein_coding	Macaque	10	77.3229	protein tyrosine phosphatase receptor type T [Source:VGNC Symbol;Acc:VGNC:76623]
ENSMMUG00000006738		695694	protein_coding	Macaque	10	78.7372
ENSMMUG00000018137	MYBL2	694693	protein_coding	Macaque	10	78.8946	MYB proto-onco like 2 [Source:VGNC Symbol;Acc:VGNC:75092]
ENSMMUG00000002839	GDAP1L1	693773	protein_coding	Macaque	10	79.4443	ganglioside induced differentiation associated protein 1 like 1 [Source:VGNC Symbol;Acc:VGNC:72907]
ENSMMUG00000013206	YWHAB	717788	protein_coding	Macaque	10	80.1262	tyrosine 3-monooxygenase/tryptophan 5-monooxygenase activation protein beta [Source:VGNC Symbol;Acc:VGNC:78819]
ENSMMUG00000003410	PIGT	710556	protein_coding	Macaque	10	80.6445	phosphatidylinositol glycan anchor biosynthesis class T [Source:VGNC Symbol;Acc:VGNC:75801]
ENSMMUG00000023515	SNX21	709196	protein_coding	Macaque	10	81.0135	sorting nexin family member 21 [Source:VGNC Symbol;Acc:VGNC:77716]
ENSMMUG00000009960	CTSA	708592	protein_coding	Macaque	10	81.0733	cathepsin A [Source:VGNC Symbol;Acc:VGNC:71617]
ENSMMUG00000013697	PCIF1	708379	protein_coding	Macaque	10	81.1197	phosphorylated CTD interacting factor 1 [Source:VGNC Symbol;Acc:VGNC:75621]
ENSMMUG00000016549	MMP9	708084	protein_coding	Macaque	10	81.1994	matrix metallopeptidase 9 [Source:VGNC Symbol;Acc:VGNC:74903]
ENSMMUG00000004479	CDH22	707639	protein_coding	Macaque	10	81.3675	cadherin 22 [Source:VGNC Symbol;Acc:VGNC:70940]
ENSMMUG00000016924	SLC13A3	706364	protein_coding	Macaque	10	81.7577	solute carrier family 13 member 3 [Source:VGNC Symbol;Acc:VGNC:77476]
ENSMMUG00000019635	ARFGEF2	704407	protein_coding	Macaque	10	84.1247	ADP ribosylation factor guanine nucleotide exchange factor 2 [Source:VGNC Symbol;Acc:VGNC:69836]
ENSMMUG00000019636	CSE1L	704301	protein_coding	Macaque	10	84.2487	chromosome segregation 1 like [Source:VGNC Symbol;Acc:VGNC:71512]
ENSMMUG00000006442	KCNB1	703520	protein_coding	Macaque	10	84.5867	potassium voltage-gated channel subfamily B member 1 [Source:VGNC Symbol;Acc:VGNC:73969]
ENSMMUG00000045219	CEBPB	713191	protein_coding	Macaque	10	85.4207	CCAAT enhancer binding protein beta [Source:VGNC Symbol;Acc:VGNC:84575]
ENSMMUG00000003870	SALL4	700309	protein_coding	Macaque	10	87.0174	spalt like transcription factor 4 [Source:VGNC Symbol;Acc:VGNC:77019]
ENSMMUG00000006005	CBLN4	698567	protein_coding	Macaque	10	91.1438	cerebellin 4 [Source:VGNC Symbol;Acc:VGNC:70566]
ENSMMUG00000000252	RAE1	696706	protein_coding	Macaque	10	92.5141	ribonucleic acid export 1 [Source:VGNC Symbol;Acc:VGNC:82216]
ENSMMUG00000019946	ANKRD60	699646	protein_coding	Macaque	10	93.3799	ankyrin repeat domain 60 [Source:VGNC Symbol;Acc:VGNC:69617]
ENSMMUG00000055986		NA	protein_coding	Macaque	10	94.0103
ENSMMUG00000053623	ATP5F1E	574260	protein_coding	Macaque	10	94.1898	ATP synthase F1 subunit epsilon [Source:NCBI gene (formerly Entrezgene);Acc:574260]
ENSMMUG00000016292	PHACTR3	701648	protein_coding	Macaque	10	94.7346	phosphatase and actin regulator 3 [Source:VGNC Symbol;Acc:VGNC:75805]
ENSMMUG00000019310	DIDO1	698313	protein_coding	Macaque	10	98.0467	death inducer-obliterator 1 [Source:VGNC Symbol;Acc:VGNC:71736]
ENSMMUG00000009227	YTHDF1	697816	protein_coding	Macaque	10	98.3018	YTH N6-methyladenosine RNA binding protein 1 [Source:VGNC Symbol;Acc:VGNC:78988]
ENSMMUG00000015916		114670571	protein_coding	Macaque	10	98.5571
ENSMMUG00000000171	ZGPAT	719499	protein_coding	Macaque	10	98.9177	zinc finger CCCH-type and G-patch domain containing [Source:VGNC Symbol;Acc:VGNC:98469]
ENSMMUG00000015556	ZNF512B	719372	protein_coding	Macaque	10	99.1867	zinc finger protein 512B [Source:VGNC Symbol;Acc:VGNC:79788]
ENSMMUG00000063240		NA	protein_coding	Macaque	10	99.1982
ENSMMUG00000050571	SAMD10	100424838	protein_coding	Macaque	10	99.1997	sterile alpha motif domain containing 10 [Source:HGNC Symbol;Acc:HGNC:16129]
ENSMMUG00000018878	TCEA2	694026	protein_coding	Macaque	10	99.2905	transcription elongation factor A2 [Source:VGNC Symbol;Acc:VGNC:78280]
ENSMMUG00000053143	WASHC1	114670752	protein_coding	Macaque	11	0.009821	WASH complex subunit 1 [Source:HGNC Symbol;Acc:HGNC:24361]
ENSMMUG00000012988	CACNA1C	721721	protein_coding	Macaque	11	2.14	calcium voltage-gated channel subunit alpha1 C [Source:VGNC Symbol;Acc:VGNC:70500]
ENSMMUG00000007405	FKBP4	708481	protein_coding	Macaque	11	2.90057	FKBP prolyl isomerase 4 [Source:VGNC Symbol;Acc:VGNC:72664]
ENSMMUG00000004172	TULP3	709100	protein_coding	Macaque	11	2.99905	TUB like protein 3 [Source:VGNC Symbol;Acc:VGNC:78677]
ENSMMUG00000022887	KCNA5	711886	protein_coding	Macaque	11	5.14971	potassium voltage-gated channel subfamily A member 5 [Source:VGNC Symbol;Acc:VGNC:73965]
ENSMMUG00000053354	VAMP1	722049	protein_coding	Macaque	11	6.61809	vesicle associated membrane protein 1 [Source:NCBI gene (formerly Entrezgene);Acc:722049]
ENSMMUG00000018679	GAPDH	574353	protein_coding	Macaque	11	6.68571	glyceraldehyde-3-phosphate dehydrogenase [Source:VGNC Symbol;Acc:VGNC:99930]
ENSMMUG00000018681	IFFO1	712900	protein_coding	Macaque	11	6.69106	intermediate filament family orphan 1 [Source:VGNC Symbol;Acc:VGNC:73439]
ENSMMUG00000018685	CHD4	713162	protein_coding	Macaque	11	6.72178	chromodomain helicase DNA binding protein 4 [Source:VGNC Symbol;Acc:VGNC:71029]
ENSMMUG00000050979	PIANP	713548	protein_coding	Macaque	11	6.85215	PILR alpha associated neural protein [Source:NCBI gene (formerly Entrezgene);Acc:713548]
ENSMMUG00000005189	P3H3	713865	protein_coding	Macaque	11	6.99259	prolyl 3-hydroxylase 3 [Source:VGNC Symbol;Acc:VGNC:75650]
ENSMMUG00000052852	TPI1	714090	protein_coding	Macaque	11	7.03333	triosephosphate isomerase 1 [Source:HGNC Symbol;Acc:HGNC:12009]
ENSMMUG00000044556	SPSB2	714158	protein_coding	Macaque	11	7.03708	splA/ryanodine receptor domain and SOCS box containing 2 [Source:VGNC Symbol;Acc:VGNC:100107]
ENSMMUG00000010205	PHB2	714693	protein_coding	Macaque	11	7.1387	prohibitin 2 [Source:VGNC Symbol;Acc:VGNC:100088]
ENSMMUG00000054552	TAS2R14	718111	protein_coding	Macaque	11	8.69895	taste 2 receptor member 14 [Source:HGNC Symbol;Acc:HGNC:14920]
ENSMMUG00000022469	YBX3	722347	protein_coding	Macaque	11	9.0368	Y-box binding protein 3 [Source:VGNC Symbol;Acc:VGNC:79428]
ENSMMUG00000002197	GABARAPL1	717640	protein_coding	Macaque	11	9.48855	GABA type A receptor associated protein like 1 [Source:VGNC Symbol;Acc:VGNC:99929]
ENSMMUG00000022676	RIMKLB	722261	protein_coding	Macaque	11	10.9693	ribosomal modification protein rimK like family member B [Source:NCBI gene (formerly Entrezgene);Acc:722261]
ENSMMUG00000046124	SLC2A3	715915	protein_coding	Macaque	11	11.5097	solute carrier family 2 (facilitated glucose transporter), member 3 [Source:NCBI gene (formerly Entrezgene);Acc:715915]
ENSMMUG00000014370	ETV6	695734	protein_coding	Macaque	11	13.0391	ETS variant transcription factor 6 [Source:VGNC Symbol;Acc:VGNC:72444]
ENSMMUG00000018577	MANSC1	696667	protein_coding	Macaque	11	13.7031	MANSC domain containing 1 [Source:VGNC Symbol;Acc:VGNC:74358]
ENSMMUG00000050457	CDKN1B	697188	protein_coding	Macaque	11	14.0923	cyclin dependent kinase inhibitor 1B [Source:NCBI gene (formerly Entrezgene);Acc:697188]
ENSMMUG00000017636	FAM234B	698063	protein_coding	Macaque	11	14.4399	family with sequence similarity 234 member B [Source:VGNC Symbol;Acc:VGNC:72402]
ENSMMUG00000020431	EPS8	702777	protein_coding	Macaque	11	17.0317	epidermal growth factor receptor pathway substrate 8 [Source:VGNC Symbol;Acc:VGNC:72249]
ENSMMUG00000013309	DERA	701427	protein_coding	Macaque	11	17.3351	deoxyribose-phosphate aldolase [Source:VGNC Symbol;Acc:VGNC:71696]
ENSMMUG00000016243	AEBP2	704080	protein_coding	Macaque	11	20.8533	AE binding protein 2 [Source:VGNC Symbol;Acc:VGNC:99879]
ENSMMUG00000018385	RASSF8	708284	protein_coding	Macaque	11	27.2672	Ras association domain family member 8 [Source:VGNC Symbol;Acc:VGNC:76473]
ENSMMUG00000006468	FGFR1OP2	708905	protein_coding	Macaque	11	28.2602	FGFR1 onco partner 2 [Source:VGNC Symbol;Acc:VGNC:72551]
ENSMMUG00000023248	STK38L	711047	protein_coding	Macaque	11	28.5729	serine/threonine kinase 38 like [Source:VGNC Symbol;Acc:VGNC:78156]
ENSMMUG00000021742	KLHL42	711593	protein_coding	Macaque	11	29.0934	kelch like family member 42 [Source:VGNC Symbol;Acc:VGNC:82172]
ENSMMUG00000015810	FAR2	710740	protein_coding	Macaque	11	30.4982	fatty acyl-CoA reductase 2 [Source:VGNC Symbol;Acc:VGNC:81403]
ENSMMUG00000003221	DENND5B	694421	protein_coding	Macaque	11	32.4983	DENN domain containing 5B [Source:VGNC Symbol;Acc:VGNC:71772]
ENSMMUG00000011180	AMN1	695467	protein_coding	Macaque	11	32.8018	antagonist of mitotic exit network 1 homolog [Source:VGNC Symbol;Acc:VGNC:81357]
ENSMMUG00000054831		NA	protein_coding	Macaque	11	32.879
ENSMMUG00000023575	RESF1	695054	protein_coding	Macaque	11	33.1254	retroelement silencing factor 1 [Source:VGNC Symbol;Acc:VGNC:76823]
ENSMMUG00000007395	BICD1	695170	protein_coding	Macaque	11	33.2435	BICD cargo adaptor 1 [Source:VGNC Symbol;Acc:VGNC:70249]
ENSMMUG00000015857	LRRK2	697930	protein_coding	Macaque	11	39.5335	leucine rich repeat kinase 2 [Source:VGNC Symbol;Acc:VGNC:81447]
ENSMMUG00000010868	YAF2	698940	protein_coding	Macaque	11	41.4802	YY1 associated factor 2 [Source:VGNC Symbol;Acc:VGNC:79076]
ENSMMUG00000000205	TMEM117	700812	protein_coding	Macaque	11	43.2919	transmembrane protein 117 [Source:VGNC Symbol;Acc:VGNC:79488]
ENSMMUG00000052030	DBX2	701170	protein_coding	Macaque	11	44.473	developing brain homeobox 2 [Source:HGNC Symbol;Acc:HGNC:33186]
ENSMMUG00000011811	ANO6	701540	protein_coding	Macaque	11	44.71	anoctamin 6 [Source:VGNC Symbol;Acc:VGNC:69902]
ENSMMUG00000015962	ARID2	703823	protein_coding	Macaque	11	45.2283	AT-rich interaction domain 2 [Source:VGNC Symbol;Acc:VGNC:69858]
ENSMMUG00000022359	SLC38A2	702253	protein_coding	Macaque	11	45.8826	solute carrier family 38 member 2 [Source:VGNC Symbol;Acc:VGNC:77469]
ENSMMUG00000007482	RPAP3	703749	protein_coding	Macaque	11	47.2111	RNA polymerase II associated protein 3 [Source:VGNC Symbol;Acc:VGNC:76834]
ENSMMUG00000002048	ASB8	705435	protein_coding	Macaque	11	47.7129	ankyrin repeat and SOCS box containing 8 [Source:VGNC Symbol;Acc:VGNC:69852]
ENSMMUG00000015709	WNT1	709009	protein_coding	Macaque	11	48.5867	Wnt family member 1 [Source:VGNC Symbol;Acc:VGNC:78794]
ENSMMUG00000015718	KMT2D	710795	protein_coding	Macaque	11	48.6309	lysine methyltransferase 2D [Source:VGNC Symbol;Acc:VGNC:74273]
ENSMMUG00000003762	SPATS2	712308	protein_coding	Macaque	11	48.9823	spermatosis associated serine rich 2 [Source:VGNC Symbol;Acc:VGNC:77958]
ENSMMUG00000011097	KCNH3	710838	protein_coding	Macaque	11	49.157	potassium voltage-gated channel subfamily H member 3 [Source:VGNC Symbol;Acc:VGNC:73981]
ENSMMUG00000058855	AQP5	711804	protein_coding	Macaque	11	49.5686	aquaporin 5 [Source:HGNC Symbol;Acc:HGNC:638]
ENSMMUG00000018485	METTL7A	693894	protein_coding	Macaque	11	50.5483	methyltransferase like 7A [Source:VGNC Symbol;Acc:VGNC:74567]
ENSMMUG00000001884	DAZAP2	695282	protein_coding	Macaque	11	50.8667	DAZ associated protein 2 [Source:VGNC Symbol;Acc:VGNC:99922]
ENSMMUG00000064406	SMAGP	694774	protein_coding	Macaque	11	50.8741	small cell adhesion glycoprotein [Source:HGNC Symbol;Acc:HGNC:26918]
ENSMMUG00000006607	SLC4A8	695616	protein_coding	Macaque	11	51.0535	solute carrier family 4 member 8 [Source:VGNC Symbol;Acc:VGNC:77607]
ENSMMUG00000004978	ANKRD33	NA	protein_coding	Macaque	11	51.4931	ankyrin repeat domain 33 [Source:VGNC Symbol;Acc:VGNC:69608]
ENSMMUG00000046877	ACVR1B	696587	protein_coding	Macaque	11	51.5566	activin A receptor type 1B [Source:NCBI gene (formerly Entrezgene);Acc:696587]
ENSMMUG00000010000	KRT7	697425	protein_coding	Macaque	11	51.8141	keratin 7 [Source:VGNC Symbol;Acc:VGNC:74214]
ENSMMUG00000055016	KRT5	718942	protein_coding	Macaque	11	52.0457	keratin 5 [Source:HGNC Symbol;Acc:HGNC:6442]
ENSMMUG00000045353	KRT77	718983	protein_coding	Macaque	11	52.2601	keratin 77 [Source:HGNC Symbol;Acc:HGNC:20411]
ENSMMUG00000000329	SPRYD3	698899	protein_coding	Macaque	11	52.6252	SPRY domain containing 3 [Source:VGNC Symbol;Acc:VGNC:77991]
ENSMMUG00000015153	CSAD	701290	protein_coding	Macaque	11	52.7119	cysteine sulfinic acid decarboxylase [Source:VGNC Symbol;Acc:VGNC:71439]
ENSMMUG00000006608		703175	protein_coding	Macaque	11	53.0298
ENSMMUG00000006613	MAP3K12	703059	protein_coding	Macaque	11	53.0596	mitogen-activated protein kinase kinase kinase 12 [Source:VGNC Symbol;Acc:VGNC:74493]
ENSMMUG00000004541	HOXC12	704201	protein_coding	Macaque	11	53.5568	homeobox C12 [Source:VGNC Symbol;Acc:VGNC:73507]
ENSMMUG00000063741		107000876	protein_coding	Macaque	11	53.611
ENSMMUG00000062271		107000877	protein_coding	Macaque	11	53.6349
ENSMMUG00000016671	GPR84	705309	protein_coding	Macaque	11	53.9776	G protein-coupled receptor 84 [Source:VGNC Symbol;Acc:VGNC:73146]
ENSMMUG00000013482	PAN2	712478	protein_coding	Macaque	11	55.8927	poly(A) specific ribonuclease subunit PAN2 [Source:VGNC Symbol;Acc:VGNC:100085]
ENSMMUG00000019332	BAZ2A	713220	protein_coding	Macaque	11	56.1794	bromodomain adjacent to zinc finger domain 2A [Source:VGNC Symbol;Acc:VGNC:70232]
ENSMMUG00000043411	ZBTB39	713914	protein_coding	Macaque	11	56.5168	zinc finger and BTB domain containing 39 [Source:NCBI gene (formerly Entrezgene);Acc:713914]
ENSMMUG00000017525	NAB2	714209	protein_coding	Macaque	11	56.6529	NGFI-A binding protein 2 [Source:VGNC Symbol;Acc:VGNC:75125]
ENSMMUG00000021784	NXPH4	574171	protein_coding	Macaque	11	56.7834	neurexophilin 4 [Source:HGNC Symbol;Acc:HGNC:8078]
ENSMMUG00000001182	B4GALNT1	715317	protein_coding	Macaque	11	57.2034	beta-1,4-N-acetyl-galactosaminyltransferase 1 [Source:VGNC Symbol;Acc:VGNC:70164]
ENSMMUG00000046540	MARCHF9	712441	protein_coding	Macaque	11	57.3413	membrane associated ring-CH-type finger 9 [Source:VGNC Symbol;Acc:VGNC:100077]
ENSMMUG00000050282	CTDSP2	715956	protein_coding	Macaque	11	57.4061	CTD small phosphatase 2 [Source:NCBI gene (formerly Entrezgene);Acc:715956]
ENSMMUG00000016887	WIF1	677704	protein_coding	Macaque	11	64.6253	WNT inhibitory factor 1 [Source:VGNC Symbol;Acc:VGNC:79110]
ENSMMUG00000022660	HMGA2	717721	protein_coding	Macaque	11	65.4049	high mobility group AT-hook 2 [Source:VGNC Symbol;Acc:VGNC:82157]
ENSMMUG00000018725	MDM1	718062	protein_coding	Macaque	11	67.8276	Mdm1 nuclear protein [Source:VGNC Symbol;Acc:VGNC:74622]
ENSMMUG00000011442	RAP1B	693750	protein_coding	Macaque	11	68.146	RAP1B, member of RAS onco family [Source:NCBI gene (formerly Entrezgene);Acc:718171]
ENSMMUG00000055447	MDM2	718284	protein_coding	Macaque	11	68.3424	MDM2 proto-onco [Source:NCBI gene (formerly Entrezgene);Acc:718284]
ENSMMUG00000014853	CNOT2	718501	protein_coding	Macaque	11	69.7331	CCR4-NOT transcription complex subunit 2 [Source:VGNC Symbol;Acc:VGNC:71387]
ENSMMUG00000020942	LGR5	718661	protein_coding	Macaque	11	70.9879	leucine rich repeat containing G protein-coupled receptor 5 [Source:VGNC Symbol;Acc:VGNC:74181]
ENSMMUG00000012362	KCNC2	100430906	protein_coding	Macaque	11	74.6142	potassium voltage-gated channel subfamily C member 2 [Source:VGNC Symbol;Acc:VGNC:73972]
ENSMMUG00000018254	ZDHHC17	693595	protein_coding	Macaque	11	76.3292	zinc finger DHHC-type palmitoyltransferase 17 [Source:VGNC Symbol;Acc:VGNC:79137]
ENSMMUG00000019214	PPP1R12A	695735	protein_coding	Macaque	11	79.3364	protein phosphatase 1 regulatory subunit 12A [Source:VGNC Symbol;Acc:VGNC:76362]
ENSMMUG00000002514	METTL25	698321	protein_coding	Macaque	11	81.9118	methyltransferase like 25 [Source:VGNC Symbol;Acc:VGNC:74591]
ENSMMUG00000011305	TMTC2	697892	protein_coding	Macaque	11	82.2647	transmembrane O-mannosyltransferase targeting cadherins 2 [Source:VGNC Symbol;Acc:VGNC:79495]
ENSMMUG00000051340	KITLG	574254	protein_coding	Macaque	11	88.1682	KIT ligand [Source:HGNC Symbol;Acc:HGNC:6343]
ENSMMUG00000003574	POC1B	709011	protein_coding	Macaque	11	89.1242	POC1 centriolar protein B [Source:VGNC Symbol;Acc:VGNC:100090]
ENSMMUG00000002244	EEA1	710381	protein_coding	Macaque	11	92.5548	early endosome antigen 1 [Source:VGNC Symbol;Acc:VGNC:72161]
ENSMMUG00000054674	SOCS2	715772	protein_coding	Macaque	11	93.3678	suppressor of cytokine signaling 2 [Source:NCBI gene (formerly Entrezgene);Acc:715772]
ENSMMUG00000018239	CEP83	711408	protein_coding	Macaque	11	94.1164	centrosomal protein 83 [Source:VGNC Symbol;Acc:VGNC:70992]
ENSMMUG00000000521	NTN4	712628	protein_coding	Macaque	11	95.4672	netrin 4 [Source:VGNC Symbol;Acc:VGNC:75399]
ENSMMUG00000009303	CCDC38	716941	protein_coding	Macaque	11	95.6759	coiled-coil domain containing 38 [Source:VGNC Symbol;Acc:VGNC:70880]
ENSMMUG00000015902	CDK17	717183	protein_coding	Macaque	11	96.085	cyclin dependent kinase 17 [Source:VGNC Symbol;Acc:VGNC:71161]
ENSMMUG00000004093	NEDD1	713673	protein_coding	Macaque	11	96.7136	NEDD1 gamma-tubulin ring complex targeting factor [Source:VGNC Symbol;Acc:VGNC:75301]
ENSMMUG00000020877	CHPT1	696056	protein_coding	Macaque	11	101.489	choline phosphotransferase 1 [Source:VGNC Symbol;Acc:VGNC:70989]
ENSMMUG00000005747	ASCL1	698820	protein_coding	Macaque	11	102.706	achaete-scute family bHLH transcription factor 1 [Source:VGNC Symbol;Acc:VGNC:70029]
ENSMMUG00000017127	CHST11	700690	protein_coding	Macaque	11	104.173	carbohydrate sulfotransferase 11 [Source:VGNC Symbol;Acc:VGNC:82123]
ENSMMUG00000017129	SLC41A2	700939	protein_coding	Macaque	11	104.526	solute carrier family 41 member 2 [Source:VGNC Symbol;Acc:VGNC:77585]
ENSMMUG00000060382		NA	protein_coding	Macaque	11	105.058
ENSMMUG00000005208	POLR3B	702711	protein_coding	Macaque	11	106.068	RNA polymerase III subunit B [Source:VGNC Symbol;Acc:VGNC:76143]
ENSMMUG00000009236	RIC8B	703061	protein_coding	Macaque	11	106.462	RIC8 guanine nucleotide exchange factor B [Source:VGNC Symbol;Acc:VGNC:76822]
ENSMMUG00000051588	TMEM263	100423626	protein_coding	Macaque	11	106.642	transmembrane protein 263 [Source:NCBI gene (formerly Entrezgene);Acc:100423626]
ENSMMUG00000017123	FICD	706780	protein_coding	Macaque	11	108.138	FIC domain protein adenylyltransferase [Source:VGNC Symbol;Acc:VGNC:82081]
ENSMMUG00000000512	CORO1C	707498	protein_coding	Macaque	11	108.273	coronin 1C [Source:VGNC Symbol;Acc:VGNC:71321]
ENSMMUG00000058267	GLTP	701777	protein_coding	Macaque	11	109.502	glycolipid transfer protein [Source:NCBI gene (formerly Entrezgene);Acc:701777]
ENSMMUG00000031562	TCHP	720897	protein_coding	Macaque	11	109.55	trichoplein keratin filament binding [Source:HGNC Symbol;Acc:HGNC:28135]
ENSMMUG00000001739	ATP2A2	710702	protein_coding	Macaque	11	109.928	ATPase sarcoplasmic/endoplasmic reticulum Ca2+ transporting 2 [Source:VGNC Symbol;Acc:VGNC:70178]
ENSMMUG00000003297	CCDC63	711766	protein_coding	Macaque	11	110.504	coiled-coil domain containing 63 [Source:VGNC Symbol;Acc:VGNC:70879]
ENSMMUG00000001909	CUX2	712795	protein_coding	Macaque	11	110.692	cut like homeobox 2 [Source:VGNC Symbol;Acc:VGNC:71443]
ENSMMUG00000017107	BRAP	713386	protein_coding	Macaque	11	111.313	BRCA1 associated protein [Source:VGNC Symbol;Acc:VGNC:70278]
ENSMMUG00000059838	ADAM1	711409	protein_coding	Macaque	11	111.514	a disintegrin and metalloproteinase domain 1 [Source:NCBI gene (formerly Entrezgene);Acc:711409]
ENSMMUG00000013917	NAA25	713583	protein_coding	Macaque	11	111.721	N-alpha-acetyltransferase 25, NatB auxiliary subunit [Source:VGNC Symbol;Acc:VGNC:96717]
ENSMMUG00000007126	HECTD4	711721	protein_coding	Macaque	11	111.867	HECT domain E3 ubiquitin protein ligase 4 [Source:VGNC Symbol;Acc:VGNC:73245]
ENSMMUG00000046639	OAS3	712342	protein_coding	Macaque	11	112.66	2'-5'-oligoadenylate synthetase 3 [Source:VGNC Symbol;Acc:VGNC:100083]
ENSMMUG00000021795	DDX54	712763	protein_coding	Macaque	11	112.871	DEAD-box helicase 54 [Source:VGNC Symbol;Acc:VGNC:71680]
ENSMMUG00000056457	RITA1	712837	protein_coding	Macaque	11	112.898	RBPJ interacting and tubulin associated 1 [Source:HGNC Symbol;Acc:HGNC:25925]
ENSMMUG00000015070	TBX3	713740	protein_coding	Macaque	11	114.388	T-box transcription factor 3 [Source:VGNC Symbol;Acc:VGNC:78273]
ENSMMUG00000062495		NA	protein_coding	Macaque	11	115.655
ENSMMUG00000001906	MED13L	713867	protein_coding	Macaque	11	115.68	mediator complex subunit 13L [Source:VGNC Symbol;Acc:VGNC:74555]
ENSMMUG00000017475	FBXW8	693388	protein_coding	Macaque	11	116.65	F-box and WD repeat domain containing 8 [Source:VGNC Symbol;Acc:VGNC:72497]
ENSMMUG00000047499	VSIG10	107001041	protein_coding	Macaque	11	117.806	V-set and immunoglobulin domain containing 10 [Source:VGNC Symbol;Acc:VGNC:100118]
ENSMMUG00000021230	SRRM4	695285	protein_coding	Macaque	11	118.728	serine/arginine repetitive matrix 4 [Source:VGNC Symbol;Acc:VGNC:78011]
ENSMMUG00000059150	TMEM233	100429890	protein_coding	Macaque	11	119.365	transmembrane protein 233 [Source:HGNC Symbol;Acc:HGNC:37219]
ENSMMUG00000016494	SRSF9	697191	protein_coding	Macaque	11	120.255	serine and arginine rich splicing factor 9 [Source:VGNC Symbol;Acc:VGNC:100109]
ENSMMUG00000020601	COQ5	100430282	protein_coding	Macaque	11	120.296	coenzyme Q5, methyltransferase [Source:VGNC Symbol;Acc:VGNC:81376]
ENSMMUG00000004223	RNF10	697428	protein_coding	Macaque	11	120.329	ring finger protein 10 [Source:VGNC Symbol;Acc:VGNC:76702]
ENSMMUG00000000183	MLEC	697934	protein_coding	Macaque	11	120.491	malectin [Source:VGNC Symbol;Acc:VGNC:74851]
ENSMMUG00000020648	ACADS	698196	protein_coding	Macaque	11	120.531	acyl-CoA dehydrogenase short chain [Source:VGNC Symbol;Acc:VGNC:81342]
ENSMMUG00000016969	CAMKK2	699685	protein_coding	Macaque	11	121.08	calcium/calmodulin dependent protein kinase kinase 2 [Source:VGNC Symbol;Acc:VGNC:99907]
ENSMMUG00000021563	RNF34	700062	protein_coding	Macaque	11	121.243	ring finger protein 34 [Source:VGNC Symbol;Acc:VGNC:76750]
ENSMMUG00000021928	CLIP1	702137	protein_coding	Macaque	11	122.119	CAP-Gly domain containing linker protein 1 [Source:VGNC Symbol;Acc:VGNC:71166]
ENSMMUG00000055252	DENR	100430119	protein_coding	Macaque	11	122.609	density regulated re-initiation and release factor [Source:HGNC Symbol;Acc:HGNC:2769]
ENSMMUG00000015931	PITPNM2	703969	protein_coding	Macaque	11	122.857	phosphatidylinositol transfer protein membrane associated 2 [Source:VGNC Symbol;Acc:VGNC:75843]
ENSMMUG00000013178	DDX55	709884	protein_coding	Macaque	11	123.491	DEAD-box helicase 55 [Source:VGNC Symbol;Acc:VGNC:71681]
ENSMMUG00000004592	GTF2H3	106992484	protein_coding	Macaque	11	123.522	ral transcription factor IIH subunit 3 [Source:VGNC Symbol;Acc:VGNC:99936]
ENSMMUG00000064225	TCTN2	721415	protein_coding	Macaque	11	123.561	tectonic family member 2 [Source:HGNC Symbol;Acc:HGNC:25774]
ENSMMUG00000006861	DNAH10	710343	protein_coding	Macaque	11	123.659	dynein axonemal heavy chain 10 [Source:HGNC Symbol;Acc:HGNC:2941]
ENSMMUG00000009212	CCDC92	705922	protein_coding	Macaque	11	123.837	coiled-coil domain containing 92 [Source:VGNC Symbol;Acc:VGNC:70906]
ENSMMUG00000005767	SLC15A4	716359	protein_coding	Macaque	11	128.65	solute carrier family 15 member 4 [Source:VGNC Symbol;Acc:VGNC:77557]
ENSMMUG00000012564	GLT1D1	716399	protein_coding	Macaque	11	128.709	glycosyltransferase 1 domain containing 1 [Source:VGNC Symbol;Acc:VGNC:99931]
ENSMMUG00000006912	FZD10	717812	protein_coding	Macaque	11	130	frizzled class receptor 10 [Source:VGNC Symbol;Acc:VGNC:72833]
ENSMMUG00000015459	P2RX2	693390	protein_coding	Macaque	11	132.453	purinergic receptor P2X 2 [Source:VGNC Symbol;Acc:VGNC:75609]
ENSMMUG00000015464	PXMP2	693648	protein_coding	Macaque	11	132.521	peroxisomal membrane protein 2 [Source:VGNC Symbol;Acc:VGNC:76628]
ENSMMUG00000013868	ZNF26	694698	protein_coding	Macaque	11	132.79	zinc finger protein 26 [Source:VGNC Symbol;Acc:VGNC:78885]
ENSMMUG00000013867	ZNF84	694939	protein_coding	Macaque	11	132.845	zinc finger protein 84 [Source:VGNC Symbol;Acc:VGNC:78909]
ENSMMUG00000031445	ZNF891	700405	protein_coding	Macaque	11	132.872	zinc finger protein 891 [Source:VGNC Symbol;Acc:VGNC:79955]
ENSMMUG00000049967		NA	protein_coding	Macaque	12	0.001297
ENSMMUG00000009617	PTPN18	702266	protein_coding	Macaque	12	0.033847	protein tyrosine phosphatase non-receptor type 18 [Source:VGNC Symbol;Acc:VGNC:76601]
ENSMMUG00000013573	MZT2B	701787	protein_coding	Macaque	12	0.102436	mitotic spindle organizing protein 2B [Source:NCBI gene (formerly Entrezgene);Acc:701787]
ENSMMUG00000005397	SMPD4	718018	protein_coding	Macaque	12	0.125749	sphingomyelin phosphodiesterase 4 [Source:VGNC Symbol;Acc:VGNC:97831]
ENSMMUG00000061826	FAM168B	703758	protein_coding	Macaque	12	0.803211	family with sequence similarity 168 member B [Source:NCBI gene (formerly Entrezgene);Acc:703758]
ENSMMUG00000049232	AMMECR1L	700069	protein_coding	Macaque	12	3.00256	AMMECR1 like [Source:VGNC Symbol;Acc:VGNC:84208]
ENSMMUG00000056151		NA	protein_coding	Macaque	12	3.53504
ENSMMUG00000021119	TSN	697313	protein_coding	Macaque	12	9.31791	translin [Source:VGNC Symbol;Acc:VGNC:78663]
ENSMMUG00000060196	INHBB	574343	protein_coding	Macaque	12	10.7497	inhibin subunit beta B [Source:HGNC Symbol;Acc:HGNC:6067]
ENSMMUG00000015032	ACTR3	709836	protein_coding	Macaque	12	17.1937	actin related protein 3 [Source:VGNC Symbol;Acc:VGNC:69436]
ENSMMUG00000010563	MGAT5	709108	protein_coding	Macaque	12	19.2822	alpha-1,6-mannosylglycoprotein 6-beta-N-acetylglucosaminyltransferase [Source:VGNC Symbol;Acc:VGNC:74716]
ENSMMUG00000059634	TMEM163	709015	protein_coding	Macaque	12	19.6201	transmembrane protein 163 [Source:HGNC Symbol;Acc:HGNC:25380]
ENSMMUG00000000765	ZRANB3	712445	protein_coding	Macaque	12	20.3754	zinc finger RANBP2-type containing 3 [Source:VGNC Symbol;Acc:VGNC:79486]
ENSMMUG00000040854	DARS1	707449	protein_coding	Macaque	12	21.0694	aspartyl-tRNA synthetase 1 [Source:VGNC Symbol;Acc:VGNC:84226]
ENSMMUG00000011918	CXCR4	707329	protein_coding	Macaque	12	21.2905	C-X-C motif chemokine receptor 4 [Source:VGNC Symbol;Acc:VGNC:71572]
ENSMMUG00000017081	THSD7B	710967	protein_coding	Macaque	12	21.9384	thrombospondin type 1 domain containing 7B [Source:VGNC Symbol;Acc:VGNC:99411]
ENSMMUG00000005176	NXPH2	704413	protein_coding	Macaque	12	25.7415	neurexophilin 2 [Source:VGNC Symbol;Acc:VGNC:75567]
ENSMMUG00000000042	ACVR2A	707017	protein_coding	Macaque	12	35.0098	activin A receptor type 2A [Source:VGNC Symbol;Acc:VGNC:69447]
ENSMMUG00000010527	STAM2	695286	protein_coding	Macaque	12	39.2597	signal transducing adaptor molecule 2 [Source:VGNC Symbol;Acc:VGNC:77903]
ENSMMUG00000031452	FMNL2	695391	protein_coding	Macaque	12	39.4553	formin like 2 [Source:VGNC Symbol;Acc:VGNC:99362]
ENSMMUG00000061390	RPRM	696097	protein_coding	Macaque	12	40.5602	reprimo, TP53 dependent G2 arrest mediator homolog [Source:NCBI gene (formerly Entrezgene);Acc:696097]
ENSMMUG00000055468	GALNT13	696337	protein_coding	Macaque	12	40.9507	polypeptide N-acetylgalactosaminyltransferase 13 [Source:HGNC Symbol;Acc:HGNC:23242]
ENSMMUG00000011607	NR4A2	697077	protein_coding	Macaque	12	43.4176	nuclear receptor subfamily 4 group A member 2 [Source:VGNC Symbol;Acc:VGNC:75518]
ENSMMUG00000018497	ACVR1	697935	protein_coding	Macaque	12	44.8205	activin A receptor type 1 [Source:VGNC Symbol;Acc:VGNC:69438]
ENSMMUG00000006181	WDSUB1	699456	protein_coding	Macaque	12	46.2731	WD repeat, sterile alpha motif and U-box domain containing 1 [Source:VGNC Symbol;Acc:VGNC:79634]
ENSMMUG00000020719	MARCHF7	703010	protein_coding	Macaque	12	46.7692	membrane associated ring-CH-type finger 7 [Source:VGNC Symbol;Acc:VGNC:74524]
ENSMMUG00000019590	GCA	702138	protein_coding	Macaque	12	49.4151	grancalcin [Source:VGNC Symbol;Acc:VGNC:72726]
ENSMMUG00000015292	GRB14	707075	protein_coding	Macaque	12	51.6333	growth factor receptor bound protein 14 [Source:VGNC Symbol;Acc:VGNC:73269]
ENSMMUG00000017143	LRP2	705786	protein_coding	Macaque	12	56.2678	LDL receptor related protein 2 [Source:VGNC Symbol;Acc:VGNC:81430]
ENSMMUG00000020510	KLHL41	706047	protein_coding	Macaque	12	56.5808	kelch like family member 41 [Source:VGNC Symbol;Acc:VGNC:74062]
ENSMMUG00000023054	METTL5	707119	protein_coding	Macaque	12	56.925	methyltransferase like 5 [Source:VGNC Symbol;Acc:VGNC:99381]
ENSMMUG00000015198	GAD1	613030	protein_coding	Macaque	12	57.9601	glutamate decarboxylase 1 [Source:VGNC Symbol;Acc:VGNC:72862]
ENSMMUG00000011189	TLK1	694298	protein_coding	Macaque	12	58.1326	tousled like kinase 1 [Source:VGNC Symbol;Acc:VGNC:78367]
ENSMMUG00000007310	SLC25A12	695173	protein_coding	Macaque	12	58.879	solute carrier family 25 member 12 [Source:VGNC Symbol;Acc:VGNC:77430]
ENSMMUG00000007314	METAP1D	695392	protein_coding	Macaque	12	59.1067	methionyl aminopeptidase type 1D, mitochondrial [Source:VGNC Symbol;Acc:VGNC:74632]
ENSMMUG00000050910	DLX2	695739	protein_coding	Macaque	12	59.2173	distal-less homeobox 2 [Source:HGNC Symbol;Acc:HGNC:2915]
ENSMMUG00000053699		NA	protein_coding	Macaque	12	59.2249
ENSMMUG00000014672	MAP3K20	698274	protein_coding	Macaque	12	60.1665	mitogen-activated protein kinase kinase kinase 20 [Source:VGNC Symbol;Acc:VGNC:99379]
ENSMMUG00000007092	OLA1	697309	protein_coding	Macaque	12	61.1696	Obg like ATPase 1 [Source:VGNC Symbol;Acc:VGNC:97800]
ENSMMUG00000055831	HOXD13	703825	protein_coding	Macaque	12	63.2072	homeobox D13 [Source:HGNC Symbol;Acc:HGNC:5136]
ENSMMUG00000032599	HOXD9	720188	protein_coding	Macaque	12	63.237	homeobox D9 [Source:VGNC Symbol;Acc:VGNC:99370]
ENSMMUG00000052177		NA	protein_coding	Macaque	12	63.2888
ENSMMUG00000010185	MTX2	701294	protein_coding	Macaque	12	63.3844	metaxin 2 [Source:VGNC Symbol;Acc:VGNC:75080]
ENSMMUG00000001858	HNRNPA3	100429862	protein_coding	Macaque	12	64.3093	heteroous nuclear ribonucleoprotein A3 [Source:VGNC Symbol;Acc:VGNC:99367]
ENSMMUG00000043597	TTC30B	NA	protein_coding	Macaque	12	64.6486	tetratricopeptide repeat domain 30B [Source:HGNC Symbol;Acc:HGNC:26425]
ENSMMUG00000002185	PRKRA	703063	protein_coding	Macaque	12	65.5617	protein activator of interferon induced protein kinase EIF2AK2 [Source:VGNC Symbol;Acc:VGNC:76421]
ENSMMUG00000002189	PLEKHA3	703417	protein_coding	Macaque	12	65.6111	pleckstrin homology domain containing A3 [Source:VGNC Symbol;Acc:VGNC:81505]
ENSMMUG00000060170		NA	protein_coding	Macaque	12	66.6558
ENSMMUG00000020642	CWC22	704087	protein_coding	Macaque	12	67.0528	CWC22 spliceosome associated protein homolog [Source:VGNC Symbol;Acc:VGNC:71604]
ENSMMUG00000008069	UBE2E3	704530	protein_coding	Macaque	12	68.0391	ubiquitin conjugating enzyme E2 E3 [Source:VGNC Symbol;Acc:VGNC:99418]
ENSMMUG00000000300	ITGA4	704745	protein_coding	Macaque	12	68.5502	integrin subunit alpha 4 [Source:VGNC Symbol;Acc:VGNC:73778]
ENSMMUG00000014396	FRZB	706048	protein_coding	Macaque	12	69.9365	frizzled related protein [Source:VGNC Symbol;Acc:VGNC:72819]
ENSMMUG00000014397	NCKAP1	711124	protein_coding	Macaque	12	70.0199	NCK associated protein 1 [Source:VGNC Symbol;Acc:VGNC:75143]
ENSMMUG00000012423	ZNF804A	707018	protein_coding	Macaque	12	71.684	zinc finger protein 804A [Source:VGNC Symbol;Acc:VGNC:79336]
ENSMMUG00000022664	NAB1	693274	protein_coding	Macaque	12	77.8557	NGFI-A binding protein 1 [Source:VGNC Symbol;Acc:VGNC:99386]
ENSMMUG00000005612	GLS	693520	protein_coding	Macaque	12	78.1006	glutaminase [Source:VGNC Symbol;Acc:VGNC:99365]
ENSMMUG00000005613	STAT1	693650	protein_coding	Macaque	12	78.1826	signal transducer and activator of transcription 1 [Source:VGNC Symbol;Acc:VGNC:77904]
ENSMMUG00000001761	MYO1B	694510	protein_coding	Macaque	12	78.4771	myosin IB [Source:VGNC Symbol;Acc:VGNC:75111]
ENSMMUG00000009460	NABP1	694172	protein_coding	Macaque	12	78.9103	nucleic acid binding protein 1 [Source:VGNC Symbol;Acc:VGNC:75025]
ENSMMUG00000012822	PLCL1	698200	protein_coding	Macaque	12	84.8941	phospholipase C like 1 (inactive) [Source:VGNC Symbol;Acc:VGNC:99393]
ENSMMUG00000031310	FTCDNL1	698945	protein_coding	Macaque	12	86.9076	formiminotransferase cyclodeaminase N-terminal like [Source:VGNC Symbol;Acc:VGNC:99363]
ENSMMUG00000008102	KCTD18	699824	protein_coding	Macaque	12	87.5723	potassium channel tetramerization domain containing 18 [Source:VGNC Symbol;Acc:VGNC:73914]
ENSMMUG00000005240	SUMO1	703644	protein_coding	Macaque	12	89.5339	small ubiquitin like modifier 1 [Source:VGNC Symbol;Acc:VGNC:99409]
ENSMMUG00000017364	ICA1L	704305	protein_coding	Macaque	12	90.1413	islet cell autoantigen 1 like [Source:VGNC Symbol;Acc:VGNC:73392]
ENSMMUG00000000314	RAPH1	705065	protein_coding	Macaque	12	90.8309	Ras association (RalGDS/AF-6) and pleckstrin homology domains 1 [Source:VGNC Symbol;Acc:VGNC:99397]
ENSMMUG00000011641	ADAM23	707757	protein_coding	Macaque	12	93.8653	ADAM metallopeptidase domain 23 [Source:VGNC Symbol;Acc:VGNC:69484]
ENSMMUG00000058114		693598	protein_coding	Macaque	12	100.175
ENSMMUG00000019544	RPL37A	696415	protein_coding	Macaque	12	103.891	ribosomal protein L37a [Source:VGNC Symbol;Acc:VGNC:97820]
ENSMMUG00000013785	TNS1	696960	protein_coding	Macaque	12	105.194	tensin 1 [Source:VGNC Symbol;Acc:VGNC:78414]
ENSMMUG00000065075	GPBAR1	697937	protein_coding	Macaque	12	105.62	G protein-coupled bile acid receptor 1 [Source:NCBI gene (formerly Entrezgene);Acc:697937]
ENSMMUG00000031210	CDK5R2	703479	protein_coding	Macaque	12	106.393	cyclin dependent kinase 5 regulatory subunit 2 [Source:VGNC Symbol;Acc:VGNC:70982]
ENSMMUG00000064772	FEV	701065	protein_coding	Macaque	12	106.415	FEV transcription factor, ETS family member [Source:HGNC Symbol;Acc:HGNC:18562]
ENSMMUG00000064755	CRYBA2	701178	protein_coding	Macaque	12	106.421	crystallin beta A2 [Source:NCBI gene (formerly Entrezgene);Acc:701178]
ENSMMUG00000000786	NHEJ1	701542	protein_coding	Macaque	12	106.512	non-homologous end joining factor 1 [Source:VGNC Symbol;Acc:VGNC:75257]
ENSMMUG00000000791	CNPPD1	704271	protein_coding	Macaque	12	106.612	cyclin Pas1/PHO80 domain containing 1 [Source:VGNC Symbol;Acc:VGNC:71347]
ENSMMUG00000019619	ATG9A	702263	protein_coding	Macaque	12	106.646	autophagy related 9A [Source:VGNC Symbol;Acc:VGNC:81180]
ENSMMUG00000012008	PTPRN	702826	protein_coding	Macaque	12	106.728	protein tyrosine phosphatase receptor type N [Source:VGNC Symbol;Acc:VGNC:76620]
ENSMMUG00000053275	SPEGNB	106992738	protein_coding	Macaque	12	106.927	SPEG neighbor [Source:HGNC Symbol;Acc:HGNC:51251]
ENSMMUG00000007685	FARSB	705557	protein_coding	Macaque	12	110.014	phenylalanyl-tRNA synthetase subunit beta [Source:VGNC Symbol;Acc:VGNC:72522]
ENSMMUG00000005393	ACSL3	706050	protein_coding	Macaque	12	110.317	acyl-CoA synthetase long chain family member 3 [Source:VGNC Symbol;Acc:VGNC:69565]
ENSMMUG00000006159	WDFY1	706913	protein_coding	Macaque	12	111.325	WD repeat and FYVE domain containing 1 [Source:VGNC Symbol;Acc:VGNC:99421]
ENSMMUG00000006160	MRPL44	677716	protein_coding	Macaque	12	111.409	mitochondrial ribosomal protein L44 [Source:VGNC Symbol;Acc:VGNC:74779]
ENSMMUG00000018139	DOCK10	707649	protein_coding	Macaque	12	112.203	dedicator of cytokinesis 10 [Source:VGNC Symbol;Acc:VGNC:71888]
ENSMMUG00000060276	PID1	713894	protein_coding	Macaque	12	116.439	phosphotyrosine interaction domain containing 1 [Source:NCBI gene (formerly Entrezgene);Acc:713894]
ENSMMUG00000002103	DNER	710384	protein_coding	Macaque	12	116.786	delta/notch like EGF repeat containing [Source:VGNC Symbol;Acc:VGNC:71895]
ENSMMUG00000009793	CAB39	711166	protein_coding	Macaque	12	118.141	calcium binding protein 39 [Source:VGNC Symbol;Acc:VGNC:70590]
ENSMMUG00000018388	SPATA3	711562	protein_coding	Macaque	12	118.416	spermatosis associated 3 [Source:VGNC Symbol;Acc:VGNC:77945]
ENSMMUG00000063086	C2orf72	715150	protein_coding	Macaque	12	118.457	chromosome 2 open reading frame 72 [Source:HGNC Symbol;Acc:HGNC:27418]
ENSMMUG00000018094	NCL	720965	protein_coding	Macaque	12	118.882	nucleolin [Source:VGNC Symbol;Acc:VGNC:75144]
ENSMMUG00000054390		NA	protein_coding	Macaque	12	118.943
ENSMMUG00000039169	NMUR1	720982	protein_coding	Macaque	12	118.952	neuromedin U receptor 1 [Source:VGNC Symbol;Acc:VGNC:99388]
ENSMMUG00000012140		712553	protein_coding	Macaque	12	119.135
ENSMMUG00000022831	COPS7B	712697	protein_coding	Macaque	12	119.215	COP9 signalosome subunit 7B [Source:VGNC Symbol;Acc:VGNC:71186]
ENSMMUG00000041594	PRSS56	717558	protein_coding	Macaque	12	119.945	serine protease 56 [Source:HGNC Symbol;Acc:HGNC:39433]
ENSMMUG00000005650	USP40	718032	protein_coding	Macaque	12	120.929	ubiquitin specific peptidase 40 [Source:VGNC Symbol;Acc:VGNC:79226]
ENSMMUG00000060899		714902	protein_coding	Macaque	12	121.316
ENSMMUG00000009346	AGAP1	693652	protein_coding	Macaque	12	122.91	ArfGAP with GTPase domain, ankyrin repeat and PH domain 1 [Source:VGNC Symbol;Acc:VGNC:84206]
ENSMMUG00000012089	MLPH	694820	protein_coding	Macaque	12	124.875	melanophilin [Source:VGNC Symbol;Acc:VGNC:99383]
ENSMMUG00000052071	RAMP1	574329	protein_coding	Macaque	12	125.26	receptor activity modifying protein 1 [Source:HGNC Symbol;Acc:HGNC:9843]
ENSMMUG00000018483	SCLY	695511	protein_coding	Macaque	12	125.46	selenocysteine lyase [Source:VGNC Symbol;Acc:VGNC:81563]
ENSMMUG00000018930	PER2	696476	protein_coding	Macaque	12	125.65	period circadian regulator 2 [Source:VGNC Symbol;Acc:VGNC:75943]
ENSMMUG00000014835	ANKMY1	698447	protein_coding	Macaque	12	127.837	ankyrin repeat and MYND domain containing 1 [Source:VGNC Symbol;Acc:VGNC:69660]
ENSMMUG00000037810	DUSP28	716271	protein_coding	Macaque	12	127.928	dual specificity phosphatase 28 [Source:VGNC Symbol;Acc:VGNC:99358]
ENSMMUG00000016207	PASK	700457	protein_coding	Macaque	12	128.516	PAS domain containing serine/threonine kinase [Source:VGNC Symbol;Acc:VGNC:75638]
ENSMMUG00000016209	PPP1R7	700574	protein_coding	Macaque	12	128.566	protein phosphatase 1 regulatory subunit 7 [Source:VGNC Symbol;Acc:VGNC:99395]
ENSMMUG00000001314	STK25	701297	protein_coding	Macaque	12	128.927	serine/threonine kinase 25 [Source:VGNC Symbol;Acc:VGNC:81584]
ENSMMUG00000056380	BOK	701430	protein_coding	Macaque	12	129.003	BCL2 family apoptosis regulator BOK [Source:NCBI gene (formerly Entrezgene);Acc:701430]
ENSMMUG00000008049	DTYMK	701781	protein_coding	Macaque	12	129.104	deoxythymidylate kinase [Source:VGNC Symbol;Acc:VGNC:72008]
ENSMMUG00000022923	ZNF514	705267	protein_coding	Macaque	13	0.109537	zinc finger protein 514 [Source:VGNC Symbol;Acc:VGNC:79555]
ENSMMUG00000019423	ZNF2	703864	protein_coding	Macaque	13	0.193445	zinc finger protein 2 [Source:HGNC Symbol;Acc:HGNC:12991]
ENSMMUG00000012872	CIAO1	705318	protein_coding	Macaque	13	0.679406	cytosolic iron-sulfur assembly component 1 [Source:VGNC Symbol;Acc:VGNC:70950]
ENSMMUG00000063897	ANKRD39	106993080	protein_coding	Macaque	13	1.17651	ankyrin repeat domain 39 [Source:HGNC Symbol;Acc:HGNC:28640]
ENSMMUG00000007596	SEMA4C	707024	protein_coding	Macaque	13	1.19958	semaphorin 4C [Source:NCBI gene (formerly Entrezgene);Acc:707024]
ENSMMUG00000050762		NA	protein_coding	Macaque	13	2.73069
ENSMMUG00000018947	TXNDC9	709303	protein_coding	Macaque	13	3.14132	thioredoxin domain containing 9 [Source:VGNC Symbol;Acc:VGNC:79418]
ENSMMUG00000015515	REV1	709475	protein_coding	Macaque	13	3.22189	REV1 DNA directed polymerase [Source:HGNC Symbol;Acc:HGNC:14060]
ENSMMUG00000017455	LONRF2	709835	protein_coding	Macaque	13	4.10275	LON peptidase N-terminal domain and ring finger 2 [Source:VGNC Symbol;Acc:VGNC:74348]
ENSMMUG00000009244	IL18R1	100426588	protein_coding	Macaque	13	6.13706	interleukin 18 receptor 1 [Source:VGNC Symbol;Acc:VGNC:73714]
ENSMMUG00000001693	UXS1	718456	protein_coding	Macaque	13	9.76524	UDP-glucuronate decarboxylase 1 [Source:VGNC Symbol;Acc:VGNC:79083]
ENSMMUG00000017177	SEPTIN10	695515	protein_coding	Macaque	13	13.2258	septin 10 [Source:VGNC Symbol;Acc:VGNC:77232]
ENSMMUG00000022802	NPHP1	696218	protein_coding	Macaque	13	13.6782	nephrocystin 1 [Source:VGNC Symbol;Acc:VGNC:75383]
ENSMMUG00000012115	ANAPC1	698073	protein_coding	Macaque	13	14.9125	anaphase promoting complex subunit 1 [Source:VGNC Symbol;Acc:VGNC:69640]
ENSMMUG00000009468	POLR1B	699075	protein_coding	Macaque	13	15.6561	RNA polymerase I subunit B [Source:VGNC Symbol;Acc:VGNC:76083]
ENSMMUG00000013124	KDM3A	697775	protein_coding	Macaque	13	21.9826	lysine demethylase 3A [Source:VGNC Symbol;Acc:VGNC:73871]
ENSMMUG00000015824	IMMT	697156	protein_coding	Macaque	13	22.2716	inner membrane mitochondrial protein [Source:HGNC Symbol;Acc:HGNC:6047]
ENSMMUG00000058122	VAMP5	695471	protein_coding	Macaque	13	22.8835	vesicle associated membrane protein 5 [Source:NCBI gene (formerly Entrezgene);Acc:695471]
ENSMMUG00000020134	TCF7L1	694560	protein_coding	Macaque	13	23.1749	transcription factor 7 like 1 [Source:VGNC Symbol;Acc:VGNC:78289]
ENSMMUG00000000291	LRRTM1	712198	protein_coding	Macaque	13	28.3177	leucine rich repeat transmembrane neuronal 1 [Source:VGNC Symbol;Acc:VGNC:74315]
ENSMMUG00000002131	AUP1	710020	protein_coding	Macaque	13	34.2869	AUP1 lipid droplet regulating VLDL assembly factor [Source:VGNC Symbol;Acc:VGNC:70196]
ENSMMUG00000002725	CCDC142	NA	protein_coding	Macaque	13	34.3331	coiled-coil domain containing 142 [Source:HGNC Symbol;Acc:HGNC:25889]
ENSMMUG00000020551	TET3	707759	protein_coding	Macaque	13	34.7249	tet methylcytosine dioxygenase 3 [Source:HGNC Symbol;Acc:HGNC:28313]
ENSMMUG00000061319	EGR4	714407	protein_coding	Macaque	13	35.4792	early growth response 4 [Source:HGNC Symbol;Acc:HGNC:3241]
ENSMMUG00000012448	CCT7	706157	protein_coding	Macaque	13	35.5011	chaperonin containing TCP1 subunit 7 [Source:NCBI gene (formerly Entrezgene);Acc:706157]
ENSMMUG00000012445	SMYD5	705926	protein_coding	Macaque	13	35.5456	SMYD family member 5 [Source:VGNC Symbol;Acc:VGNC:77719]
ENSMMUG00000051301		NA	protein_coding	Macaque	13	35.5996
ENSMMUG00000057034	EMX1	705441	protein_coding	Macaque	13	35.843	empty spiracles homeobox 1 [Source:NCBI gene (formerly Entrezgene);Acc:705441]
ENSMMUG00000008396		704094	protein_coding	Macaque	13	37.6673
ENSMMUG00000061424	VAX2	703531	protein_coding	Macaque	13	37.8103	ventral anterior homeobox 2 [Source:HGNC Symbol;Acc:HGNC:12661]
ENSMMUG00000010592	ADD2	702939	protein_coding	Macaque	13	37.9719	adducin 2 [Source:VGNC Symbol;Acc:VGNC:69529]
ENSMMUG00000010591	TGFA	613031	protein_coding	Macaque	13	38.1772	transforming growth factor alpha [Source:VGNC Symbol;Acc:VGNC:78331]
ENSMMUG00000010224	SNRNP27	708670	protein_coding	Macaque	13	38.8847	small nuclear ribonucleoprotein U4/U6.U5 subunit 27 [Source:NCBI gene (formerly Entrezgene);Acc:708670]
ENSMMUG00000059210	NFU1	707942	protein_coding	Macaque	13	39.3605	NFU1 iron-sulfur cluster scaffold [Source:HGNC Symbol;Acc:HGNC:16287]
ENSMMUG00000014244	ANTXR1	100425392	protein_coding	Macaque	13	39.5562	ANTXR cell adhesion molecule 1 [Source:VGNC Symbol;Acc:VGNC:69873]
ENSMMUG00000052056	PROKR1	699574	protein_coding	Macaque	13	40.1365	prokineticin receptor 1 [Source:HGNC Symbol;Acc:HGNC:4524]
ENSMMUG00000007552	APLF	705875	protein_coding	Macaque	13	40.216	aprataxin and PNKP like factor [Source:HGNC Symbol;Acc:HGNC:28724]
ENSMMUG00000009195	PLEK	698949	protein_coding	Macaque	13	40.3654	pleckstrin [Source:VGNC Symbol;Acc:VGNC:76174]
ENSMMUG00000021721	RAB1A	696962	protein_coding	Macaque	13	43.6278	RAB1A, member RAS onco family [Source:NCBI gene (formerly Entrezgene);Acc:696962]
ENSMMUG00000010279	SLC1A4	699288	protein_coding	Macaque	13	43.7432	solute carrier family 1 member 4 [Source:VGNC Symbol;Acc:VGNC:77412]
ENSMMUG00000008772	VPS54	695397	protein_coding	Macaque	13	44.7608	VPS54 subunit of GARP complex [Source:VGNC Symbol;Acc:VGNC:79159]
ENSMMUG00000008770	UGP2	695178	protein_coding	Macaque	13	44.8933	UDP-glucose pyrophosphorylase 2 [Source:VGNC Symbol;Acc:VGNC:78712]
ENSMMUG00000011303	BCL11A	717675	protein_coding	Macaque	13	48.2734	BAF chromatin remodeling complex subunit BCL11A [Source:VGNC Symbol;Acc:VGNC:70055]
ENSMMUG00000002025	VRK2	719132	protein_coding	Macaque	13	50.6037	VRK serine/threonine kinase 2 [Source:VGNC Symbol;Acc:VGNC:81604]
ENSMMUG00000015888	CCDC85A	717376	protein_coding	Macaque	13	52.2892	coiled-coil domain containing 85A [Source:VGNC Symbol;Acc:VGNC:70905]
ENSMMUG00000007001	PPP4R3B	718961	protein_coding	Macaque	13	53.0303	protein phosphatase 4 regulatory subunit 3B [Source:VGNC Symbol;Acc:VGNC:76342]
ENSMMUG00000008104	PSME4	716580	protein_coding	Macaque	13	54.7129	proteasome activator subunit 4 [Source:VGNC Symbol;Acc:VGNC:76295]
ENSMMUG00000022843	FBXO11	715651	protein_coding	Macaque	13	60.8676	F-box protein 11 [Source:VGNC Symbol;Acc:VGNC:72493]
ENSMMUG00000039303	SOCS5	714998	protein_coding	Macaque	13	62.0364	suppressor of cytokine signaling 5 [Source:NCBI gene (formerly Entrezgene);Acc:714998]
ENSMMUG00000005391	RHOQ	717769	protein_coding	Macaque	13	62.2151	ras homolog family member Q [Source:VGNC Symbol;Acc:VGNC:76754]
ENSMMUG00000003490	SRBD1	714485	protein_coding	Macaque	13	63.19	S1 RNA binding domain 1 [Source:HGNC Symbol;Acc:HGNC:25521]
ENSMMUG00000019841	LRPPRC	641443	protein_coding	Macaque	13	64.808	leucine rich pentatricopeptide repeat containing [Source:VGNC Symbol;Acc:VGNC:82177]
ENSMMUG00000008074	PLEKHH2	713488	protein_coding	Macaque	13	65.0374	pleckstrin homology, MyTH4 and FERM domain containing H2 [Source:VGNC Symbol;Acc:VGNC:76146]
ENSMMUG00000000642	THADA	716361	protein_coding	Macaque	13	65.2005	THADA armadillo repeat containing [Source:VGNC Symbol;Acc:VGNC:79185]
ENSMMUG00000059805	ZFP36L2	716319	protein_coding	Macaque	13	65.5625	ZFP36 ring finger protein like 2 [Source:HGNC Symbol;Acc:HGNC:1108]
ENSMMUG00000020074	PKDCC	714824	protein_coding	Macaque	13	66.7483	protein kinase domain containing, cytoplasmic [Source:HGNC Symbol;Acc:HGNC:25123]
ENSMMUG00000011841	THUMPD2	712045	protein_coding	Macaque	13	69.1207	THUMP domain containing 2 [Source:VGNC Symbol;Acc:VGNC:78384]
ENSMMUG00000002338	HNRNPLL	710841	protein_coding	Macaque	13	70.3172	heteroous nuclear ribonucleoprotein L like [Source:VGNC Symbol;Acc:VGNC:73441]
ENSMMUG00000016438	PRKD3	709647	protein_coding	Macaque	13	71.585	protein kinase D3 [Source:VGNC Symbol;Acc:VGNC:76415]
ENSMMUG00000021436	LTBP1	709607	protein_coding	Macaque	13	75.5318	latent transforming growth factor beta binding protein 1 [Source:VGNC Symbol;Acc:VGNC:74456]
ENSMMUG00000003476	EHD3	705316	protein_coding	Macaque	13	77.63	EH domain containing 3 [Source:VGNC Symbol;Acc:VGNC:72176]
ENSMMUG00000022268	WDR43	704047	protein_coding	Macaque	13	79.9934	WD repeat domain 43 [Source:VGNC Symbol;Acc:VGNC:79753]
ENSMMUG00000020563	TRMT61B	703419	protein_coding	Macaque	13	80.0737	tRNA methyltransferase 61B [Source:VGNC Symbol;Acc:VGNC:79573]
ENSMMUG00000014464	FOSL2	703068	protein_coding	Macaque	13	80.5161	FOS like 2, AP-1 transcription factor subunit [Source:VGNC Symbol;Acc:VGNC:72691]
ENSMMUG00000054578	MRPL33	702783	protein_coding	Macaque	13	81.1824	mitochondrial ribosomal protein L33 [Source:NCBI gene (formerly Entrezgene);Acc:702783]
ENSMMUG00000008293	PPM1G	700695	protein_coding	Macaque	13	81.5424	protein phosphatase, Mg2+/Mn2+ dependent 1G [Source:VGNC Symbol;Acc:VGNC:76243]
ENSMMUG00000010510	UCN	699942	protein_coding	Macaque	13	81.6284	urocortin [Source:VGNC Symbol;Acc:VGNC:78707]
ENSMMUG00000016050	CGREF1	698449	protein_coding	Macaque	13	81.8486	cell growth regulator with EF-hand domain 1 [Source:HGNC Symbol;Acc:HGNC:16962]
ENSMMUG00000016046	EMILIN1	698204	protein_coding	Macaque	13	81.8671	elastin microfibril interfacer 1 [Source:VGNC Symbol;Acc:VGNC:72075]
ENSMMUG00000019733	TMEM214	699775	protein_coding	Macaque	13	81.9263	transmembrane protein 214 [Source:HGNC Symbol;Acc:HGNC:25983]
ENSMMUG00000014296	FAM166C	698774	protein_coding	Macaque	13	82.3949	family with sequence similarity 166 member C [Source:VGNC Symbol;Acc:VGNC:70412]
ENSMMUG00000039805	RAB10	695512	protein_coding	Macaque	13	82.8253	RAB10, member RAS oncogene family [Source:HGNC Symbol;Acc:HGNC:9759]
ENSMMUG00000016587	DTNB	696167	protein_coding	Macaque	13	83.2954	dystrobrevin beta [Source:VGNC Symbol;Acc:VGNC:82136]
ENSMMUG00000061252		NA	protein_coding	Macaque	13	83.7719
ENSMMUG00000055135		694430	protein_coding	Macaque	13	83.8092
ENSMMUG00000016461	EFR3B	693990	protein_coding	Macaque	13	83.8246	EFR3 homolog B [Source:VGNC Symbol;Acc:VGNC:72139]
ENSMMUG00000009407	FAM228A	704748	protein_coding	Macaque	13	84.7944	family with sequence similarity 228 member A [Source:VGNC Symbol;Acc:VGNC:72426]
ENSMMUG00000009405	PFN4	704416	protein_coding	Macaque	13	84.867	profilin family member 4 [Source:VGNC Symbol;Acc:VGNC:75901]
ENSMMUG00000037622	OSR1	NA	protein_coding	Macaque	13	89.6418	odd-skipped related transcription factor 1 [Source:HGNC Symbol;Acc:HGNC:8111]
ENSMMUG00000012056	SMC6	699570	protein_coding	Macaque	13	91.2158	structural maintenance of chromosomes 6 [Source:VGNC Symbol;Acc:VGNC:77746]
ENSMMUG00000040529	VSNL1	699459	protein_coding	Macaque	13	91.311	visinin like 1 [Source:HGNC Symbol;Acc:HGNC:12722]
ENSMMUG00000052644		NA	protein_coding	Macaque	13	93.161
ENSMMUG00000023225	E2F6	697311	protein_coding	Macaque	13	97.3172	E2F transcription factor 6 [Source:VGNC Symbol;Acc:VGNC:72027]
ENSMMUG00000064867	C2orf50	708351	protein_coding	Macaque	13	97.6239	chromosome 2 open reading frame 50 [Source:HGNC Symbol;Acc:HGNC:26324]
ENSMMUG00000010320	ATP6V1C2	706673	protein_coding	Macaque	13	97.9666	ATPase H+ transporting V1 subunit C2 [Source:VGNC Symbol;Acc:VGNC:70091]
ENSMMUG00000021037	MBOAT2	693653	protein_coding	Macaque	13	99.7642	membrane bound O-acyltransferase domain containing 2 [Source:VGNC Symbol;Acc:VGNC:74573]
ENSMMUG00000021036	KIDINS220	693522	protein_coding	Macaque	13	99.9276	kinase D interacting substrate 220 [Source:VGNC Symbol;Acc:VGNC:73947]
ENSMMUG00000045908	RNF144A	722223	protein_coding	Macaque	13	101.732	ring finger protein 144A [Source:HGNC Symbol;Acc:HGNC:20457]
ENSMMUG00000015968	CMPK2	708602	protein_coding	Macaque	13	101.91	cytidine/uridine monophosphate kinase 2 [Source:VGNC Symbol;Acc:VGNC:71362]
ENSMMUG00000009660	SNTG2	706376	protein_coding	Macaque	13	107.355	syntrophin gamma 2 [Source:VGNC Symbol;Acc:VGNC:77694]
ENSMMUG00000050603	BET1L	696599	protein_coding	Macaque	14	0.191221	Bet1 golgi vesicular membrane trafficking protein like [Source:NCBI gene (formerly Entrezgene);Acc:696599]
ENSMMUG00000004622	NLRP6	720741	protein_coding	Macaque	14	0.270568	NLR family pyrin domain containing 6 [Source:VGNC Symbol;Acc:VGNC:75234]
ENSMMUG00000057360	SCT	114672195	protein_coding	Macaque	14	0.683322	secretin [Source:HGNC Symbol;Acc:HGNC:10607]
ENSMMUG00000053731	TMEM80	699946	protein_coding	Macaque	14	0.754397	transmembrane protein 80 [Source:HGNC Symbol;Acc:HGNC:27453]
ENSMMUG00000058813		NA	protein_coding	Macaque	14	0.78882
ENSMMUG00000062450	CD151	574139	protein_coding	Macaque	14	0.887254	CD151 molecule [Source:VGNC Symbol;Acc:VGNC:100903]
ENSMMUG00000003874	CTSD	703534	protein_coding	Macaque	14	1.81333	cathepsin D [Source:NCBI gene (formerly Entrezgene);Acc:703534]
ENSMMUG00000002043	CD81	704961	protein_coding	Macaque	14	2.43977	CD81 molecule [Source:VGNC Symbol;Acc:VGNC:70780]
ENSMMUG00000037980	CDKN1C	721220	protein_coding	Macaque	14	2.94726	cyclin dependent kinase inhibitor 1C [Source:VGNC Symbol;Acc:VGNC:100908]
ENSMMUG00000054645	FADD	708606	protein_coding	Macaque	14	4.59816	Fas associated via death domain [Source:HGNC Symbol;Acc:HGNC:3573]
ENSMMUG00000023188	ALDH3B1	710746	protein_coding	Macaque	14	6.74963	aldehyde dehydrogenase 3 family member B1 [Source:VGNC Symbol;Acc:VGNC:69789]
ENSMMUG00000042611	NUDT8	721695	protein_coding	Macaque	14	6.89544	nudix hydrolase 8 [Source:HGNC Symbol;Acc:HGNC:8055]
ENSMMUG00000018526	NDUFV1	711412	protein_coding	Macaque	14	6.90521	NADH:ubiquinone oxidoreductase core subunit V1 [Source:VGNC Symbol;Acc:VGNC:75299]
ENSMMUG00000057395	CDK2AP2	711640	protein_coding	Macaque	14	7.01358	cyclin dependent kinase 2 associated protein 2 [Source:NCBI gene (formerly Entrezgene);Acc:711640]
ENSMMUG00000011821	PITPNM1	721716	protein_coding	Macaque	14	7.01629	phosphatidylinositol transfer protein membrane associated 1 [Source:VGNC Symbol;Acc:VGNC:76007]
ENSMMUG00000005486	PTPRCAP	100424226	protein_coding	Macaque	14	7.08489	protein tyrosine phosphatase receptor type C associated protein [Source:VGNC Symbol;Acc:VGNC:76613]
ENSMMUG00000017278	PPP1CA	721735	protein_coding	Macaque	14	7.12254	protein phosphatase 1 catalytic subunit alpha [Source:VGNC Symbol;Acc:VGNC:76366]
ENSMMUG00000015928	ANKRD13D	721749	protein_coding	Macaque	14	7.22325	ankyrin repeat domain 13D [Source:VGNC Symbol;Acc:VGNC:69722]
ENSMMUG00000015925	GRK2	721754	protein_coding	Macaque	14	7.23988	G protein-coupled receptor kinase 2 [Source:VGNC Symbol;Acc:VGNC:73253]
ENSMMUG00000004534	LRFN4	713166	protein_coding	Macaque	14	7.68158	leucine rich repeat and fibronectin type III domain containing 4 [Source:HGNC Symbol;Acc:HGNC:28456]
ENSMMUG00000020359	SPTBN2	713419	protein_coding	Macaque	14	7.82782	spectrin beta, non-erythrocytic 2 [Source:VGNC Symbol;Acc:VGNC:77872]
ENSMMUG00000020363	RBM14	713490	protein_coding	Macaque	14	7.86601	RNA binding motif protein 14 [Source:HGNC Symbol;Acc:HGNC:14219]
ENSMMUG00000015991	BRMS1	714212	protein_coding	Macaque	14	8.21359	BRMS1 transcriptional repressor and anoikis regulator [Source:VGNC Symbol;Acc:VGNC:70334]
ENSMMUG00000006950	CNIH2	721848	protein_coding	Macaque	14	8.26531	cornichon family AMPA receptor auxiliary protein 2 [Source:VGNC Symbol;Acc:VGNC:71366]
ENSMMUG00000031202	RAB1B	721852	protein_coding	Macaque	14	8.27137	RAB1B, member RAS onco family [Source:NCBI gene (formerly Entrezgene);Acc:721852]
ENSMMUG00000022518	PACS1	714696	protein_coding	Macaque	14	8.30646	phosphofurin acidic cluster sorting protein 1 [Source:VGNC Symbol;Acc:VGNC:75697]
ENSMMUG00000052507	GAL3ST3	714845	protein_coding	Macaque	14	8.49818	galactose-3-O-sulfotransferase 3 [Source:HGNC Symbol;Acc:HGNC:24144]
ENSMMUG00000007418	RELA	715919	protein_coding	Macaque	14	8.86128	RELA proto-onco, NF-kB subunit [Source:VGNC Symbol;Acc:VGNC:76893]
ENSMMUG00000014169	EHBP1L1	721918	protein_coding	Macaque	14	8.93316	EH domain binding protein 1 like 1 [Source:VGNC Symbol;Acc:VGNC:72147]
ENSMMUG00000064510	ZNRD2	716166	protein_coding	Macaque	14	8.95406	zinc ribbon domain containing 2 [Source:HGNC Symbol;Acc:HGNC:11328]
ENSMMUG00000023477		NA	protein_coding	Macaque	14	8.98899
ENSMMUG00000052424		NA	protein_coding	Macaque	14	9.01562
ENSMMUG00000013475	CAPN1	716618	protein_coding	Macaque	14	9.30812	calpain 1 [Source:VGNC Symbol;Acc:VGNC:70529]
ENSMMUG00000017802	KCNK4	NA	protein_coding	Macaque	14	10.2378	potassium two pore domain channel subfamily K member 4 [Source:HGNC Symbol;Acc:HGNC:6279]
ENSMMUG00000037977		722103	protein_coding	Macaque	14	10.2973
ENSMMUG00000053930	COX8A	718007	protein_coding	Macaque	14	10.5755	cytochrome c oxidase subunit VIIIA (ubiquitous) [Source:NCBI gene (formerly Entrezgene);Acc:718007]
ENSMMUG00000018632	NAA40	722126	protein_coding	Macaque	14	10.5972	N-alpha-acetyltransferase 40, NatD catalytic subunit [Source:VGNC Symbol;Acc:VGNC:96719]
ENSMMUG00000014131	MARK2	718065	protein_coding	Macaque	14	10.6482	microtubule affinity regulating kinase 2 [Source:VGNC Symbol;Acc:VGNC:74634]
ENSMMUG00000005775	PLAAT3	722178	protein_coding	Macaque	14	10.9499	phospholipase A and acyltransferase 3 [Source:VGNC Symbol;Acc:VGNC:76055]
ENSMMUG00000039671	TTC9C	718583	protein_coding	Macaque	14	11.4548	tetratricopeptide repeat domain 9C [Source:VGNC Symbol;Acc:VGNC:101423]
ENSMMUG00000051635		718602	protein_coding	Macaque	14	11.4703
ENSMMUG00000042036	GNG3	100169972	protein_coding	Macaque	14	11.4866	G protein subunit gamma 3 [Source:VGNC Symbol;Acc:VGNC:101090]
ENSMMUG00000006598	EEF1G	722274	protein_coding	Macaque	14	11.6293	eukaryotic translation elongation factor 1 gamma [Source:NCBI gene (formerly Entrezgene);Acc:722274]
ENSMMUG00000000328	FADS3	722337	protein_coding	Macaque	14	12.2309	fatty acid desaturase 3 [Source:VGNC Symbol;Acc:VGNC:72473]
ENSMMUG00000015280	CPSF7	693730	protein_coding	Macaque	14	12.7482	cleavage and polyadenylation specific factor 7 [Source:VGNC Symbol;Acc:VGNC:71606]
ENSMMUG00000002688	VWCE	694385	protein_coding	Macaque	14	12.8796	von Willebrand factor C and EGF domains [Source:VGNC Symbol;Acc:VGNC:79617]
ENSMMUG00000001745	OSBP	699325	protein_coding	Macaque	14	14.3765	oxysterol binding protein [Source:VGNC Symbol;Acc:VGNC:75718]
ENSMMUG00000012620	YPEL4	705186	protein_coding	Macaque	14	15.903	yippee like 4 [Source:VGNC Symbol;Acc:VGNC:79127]
ENSMMUG00000010601	SLC43A3	706267	protein_coding	Macaque	14	16.1315	solute carrier family 43 member 3 [Source:HGNC Symbol;Acc:HGNC:17466]
ENSMMUG00000004286	PTPMT1	713104	protein_coding	Macaque	14	18.1755	protein tyrosine phosphatase mitochondrial 1 [Source:NCBI gene (formerly Entrezgene);Acc:713104]
ENSMMUG00000039412	CHRM4	574195	protein_coding	Macaque	14	19.3827	cholinergic receptor muscarinic 4 [Source:VGNC Symbol;Acc:VGNC:100913]
ENSMMUG00000021446	DGKZ	713198	protein_coding	Macaque	14	19.3878	diacylglycerol kinase zeta [Source:VGNC Symbol;Acc:VGNC:71789]
ENSMMUG00000002611	LARGE2	714846	protein_coding	Macaque	14	19.8454	LARGE xylosyl- and glucuronyltransferase 2 [Source:VGNC Symbol;Acc:VGNC:74060]
ENSMMUG00000000844	TTC17	716254	protein_coding	Macaque	14	22.2346	tetratricopeptide repeat domain 17 [Source:VGNC Symbol;Acc:VGNC:79516]
ENSMMUG00000018265	PRR5L	716934	protein_coding	Macaque	14	28.9931	proline rich 5 like [Source:VGNC Symbol;Acc:VGNC:76317]
ENSMMUG00000007093	LDLRAD3	717748	protein_coding	Macaque	14	29.2325	low density lipoprotein receptor class A domain containing 3 [Source:VGNC Symbol;Acc:VGNC:74137]
ENSMMUG00000004332	TRIM44	717072	protein_coding	Macaque	14	29.6631	tripartite motif containing 44 [Source:VGNC Symbol;Acc:VGNC:79168]
ENSMMUG00000021643	CAPRIN1	717473	protein_coding	Macaque	14	31.358	cell cycle associated protein 1 [Source:VGNC Symbol;Acc:VGNC:70692]
ENSMMUG00000017218	KIAA1549L	694254	protein_coding	Macaque	14	31.8028	KIAA1549 like [Source:VGNC Symbol;Acc:VGNC:73902]
ENSMMUG00000043127		NA	protein_coding	Macaque	14	33.345
ENSMMUG00000008634	BDNF	701245	protein_coding	Macaque	14	37.7285	brain derived neurotrophic factor [Source:VGNC Symbol;Acc:VGNC:99552]
ENSMMUG00000020818	GAS2	700952	protein_coding	Macaque	14	42.757	growth arrest specific 2 [Source:VGNC Symbol;Acc:VGNC:72884]
ENSMMUG00000016942	NAV2	702146	protein_coding	Macaque	14	45.4645	neuron navigator 2 [Source:VGNC Symbol;Acc:VGNC:74968]
ENSMMUG00000010853	E2F8	702368	protein_coding	Macaque	14	46.3309	E2F transcription factor 8 [Source:VGNC Symbol;Acc:VGNC:71900]
ENSMMUG00000007133	PTPN5	708151	protein_coding	Macaque	14	46.7829	protein tyrosine phosphatase non-receptor type 5 [Source:VGNC Symbol;Acc:VGNC:76606]
ENSMMUG00000041731	TMEM86A	703759	protein_coding	Macaque	14	46.8501	transmembrane protein 86A [Source:VGNC Symbol;Acc:VGNC:101415]
ENSMMUG00000014613	TSG101	693787	protein_coding	Macaque	14	47.041	tumor susceptibility 101 [Source:VGNC Symbol;Acc:VGNC:78998]
ENSMMUG00000017959	GTF2H1	694564	protein_coding	Macaque	14	47.2228	ral transcription factor IIH subunit 1 [Source:VGNC Symbol;Acc:VGNC:73311]
ENSMMUG00000005895	NUCB2	697084	protein_coding	Macaque	14	48.3021	nucleobindin 2 [Source:VGNC Symbol;Acc:VGNC:75549]
ENSMMUG00000000761	CYP2R1	698834	protein_coding	Macaque	14	50.7624	cytochrome P450 family 2 subfamily R member 1 [Source:VGNC Symbol;Acc:VGNC:103604]
ENSMMUG00000056680	RRAS2	699700	protein_coding	Macaque	14	51.2303	RAS related 2 [Source:NCBI gene (formerly Entrezgene);Acc:699700]
ENSMMUG00000011990	FAR1	699947	protein_coding	Macaque	14	51.8506	fatty acyl-CoA reductase 1 [Source:HGNC Symbol;Acc:HGNC:26222]
ENSMMUG00000031015	RASSF10	703140	protein_coding	Macaque	14	52.6074	Ras association domain family member 10 [Source:VGNC Symbol;Acc:VGNC:76580]
ENSMMUG00000022862	DKK3.00	701549	protein_coding	Macaque	14	53.6145	dickkopf WNT signaling pathway inhibitor 3 [Source:VGNC Symbol;Acc:VGNC:71804]
ENSMMUG00000011436	EIF4G2	705510	protein_coding	Macaque	14	54.8649	eukaryotic translation initiation factor 4 gamma 2 [Source:VGNC Symbol;Acc:VGNC:72196]
ENSMMUG00000016387	ADM	703305	protein_coding	Macaque	14	55.3709	adrenomedullin [Source:VGNC Symbol;Acc:VGNC:69699]
ENSMMUG00000008759	WEE1	703760	protein_coding	Macaque	14	56.0963	WEE1 G2 checkpoint kinase [Source:VGNC Symbol;Acc:VGNC:78792]
ENSMMUG00000023636	IPO7	704213	protein_coding	Macaque	14	56.216	importin 7 [Source:VGNC Symbol;Acc:VGNC:97778]
ENSMMUG00000005639	TMEM41B	707815	protein_coding	Macaque	14	56.3627	transmembrane protein 41B [Source:VGNC Symbol;Acc:VGNC:79754]
ENSMMUG00000021142	DENND5A	707945	protein_coding	Macaque	14	56.4241	DENN domain containing 5A [Source:VGNC Symbol;Acc:VGNC:71674]
ENSMMUG00000019751	PPFIBP2	707763	protein_coding	Macaque	14	58.0651	PPFIA binding protein 2 [Source:VGNC Symbol;Acc:VGNC:76238]
ENSMMUG00000004267	SYT9	710800	protein_coding	Macaque	14	58.2699	synaptotagmin 9 [Source:VGNC Symbol;Acc:VGNC:82251]
ENSMMUG00000008588	RBMXL2	100430818	protein_coding	Macaque	14	58.6667	RBMX like 2 [Source:HGNC Symbol;Acc:HGNC:17886]
ENSMMUG00000003955	PGAP2	718085	protein_coding	Macaque	14	64.6308	post-GPI attachment to proteins 2 [Source:VGNC Symbol;Acc:VGNC:75823]
ENSMMUG00000003946	ART5	574238	protein_coding	Macaque	14	64.8206	ADP-ribosyltransferase 5 [Source:VGNC Symbol;Acc:VGNC:69890]
ENSMMUG00000060629	PHOX2A	718436	protein_coding	Macaque	14	65.2111	paired like homeobox 2A [Source:HGNC Symbol;Acc:HGNC:691]
ENSMMUG00000039301	STARD10	718503	protein_coding	Macaque	14	65.747	StAR related lipid transfer domain containing 10 [Source:VGNC Symbol;Acc:VGNC:101404]
ENSMMUG00000001293	ATG16L2	717952	protein_coding	Macaque	14	65.809	autophagy related 16 like 2 [Source:VGNC Symbol;Acc:VGNC:70130]
ENSMMUG00000001294	FCHSD2	717996	protein_coding	Macaque	14	65.829	FCH and double SH3 domains 2 [Source:VGNC Symbol;Acc:VGNC:72593]
ENSMMUG00000003142	FAM168A	718182	protein_coding	Macaque	14	66.4296	family with sequence similarity 168 member A [Source:VGNC Symbol;Acc:VGNC:72398]
ENSMMUG00000007381	COA4	718275	protein_coding	Macaque	14	66.9188	cytochrome c oxidase assembly factor 4 homolog [Source:VGNC Symbol;Acc:VGNC:71340]
ENSMMUG00000052952	KCNE3	718902	protein_coding	Macaque	14	67.509	potassium voltage-gated channel subfamily E regulatory subunit 3 [Source:HGNC Symbol;Acc:HGNC:6243]
ENSMMUG00000045580	TPBGL	695023	protein_coding	Macaque	14	68.2829	trophoblast glycoprotein like [Source:VGNC Symbol;Acc:VGNC:101416]
ENSMMUG00000007675	SERPINH1	696171	protein_coding	Macaque	14	68.6293	serpin family H member 1 [Source:VGNC Symbol;Acc:VGNC:101395]
ENSMMUG00000000187	UVRAG	696601	protein_coding	Macaque	14	68.8725	UV radiation resistance associated [Source:VGNC Symbol;Acc:VGNC:78751]
ENSMMUG00000048604	THAP12	697391	protein_coding	Macaque	14	69.414	THAP domain containing 12 [Source:HGNC Symbol;Acc:HGNC:9440]
ENSMMUG00000018174	CAPN5	698077	protein_coding	Macaque	14	70.1358	calpain 5 [Source:VGNC Symbol;Acc:VGNC:70534]
ENSMMUG00000018944	AQP11	698835	protein_coding	Macaque	14	70.6662	aquaporin 11 [Source:VGNC Symbol;Acc:VGNC:69866]
ENSMMUG00000017471	KCTD14	699580	protein_coding	Macaque	14	71.0876	potassium channel tetramerization domain containing 14 [Source:HGNC Symbol;Acc:HGNC:23295]
ENSMMUG00000017473	KCTD21	699948	protein_coding	Macaque	14	71.2538	potassium channel tetramerization domain containing 21 [Source:VGNC Symbol;Acc:VGNC:101295]
ENSMMUG00000017477	GAB2	700197	protein_coding	Macaque	14	71.2955	GRB2 associated binding protein 2 [Source:VGNC Symbol;Acc:VGNC:72721]
ENSMMUG00000061566	FAM181B	701184	protein_coding	Macaque	14	75.9007	family with sequence similarity 181 member B [Source:NCBI gene (formerly Entrezgene);Acc:701184]
ENSMMUG00000016543	CREBZF	702942	protein_coding	Macaque	14	78.892	CREB/ATF bZIP transcription factor [Source:VGNC Symbol;Acc:VGNC:71538]
ENSMMUG00000013055	ME3	704422	protein_coding	Macaque	14	79.6739	malic enzyme 3 [Source:VGNC Symbol;Acc:VGNC:74695]
ENSMMUG00000003717	PRSS23	704537	protein_coding	Macaque	14	80.0204	serine protease 23 [Source:VGNC Symbol;Acc:VGNC:76253]
ENSMMUG00000004048	FZD4	704754	protein_coding	Macaque	14	80.1287	frizzled class receptor 4 [Source:VGNC Symbol;Acc:VGNC:72836]
[truncated: 667 more rows]

## Sheet: 4. meQTL TF enrich >5% sequence
Motif	Family	q-value	Percent Target	Percent Background	Percent Difference	FoldChange
ERG	ETS	0	14.9	12.84	2.06	1.16044
FLI1	ETS	0	16.51	14.45	2.06	1.14256
ETS1	ETS	0	10.36	8.75	1.61	1.184
ELK4	ETS	0	14.6	12.72	1.88	1.1478
ELK1	ETS	0	13.72	11.94	1.78	1.14908
ETV2	ETS	0	8.37	6.98	1.39	1.19914
ELF1	ETS	0	11.09	9.57	1.52	1.15883
ETV4	ETS	0	19.35	17.45	1.9	1.10888
GABPA	ETS	0	12.5	11.03	1.47	1.13327
ETV1	ETS	0	17.44	15.75	1.69	1.1073
ZIC3	Zinc Finger	0	9.26	8.05	1.21	1.15031
HINFP	Zinc Finger	0	7.93	6.91	1.02	1.14761
ELF4	ETS	0	10.6	9.54	1.06	1.11111
SPDEF	ETS	0	10.65	9.64	1.01	1.10477
LRF	Zinc Finger	0	24.86	23.5	1.36	1.05787
SMAD3	MAD	0	23.09	21.89	1.2	1.05482
TGIF2	Homeobox	0	22.23	21.09	1.14	1.05405
TGIF1	Homeobox	0	19.08	18.05	1.03	1.05706
SCL	bHLH	0	39.98	38.93	1.05	1.02697
Table: Top Enriched TF Motifs. Have > 5% of meQTL sequences with motif and > 1 % difference between meQTL sequences and background sequences.

## Sheet: 5.meQTL TF enrichment FDR < 5% 
Motif Name	TF Family	q-value (Benjamini)	Target Sequences with Motif(of 185698)	Percent Target Sequences with Motif	Background Sequences with Motif(of 31347)	Percent Background Sequences with Motif	Percent Difference
ERG	ETS	0	27669	0.149	4024.9	0.1284	0.0206
Fli1	ETS	0	30668	0.1651	4526.8	0.1445	0.0206
ETS1	ETS	0	19246	0.1036	2742.5	0.0875	0.0161
Elk4	ETS	0	27110	0.146	3984.9	0.1272	0.0188
Elk1	ETS	0	25487	0.1372	3740.3	0.1194	0.0178
Etv2	ETS	0	15544	0.0837	2186.5	0.0698	0.0139
ELF1	ETS	0	20592	0.1109	2998.2	0.0957	0.0152
ETV4	ETS	0	35943	0.1935	5466.9	0.1745	0.019
PU.1	ETS	0	5848	0.0315	740	0.0236	0.0079
GABPA	ETS	0	23225	0.125	3456.3	0.1103	0.0147
ETV1	ETS	0	32385	0.1744	4937.1	0.1575	0.0169
SpiB	ETS	0	2577	0.0139	293.7	0.0094	0.0045
Zic3	Zinc Finger	0	17192	0.0926	2521.9	0.0805	0.0121
EWS:FLI1-fusion	ETS	0	12142	0.0654	1747.2	0.0558	0.0096
HINFP	Zinc Finger	0	14725	0.0793	2165.4	0.0691	0.0102
EWS:ERG-fusion	ETS	0	7715	0.0415	1072.3	0.0342	0.0073
Elf4	ETS	0	19693	0.106	2991	0.0954	0.0106
BORIS	Zinc Finger	0	6701	0.0361	943.1	0.0301	0.006
SPDEF	ETS	0	19787	0.1065	3022.2	0.0964	0.0101
Rfx2	HTH	0	1339	0.0072	149.4	0.0048	0.0024
Zic2	Zinc Finger	0	13302	0.0716	1995.6	0.0637	0.0079
LRF	Zinc Finger	0	46169	0.2486	7364	0.235	0.0136
ETS	ETS	0	10900	0.0587	1617.6	0.0516	0.0071
CTCF	Zinc Finger	0	2930	0.0158	386.1	0.0123	0.0035
ELF5	ETS	0	11069	0.0596	1656.8	0.0529	0.0067
ELF3	ETS	0	8428	0.0454	1241.8	0.0396	0.0058
Smad3	MAD	0	42883	0.2309	6858.6	0.2189	0.012
REST-NRSF	Zinc Finger	0	418	0.0023	36.2	0.0012	0.0011
Tgif2	Homeobox	0	41289	0.2223	6609.9	0.2109	0.0114
Hoxd11(Homeobox)/ChickenMSG-Hoxd11.Flag-ChIP-Seq(GSE86088)/Homer		0	20919	0.1126	3262.9	0.1041	0.0085
HOXB13(Homeobox)/ProstateTumor-HOXB13-ChIP-Seq(GSE56288)/Homer		0	7822	0.0421	1159	0.037	0.0051
Tgif1(Homeobox)/mES-Tgif1-ChIP-Seq(GSE55404)/Homer		0	35433	0.1908	5656.1	0.1805	0.0103
RFX(HTH)/K562-RFX3-ChIP-Seq(SRA012198)/Homer		0	1298	0.007	157.3	0.005	0.002
c-Myc(bHLH)/LNCAP-cMyc-ChIP-Seq(Unpublished)/Homer		0	11400	0.0614	1733.6	0.0553	0.0061
En1(Homeobox)/SUM149-EN1-ChIP-Seq(GSE120957)/Homer		0	13867	0.0747	2134	0.0681	0.0066
Gata1(Zf)/K562-GATA1-ChIP-Seq(GSE18829)/Homer		0	4074	0.0219	577.9	0.0184	0.0035
RUNX2(Runt)/PCa-RUNX2-ChIP-Seq(GSE33889)/Homer		0	9150	0.0493	1381.1	0.0441	0.0052
ZBTB12(Zf)/HEK293-ZBTB12.GFP-ChIP-Seq(GSE58341)/Homer		0	5661	0.0305	830.9	0.0265	0.004
EHF(ETS)/LoVo-EHF-ChIP-Seq(GSE49402)/Homer		0	19968	0.1075	3141.5	0.1002	0.0073
Meis1(Homeobox)/MastCells-Meis1-ChIP-Seq(GSE48085)/Homer		0	25590	0.1378	4064.4	0.1297	0.0081
Bach1(bZIP)/K562-Bach1-ChIP-Seq(GSE31477)/Homer		0	393	0.0021	38.9	0.0012	0.0009
GFY-Staf(?,Zf)/Promoter/Homer		0	903	0.0049	107.1	0.0034	0.0015
Unknown-ESC-element(?)/mES-Nanog-ChIP-Seq(GSE11724)/Homer		0	11783	0.0634	1817.8	0.058	0.0054
RUNX(Runt)/HPC7-Runx1-ChIP-Seq(GSE22178)/Homer		0	8546	0.046	1296.3	0.0414	0.0046
Stat3(Stat)/mES-Stat3-ChIP-Seq(GSE11431)/Homer		0	10588	0.057	1626.7	0.0519	0.0051
Rfx1(HTH)/NPC-H3K4me1-ChIP-Seq(GSE16256)/Homer		0	2548	0.0137	353.9	0.0113	0.0024
Hoxa9(Homeobox)/ChickenMSG-Hoxa9.Flag-ChIP-Seq(GSE86088)/Homer		0	23573	0.1269	3751.9	0.1197	0.0072
Hoxd13(Homeobox)/ChickenMSG-Hoxd13.Flag-ChIP-Seq(GSE86088)/Homer		0	12368	0.0666	1920.6	0.0613	0.0053
CEBP(bZIP)/ThioMac-CEBPb-ChIP-Seq(GSE21512)/Homer		0	8543	0.046	1304.4	0.0416	0.0044
SCL(bHLH)/HPC7-Scl-ChIP-Seq(GSE13511)/Homer		0	74253	0.3998	12198.5	0.3893	0.0105
X-box(HTH)/NPC-H3K4me1-ChIP-Seq(GSE16256)/Homer		0	1094	0.0059	138.9	0.0044	0.0015
Isl1(Homeobox)/Neuron-Isl1-ChIP-Seq(GSE31456)/Homer		0	14733	0.0793	2311.9	0.0738	0.0055
CLOCK(bHLH)/Liver-Clock-ChIP-Seq(GSE39860)/Homer		0	9565	0.0515	1472.8	0.047	0.0045
Hoxa11(Homeobox)/ChickenMSG-Hoxa11.Flag-ChIP-Seq(GSE86088)/Homer		0	18483	0.0995	2925.8	0.0934	0.0061
FOXP1(Forkhead)/H9-FOXP1-ChIP-Seq(GSE31006)/Homer		0	2673	0.0144	377.1	0.012	0.0024
Foxo3(Forkhead)/U2OS-Foxo3-ChIP-Seq(E-MTAB-2701)/Homer		0	4514	0.0243	665.3	0.0212	0.0031
Zic(Zf)/Cerebellum-ZIC1.2-ChIP-Seq(GSE60731)/Homer		0	16039	0.0864	2528.1	0.0807	0.0057
GATA:SCL(Zf,bHLH)/Ter119-SCL-ChIP-Seq(GSE18720)/Homer		0	1071	0.0058	136.2	0.0043	0.0015
ZKSCAN1(Zf)/HepG2-ZKSCAN1-ChIP-Seq(Encode)/Homer		0	394	0.0021	41.1	0.0013	0.0008
NF1-halfsite(CTF)/LNCaP-NF1-ChIP-Seq(Unpublished)/Homer		0	27513	0.1481	4417.1	0.141	0.0071
NFY(CCAAT)/Promoter/Homer		0	8143	0.0438	1247.1	0.0398	0.004
BMYB(HTH)/Hela-BMYB-ChIP-Seq(GSE27030)/Homer		0	15822	0.0852	2495.6	0.0796	0.0056
MYB(HTH)/ERMYB-Myb-ChIPSeq(GSE22095)/Homer		0	21860	0.1177	3487.7	0.1113	0.0064
Stat3+il21(Stat)/CD4-Stat3-ChIP-Seq(GSE19198)/Homer		0	9755	0.0525	1509.5	0.0482	0.0043
RUNX1(Runt)/Jurkat-RUNX1-ChIP-Seq(GSE29180)/Homer		0	11123	0.0599	1732.8	0.0553	0.0046
Ets1-distal(ETS)/CD4+-PolII-ChIP-Seq(Barski_et_al.)/Homer		0	3034	0.0163	437.6	0.014	0.0023
ZNF264(Zf)/HEK293-ZNF264.GFP-ChIP-Seq(GSE58341)/Homer		0	10970	0.0591	1708.1	0.0545	0.0046
Nrf2(bZIP)/Lymphoblast-Nrf2-ChIP-Seq(GSE37589)/Homer		0	444	0.0024	49.3	0.0016	0.0008
HIF-1b(HLH)/T47D-HIF1b-ChIP-Seq(GSE59937)/Homer		0	22075	0.1189	3533.5	0.1128	0.0061
TEAD4(TEA)/Tropoblast-Tead4-ChIP-Seq(GSE37350)/Homer		0	11386	0.0613	1781.2	0.0568	0.0045
Gata2(Zf)/K562-GATA2-ChIP-Seq(GSE18829)/Homer		0	4465	0.024	666.2	0.0213	0.0027
Six2(Homeobox)/NephronProgenitor-Six2-ChIP-Seq(GSE39837)/Homer		0	10036	0.054	1563.2	0.0499	0.0041
Foxf1(Forkhead)/Lung-Foxf1-ChIP-Seq(GSE77951)/Homer		0	6830	0.0368	1046	0.0334	0.0034
NF-E2(bZIP)/K562-NFE2-ChIP-Seq(GSE31477)/Homer		0	582	0.0031	69.3	0.0022	0.0009
Gata4(Zf)/Heart-Gata4-ChIP-Seq(GSE35151)/Homer		0	6968	0.0375	1069.7	0.0341	0.0034
Fos(bZIP)/TSC-Fos-ChIP-Seq(GSE110950)/Homer		0	5549	0.0299	843.6	0.0269	0.003
Hoxc9(Homeobox)/Ainv15-Hoxc9-ChIP-Seq(GSE21812)/Homer		0	3084	0.0166	452.2	0.0144	0.0022
Otx2(Homeobox)/EpiLC-Otx2-ChIP-Seq(GSE56098)/Homer		0	10169	0.0547	1592.5	0.0508	0.0039
Bach2(bZIP)/OCILy7-Bach2-ChIP-Seq(GSE44420)/Homer		0	2115	0.0114	301.4	0.0096	0.0018
Ronin(THAP)/ES-Thap11-ChIP-Seq(GSE51522)/Homer		0	613	0.0033	75.2	0.0024	0.0009
FOXK1(Forkhead)/HEK293-FOXK1-ChIP-Seq(GSE51673)/Homer		0	7274	0.0392	1126.3	0.0359	0.0033
AP-1(bZIP)/ThioMac-PU.1-ChIP-Seq(GSE21512)/Homer		0	7419	0.0399	1150.7	0.0367	0.0032
Ap4(bHLH)/AML-Tfap4-ChIP-Seq(GSE45738)/Homer		0	21939	0.1181	3534.3	0.1128	0.0053
HRE(HSF)/HepG2-HSF1-ChIP-Seq(GSE31477)/Homer		0	2020	0.0109	290.5	0.0093	0.0016
Pknox1(Homeobox)/ES-Prep1-ChIP-Seq(GSE63282)/Homer		0	2689	0.0145	395.3	0.0126	0.0019
n-Myc(bHLH)/mES-nMyc-ChIP-Seq(GSE11431)/Homer		0	13128	0.0707	2086.7	0.0666	0.0041
TEAD1(TEAD)/HepG2-TEAD1-ChIP-Seq(Encode)/Homer		0	10983	0.0591	1735.4	0.0554	0.0037
Nkx2.5(Homeobox)/HL1-Nkx2.5.biotin-ChIP-Seq(GSE21529)/Homer		0	46301	0.2493	7594	0.2423	0.007
USF1(bHLH)/GM12878-Usf1-ChIP-Seq(GSE32465)/Homer		0	8408	0.0453	1316.7	0.042	0.0033
Lhx3(Homeobox)/Neuron-Lhx3-ChIP-Seq(GSE31456)/Homer		0	11016	0.0593	1742.3	0.0556	0.0037
Rfx6(HTH)/Min6b1-Rfx6.HA-ChIP-Seq(GSE62844)/Homer		0	18726	0.1008	3010.7	0.0961	0.0047
TRPS1(Zf)/MCF7-TRPS1-ChIP-Seq(GSE107013)/Homer		0	15403	0.0829	2463.5	0.0786	0.0043
Foxh1(Forkhead)/hESC-FOXH1-ChIP-Seq(GSE29422)/Homer		0	5098	0.0274	782	0.025	0.0024
ETS:E-box(ETS,bHLH)/HPC7-Scl-ChIP-Seq(GSE22178)/Homer		0	1191	0.0064	165	0.0053	0.0011
Smad4(MAD)/ESC-SMAD4-ChIP-Seq(GSE29422)/Homer		0	29637	0.1596	4822.2	0.1539	0.0057
EBF(EBF)/proBcell-EBF-ChIP-Seq(GSE21978)/Homer		0	5233	0.0282	804.3	0.0257	0.0025
NFE2L2(bZIP)/HepG2-NFE2L2-ChIP-Seq(Encode)/Homer		0	290	0.0016	32.7	0.001	0.0006
PBX1(Homeobox)/MCF7-PBX1-ChIP-Seq(GSE28007)/Homer		0	897	0.0048	120.4	0.0038	0.001
AR-halfsite(NR)/LNCaP-AR-ChIP-Seq(GSE27824)/Homer		0	60515	0.3258	9983.3	0.3186	0.0072
FOXM1(Forkhead)/MCF7-FOXM1-ChIP-Seq(GSE72977)/Homer		0	8687	0.0468	1366.3	0.0436	0.0032
bZIP:IRF(bZIP,IRF)/Th17-BatF-ChIP-Seq(GSE39756)/Homer		0	3514	0.0189	531.8	0.017	0.0019
Nkx6.1(Homeobox)/Islet-Nkx6.1-ChIP-Seq(GSE40975)/Homer		0	18049	0.0972	2908.2	0.0928	0.0044
Chop(bZIP)/MEF-Chop-ChIP-Seq(GSE35681)/Homer		0	2047	0.011	299.8	0.0096	0.0014
ZNF467(Zf)/HEK293-ZNF467.GFP-ChIP-Seq(GSE58341)/Homer		0	20312	0.1094	3284.8	0.1048	0.0046
IRF:BATF(IRF:bZIP)/pDC-Irf8-ChIP-Seq(GSE66899)/Homer		0	731	0.0039	97.6	0.0031	0.0008
ZBTB18(Zf)/HEK293-ZBTB18.GFP-ChIP-Seq(GSE58341)/Homer		0	7934	0.0427	1249.5	0.0399	0.0028
Prop1(Homeobox)/GHFT1-PROP1.biotin-ChIP-Seq(GSE77302)/Homer		0	3687	0.0199	561.6	0.0179	0.002
PBX2(Homeobox)/K562-PBX2-ChIP-Seq(Encode)/Homer		0	4865	0.0262	751.9	0.024	0.0022
Sp2(Zf)/HEK293-Sp2.eGFP-ChIP-Seq(Encode)/Homer		0	60636	0.3265	10022.6	0.3198	0.0067
NFAT(RHD)/Jurkat-NFATC1-ChIP-Seq(Jolma_et_al.)/Homer		0	7122	0.0383	1118.2	0.0357	0.0026
Max(bHLH)/K562-Max-ChIP-Seq(GSE31477)/Homer		0	10594	0.057	1686.5	0.0538	0.0032
OCT:OCT(POU,Homeobox,IR1)/NPC-Brn2-ChIP-Seq(GSE35496)/Homer		0	69	0.0004	5.7	0.0002	0.0002
T1ISRE(IRF)/ThioMac-Ifnb-Expression/Homer		0	78	0.0004	6.9	0.0002	0.0002
JunB(bZIP)/DendriticCells-Junb-ChIP-Seq(GSE36099)/Homer		0	5409	0.0291	840.2	0.0268	0.0023
HNF6(Homeobox)/Liver-Hnf6-ChIP-Seq(ERP000394)/Homer		0	3689	0.0199	563.1	0.018	0.0019
Nanog(Homeobox)/mES-Nanog-ChIP-Seq(GSE11724)/Homer		0	48151	0.2592	7933	0.2532	0.006
PU.1:IRF8(ETS:IRF)/pDC-Irf8-ChIP-Seq(GSE66899)/Homer		0	1723	0.0093	251.2	0.008	0.0013
Twist2(bHLH)/Myoblast-Twist2.Ty1-ChIP-Seq(GSE127998)/Homer		0	28912	0.1557	4722.7	0.1507	0.005
CTCF-SatelliteElement(Zf?)/CD4+-CTCF-ChIP-Seq(Barski_et_al.)/Homer		0	189	0.001	20.4	0.0007	0.0003
Fra1(bZIP)/BT549-Fra1-ChIP-Seq(GSE46166)/Homer		0	5343	0.0288	832.3	0.0266	0.0022
Cux2(Homeobox)/Liver-Cux2-ChIP-Seq(GSE35985)/Homer		0	2829	0.0152	427.7	0.0136	0.0016
HNF4a(NR),DR1/HepG2-HNF4a-ChIP-Seq(GSE25021)/Homer		0	4873	0.0262	756.6	0.0241	0.0021
LEF1(HMG)/H1-LEF1-ChIP-Seq(GSE64758)/Homer		0	4457	0.024	689.8	0.022	0.002
Hnf6b(Homeobox)/LNCaP-Hnf6b-ChIP-Seq(GSE106305)/Homer		0	5289	0.0285	824.9	0.0263	0.0022
Gata6(Zf)/HUG1N-GATA6-ChIP-Seq(GSE51936)/Homer		0	6037	0.0325	946.5	0.0302	0.0023
MyoG(bHLH)/C2C12-MyoG-ChIP-Seq(GSE36024)/Homer		0	20794	0.112	3379.2	0.1078	0.0042
RAR:RXR(NR),DR5/ES-RAR-ChIP-Seq(GSE56893)/Homer		0	427	0.0023	54.5	0.0017	0.0006
Pdx1(Homeobox)/Islet-Pdx1-ChIP-Seq(SRA008281)/Homer		0	5720	0.0308	896.2	0.0286	0.0022
Rfx5(HTH)/GM12878-Rfx5-ChIP-Seq(GSE31477)/Homer		0	4116	0.0222	636.7	0.0203	0.0019
ZNF416(Zf)/HEK293-ZNF416.GFP-ChIP-Seq(GSE58341)/Homer		0	31051	0.1672	5088.9	0.1624	0.0048
Pbx3(Homeobox)/GM12878-PBX3-ChIP-Seq(GSE32465)/Homer		0	2564	0.0138	387.4	0.0124	0.0014
BATF(bZIP)/Th17-BATF-ChIP-Seq(GSE39756)/Homer		0	6016	0.0324	945.8	0.0302	0.0022
DLX2(Homeobox)/BasalGanglia-Dlx2-ChIP-seq(GSE124936)/Homer		0	10275	0.0553	1643.1	0.0524	0.0029
Atf4(bZIP)/MEF-Atf4-ChIP-Seq(GSE35681)/Homer		0	2610	0.0141	395.3	0.0126	0.0015
Tbr1(T-box)/Cortex-Tbr1-ChIP-Seq(GSE71384)/Homer		0	15341	0.0826	2480.7	0.0792	0.0034
Tcf12(bHLH)/GM12878-Tcf12-ChIP-Seq(GSE32465)/Homer		0	20464	0.1102	3331.4	0.1063	0.0039
LHX9(Homeobox)/Hct116-LHX9.V5-ChIP-Seq(GSE116822)/Homer		0	9786	0.0527	1565.1	0.0499	0.0028
AMYB(HTH)/Testes-AMYB-ChIP-Seq(GSE44588)/Homer		0	16874	0.0908	2736.8	0.0873	0.0035
p63(p53)/Keratinocyte-p63-ChIP-Seq(GSE17611)/Homer		0	5730	0.0308	901.1	0.0288	0.002
CEBP:AP1(bZIP)/ThioMac-CEBPb-ChIP-Seq(GSE21512)/Homer		0	6186	0.0333	976.2	0.0312	0.0021
ZFX(Zf)/mES-Zfx-ChIP-Seq(GSE11431)/Homer		0	34489	0.1857	5671.3	0.181	0.0047
GATA3(Zf)/iTreg-Gata3-ChIP-Seq(GSE20898)/Homer		0	11874	0.0639	1913.5	0.0611	0.0028
Hoxa13(Homeobox)/ChickenMSG-Hoxa13.Flag-ChIP-Seq(GSE86088)/Homer		0	20448	0.1101	3335	0.1064	0.0037
TEAD3(TEA)/HepG2-TEAD3-ChIP-Seq(Encode)/Homer		0	12827	0.0691	2071	0.0661	0.003
FOXA1(Forkhead)/MCF7-FOXA1-ChIP-Seq(GSE26831)/Homer		0	8252	0.0444	1317.7	0.042	0.0024
Fra2(bZIP)/Striatum-Fra2-ChIP-Seq(GSE43429)/Homer		0	4998	0.0269	785.5	0.0251	0.0018
KLF14(Zf)/HEK293-KLF14.GFP-ChIP-Seq(GSE58341)/Homer		0	62688	0.3375	10404	0.332	0.0055
Atf3(bZIP)/GBM-ATF3-ChIP-Seq(GSE33912)/Homer		0	6374	0.0343	1010.1	0.0322	0.0021
Tlx?(NR)/NPC-H3K4me1-ChIP-Seq(GSE16256)/Homer		0	6708	0.0361	1065.9	0.034	0.0021
c-Myc(bHLH)/mES-cMyc-ChIP-Seq(GSE11431)/Homer		0	9344	0.0503	1499.2	0.0478	0.0025
Six1(Homeobox)/Myoblast-Six1-ChIP-Chip(GSE20150)/Homer		0	1939	0.0104	292.1	0.0093	0.0011
Lhx2(Homeobox)/HFSC-Lhx2-ChIP-Seq(GSE48068)/Homer		0	6582	0.0354	1046.9	0.0334	0.002
TCFL2(HMG)/K562-TCF7L2-ChIP-Seq(GSE29196)/Homer		0	451	0.0024	60.4	0.0019	0.0005
ZNF692(Zf)/HEK293-ZNF692.GFP-ChIP-Seq(GSE58341)/Homer		0	4460	0.024	700.5	0.0224	0.0016
MafK(bZIP)/C2C12-MafK-ChIP-Seq(GSE36030)/Homer		0	3700	0.0199	578	0.0184	0.0015
MyoD(bHLH)/Myotube-MyoD-ChIP-Seq(GSE21614)/Homer		0	16166	0.087	2631.7	0.084	0.003
EBF1(EBF)/Near-E2A-ChIP-Seq(GSE21512)/Homer		0	26134	0.1407	4290.5	0.1369	0.0038
FOXA1(Forkhead)/LNCAP-FOXA1-ChIP-Seq(GSE27824)/Homer		0	9715	0.0523	1564.2	0.0499	0.0024
Tcf21(bHLH)/ArterySmoothMuscle-Tcf21-ChIP-Seq(GSE61369)/Homer		0	17981	0.0968	2935.2	0.0937	0.0031
HLF(bZIP)/HSC-HLF.Flag-ChIP-Seq(GSE69817)/Homer		0	5972	0.0322	950.6	0.0303	0.0019
Fox:Ebox(Forkhead,bHLH)/Panc1-Foxa2-ChIP-Seq(GSE47459)/Homer		0	7834	0.0422	1256.7	0.0401	0.0021
Phox2b(Homeobox)/CLBGA-PHOX2B-ChIP-Seq(GSE90683)/Homer		0	1035	0.0056	151.1	0.0048	0.0008
Pit1(Homeobox)/GCrat-Pit1-ChIP-Seq(GSE58009)/Homer		0	5409	0.0291	858.2	0.0274	0.0017
Nkx2.2(Homeobox)/NPC-Nkx2.2-ChIP-Seq(GSE61673)/Homer		0	47408	0.2552	7855.7	0.2507	0.0045
FoxD3(forkhead)/ZebrafishEmbryo-Foxd3.biotin-ChIP-seq(GSE106676)/Homer		0	7277	0.0392	1165.4	0.0372	0.002
STAT4(Stat)/CD4-Stat4-ChIP-Seq(GSE22104)/Homer		0	9582	0.0516	1545.8	0.0493	0.0023
HRE(HSF)/Striatum-HSF1-ChIP-Seq(GSE38000)/Homer		0	1921	0.0103	293.2	0.0094	0.0009
PAX6(Paired,Homeobox)/Forebrain-Pax6-ChIP-Seq(GSE66961)/Homer		0	773	0.0042	111.2	0.0035	0.0007
Jun-AP1(bZIP)/K562-cJun-ChIP-Seq(GSE31477)/Homer		0	2905	0.0156	452.6	0.0144	0.0012
STAT1(Stat)/HelaS3-STAT1-ChIP-Seq(GSE12782)/Homer		0	2756	0.0148	428.3	0.0137	0.0011
Tbx20(T-box)/Heart-Tbx20-ChIP-Seq(GSE29636)/Homer		0	2335	0.0126	360.2	0.0115	0.0011
TATA-Box(TBP)/Promoter/Homer		0	10328	0.0556	1672.2	0.0534	0.0022
ZNF341(Zf)/EBV-ZNF341-ChIP-Seq(GSE113194)/Homer		0	13417	0.0722	2185.8	0.0698	0.0024
bHLHE41(bHLH)/proB-Bhlhe41-ChIP-Seq(GSE93764)/Homer		0	26825	0.1444	4420.8	0.1411	0.0033
AP-2gamma(AP2)/MCF7-TFAP2C-ChIP-Seq(GSE21234)/Homer		0	34056	0.1834	5630.3	0.1797	0.0037
OCT:OCT-short(POU,Homeobox)/NPC-OCT6-ChIP-Seq(GSE43916)/Homer		0.0001	3184	0.0171	500	0.016	0.0011
RUNX-AML(Runt)/CD4+-PolII-ChIP-Seq(Barski_et_al.)/Homer		0.0001	8472	0.0456	1370.4	0.0437	0.0019
HOXA1(Homeobox)/mES-Hoxa1-ChIP-Seq(SRP084292)/Homer		0.0001	1623	0.0087	248.4	0.0079	0.0008
STAT6(Stat)/Macrophage-Stat6-ChIP-Seq(GSE38377)/Homer		0.0001	4221	0.0227	671.6	0.0214	0.0013
Lhx1(Homeobox)/EmbryoCarcinoma-Lhx1-ChIP-Seq(GSE70957)/Homer		0.0001	6980	0.0376	1125.8	0.0359	0.0017
BHLHA15(bHLH)/NIH3T3-BHLHB8.HA-ChIP-Seq(GSE119782)/Homer		0.0002	23040	0.124	3796.1	0.1211	0.0029
PAX3:FKHR-fusion(Paired,Homeobox)/Rh4-PAX3:FKHR-ChIP-Seq(GSE19063)/Homer		0.0002	1167	0.0063	176.3	0.0056	0.0007
TFE3(bHLH)/MEF-TFE3-ChIP-Seq(GSE75757)/Homer		0.0002	1066	0.0057	161	0.0051	0.0006
TEAD(TEA)/Fibroblast-PU.1-ChIP-Seq(Unpublished)/Homer		0.0004	6149	0.0331	991.1	0.0316	0.0015
Sox7(HMG)/ESC-Sox7-ChIP-Seq(GSE133899)/Homer		0.0005	2600	0.014	409.5	0.0131	0.0009
Tcf7(HMG)/GM12878-TCF7-ChIP-Seq(Encode)/Homer		0.0006	2149	0.0116	336.4	0.0107	0.0009
Oct4:Sox17(POU,Homeobox,HMG)/F9-Sox17-ChIP-Seq(GSE44553)/Homer		0.0006	699	0.0038	103.6	0.0033	0.0005
DLX1(Homeobox)/BasalGanglia-Dlx1-ChIP-seq(GSE124936)/Homer		0.0006	9350	0.0503	1523.5	0.0486	0.0017
Pitx1:Ebox(Homeobox,bHLH)/Hindlimb-Pitx1-ChIP-Seq(GSE41591)/Homer		0.0007	993	0.0053	150.5	0.0048	0.0005
MNT(bHLH)/HepG2-MNT-ChIP-Seq(Encode)/Homer		0.0007	13334	0.0718	2186.5	0.0698	0.002
EBF2(EBF)/BrownAdipose-EBF2-ChIP-Seq(GSE97114)/Homer		0.0007	18534	0.0998	3053	0.0974	0.0024
E2F(E2F)/Hela-CellCycle-Expression/Homer		0.0007	1973	0.0106	308.4	0.0098	0.0008
MafA(bZIP)/Islet-MafA-ChIP-Seq(GSE30298)/Homer		0.0007	10616	0.0572	1734.3	0.0553	0.0019
Pax7(Paired,Homeobox),long/Myoblast-Pax7-ChIP-Seq(GSE25064)/Homer		0.0008	102	0.0005	12.7	0.0004	0.0001
Foxa2(Forkhead)/Liver-Foxa2-ChIP-Seq(GSE25694)/Homer		0.0008	5108	0.0275	822.1	0.0262	0.0013
Pit1+1bp(Homeobox)/GCrat-Pit1-ChIP-Seq(GSE58009)/Homer		0.0008	1750	0.0094	272.7	0.0087	0.0007
NPAS2(bHLH)/Liver-NPAS2-ChIP-Seq(GSE39860)/Homer		0.0008	19775	0.1065	3261.7	0.1041	0.0024
Sox17(HMG)/Endoderm-Sox17-ChIP-Seq(GSE61475)/Homer		0.0009	5790	0.0312	935.7	0.0299	0.0013
Twist(bHLH)/HMLE-TWIST1-ChIP-Seq(Chang_et_al)/Homer		0.0011	2508	0.0135	396.2	0.0126	0.0009
NF1(CTF)/LNCAP-NF1-ChIP-Seq(Unpublished)/Homer		0.0011	8478	0.0456	1381.6	0.0441	0.0015
DLX5(Homeobox)/BasalGanglia-Dlx5-ChIP-seq(GSE124936)/Homer		0.0012	4881	0.0263	786.7	0.0251	0.0012
Fosl2(bZIP)/3T3L1-Fosl2-ChIP-Seq(GSE56872)/Homer		0.0014	3682	0.0198	589.4	0.0188	0.001
Znf263(Zf)/K562-Znf263-ChIP-Seq(GSE31477)/Homer		0.0014	41307	0.2224	6872.6	0.2193	0.0031
PU.1-IRF(ETS:IRF)/Bcell-PU.1-ChIP-Seq(GSE21512)/Homer		0.0014	15969	0.086	2629.7	0.0839	0.0021
NFIL3(bZIP)/HepG2-NFIL3-ChIP-Seq(Encode)/Homer		0.0014	5791	0.0312	937.9	0.0299	0.0013
RORg(NR)/Liver-Rorc-ChIP-Seq(GSE101115)/Homer		0.0019	696	0.0037	104.4	0.0033	0.0004
GATA(Zf),IR4/iTreg-Gata3-ChIP-Seq(GSE20898)/Homer		0.0019	410	0.0022	59.7	0.0019	0.0003
Nkx2.1(Homeobox)/LungAC-Nkx2.1-ChIP-Seq(GSE43252)/Homer		0.0021	58277	0.3138	9728.9	0.3105	0.0033
TEAD2(TEA)/Py2T-Tead2-ChIP-Seq(GSE55709)/Homer		0.0029	6089	0.0328	989.8	0.0316	0.0012
Hoxa10(Homeobox)/ChickenMSG-Hoxa10.Flag-ChIP-Seq(GSE86088)/Homer		0.0035	3695	0.0199	594.9	0.019	0.0009
Tcf3(HMG)/mES-Tcf3-ChIP-Seq(GSE11724)/Homer		0.0036	1534	0.0083	240.4	0.0077	0.0006
GATA(Zf),IR3/iTreg-Gata3-ChIP-Seq(GSE20898)/Homer		0.0061	1226	0.0066	191	0.0061	0.0005
PPARa(NR),DR1/Liver-Ppara-ChIP-Seq(GSE47954)/Homer		0.0065	14342	0.0772	2367.8	0.0756	0.0016
Dlx3(Homeobox)/Kerainocytes-Dlx3-ChIP-Seq(GSE89884)/Homer		0.0068	3803	0.0205	614.4	0.0196	0.0009
Bcl6(Zf)/Liver-Bcl6-ChIP-Seq(GSE31578)/Homer		0.0068	13939	0.075	2300.9	0.0734	0.0016
Pax7(Paired,Homeobox)/Myoblast-Pax7-ChIP-Seq(GSE25064)/Homer		0.0071	484	0.0026	72.2	0.0023	0.0003
Nur77(NR)/K562-NR4A1-ChIP-Seq(GSE31363)/Homer		0.0076	1137	0.0061	177.3	0.0057	0.0004
Myf5(bHLH)/GM-Myf5-ChIP-Seq(GSE24852)/Homer		0.0076	12832	0.0691	2116.5	0.0675	0.0016
PRDM14(Zf)/H1-PRDM14-ChIP-Seq(GSE22767)/Homer		0.0085	3095	0.0167	498.5	0.0159	0.0008
NPAS(bHLH)/Liver-NPAS-ChIP-Seq(GSE39860)/Homer		0.0087	22535	0.1213	3741	0.1194	0.0019
IRF1(IRF)/PBMC-IRF1-ChIP-Seq(GSE43036)/Homer		0.0088	1246	0.0067	195.3	0.0062	0.0005
bHLHE40(bHLH)/HepG2-BHLHE40-ChIP-Seq(GSE31477)/Homer		0.009	6355	0.0342	1038.9	0.0332	0.001
ZNF7(Zf)/HepG2-ZNF7.Flag-ChIP-Seq(Encode)/Homer		0.0096	3922	0.0211	635.3	0.0203	0.0008
ZNF317(Zf)/HEK293-ZNF317.GFP-ChIP-Seq(GSE58341)/Homer		0.0106	1139	0.0061	178.9	0.0057	0.0004
Phox2a(Homeobox)/Neuron-Phox2a-ChIP-Seq(GSE31456)/Homer		0.0109	2069	0.0111	330.7	0.0106	0.0005
ZNF669(Zf)/HEK293-ZNF669.GFP-ChIP-Seq(GSE58341)/Homer		0.012	1524	0.0082	241.3	0.0077	0.0005
Rbpj1(?)/Panc1-Rbpj1-ChIP-Seq(GSE47459)/Homer		0.0125	19197	0.1034	3184.3	0.1016	0.0018
PRDM9(Zf)/Testis-DMC1-ChIP-Seq(GSE35498)/Homer		0.017	6072	0.0327	994	0.0317	0.001
CDX4(Homeobox)/ZebrafishEmbryos-Cdx4.Myc-ChIP-Seq(GSE48254)/Homer		0.0171	5759	0.031	942.7	0.0301	0.0009
IRF8(IRF)/BMDM-IRF8-ChIP-Seq(GSE77884)/Homer		0.0173	3280	0.0177	531.9	0.017	0.0007
p73(p53)/Trachea-p73-ChIP-Seq(PRJNA310161)/Homer		0.0179	539	0.0029	82.7	0.0026	0.0003
ZNF16(Zf)/HEK293-ZNF16.GFP-ChIP-Seq(GSE58341)/Homer		0.0205	125	0.0007	17	0.0005	0.0002
ZFP3(Zf)/HEK293-ZFP3.GFP-ChIP-Seq(GSE58341)/Homer		0.0233	43	0.0002	5.4	0.0002	0
Hoxd10(Homeobox)/ChickenMSG-Hoxd10.Flag-ChIP-Seq(GSE86088)/Homer		0.026	8615	0.0464	1420.9	0.0453	0.0011
NFAT:AP1(RHD,bZIP)/Jurkat-NFATC1-ChIP-Seq(Jolma_et_al.)/Homer		0.0304	1058	0.0057	167.3	0.0053	0.0004
Ascl1(bHLH)/NeuralTubes-Ascl1-ChIP-Seq(GSE55840)/Homer		0.0311	35972	0.1937	6008.6	0.1917	0.002
Hoxb4(Homeobox)/ES-Hoxb4-ChIP-Seq(GSE34014)/Homer		0.0335	1179	0.0063	187.9	0.006	0.0003
Sox3(HMG)/NPC-Sox3-ChIP-Seq(GSE33059)/Homer		0.0345	15671	0.0844	2602.8	0.0831	0.0013
BMAL1(bHLH)/Liver-Bmal1-ChIP-Seq(GSE39860)/Homer		0.0354	25020	0.1347	4170.8	0.1331	0.0016
NRF1(NRF)/MCF7-NRF1-ChIP-Seq(Unpublished)/Homer		0.0367	4762	0.0256	780.6	0.0249	0.0007
RORa(NR)/Liver-Rora-ChIP-Seq(GSE101115)/Homer		0.0367	1043	0.0056	165.3	0.0053	0.0003
Brn2(POU,Homeobox)/NPC-Brn2-ChIP-Seq(GSE35496)/Homer		0.0375	445	0.0024	68.7	0.0022	0.0002
Hand2(bHLH)/Mesoderm-Hand2-ChIP-Seq(GSE61475)/Homer		0.0379	5596	0.0301	919.6	0.0293	0.0008
Zfp281(Zf)/ES-Zfp281-ChIP-Seq(GSE81042)/Homer		0.0443	3842	0.0207	628.6	0.0201	0.0006
GFX(?)/Promoter/Homer		0.047	230	0.0012	34.6	0.0011	0.0001

## Sheet: 6. meQTL OR Enrichment
CpG Island Annotations
	complete dataset		log2odds	log2upper	log2lower	type	two.side.p	greater.p	lesser.p	# of sig sites
n= 516,213	0.05	island	1.60431	1.61922	1.58921	island	0	2.2e-16	1	262142
		shore	0.111445	0.130829	0.0919988	shore	1.38e-29	2.2e-16	1	77507
		shelf	-0.00828715	0.0135507	-0.0301128	shelf	0.457	0.7733	0.229	56358
		sea	-1.32598	-1.31201	-1.33994	sea	0	1	2.2e-16	183144
Gene Feature Annotations
			log2odds	log2upper	log2lower	type	two.side.p	greater.p	lesser.p	# of sig sites	#in CpG islands
		promoter	1.00153	1.02234	0.980831	promoter	0	2.2e-16	1	97455	76765
		exon	0.801547	0.821597	0.78153	exon	0	2.2e-16	1	96664	76775
		gene body	0.174896	0.188604	0.1612	gene body	3.48e-138	2e-17	1	296824	164698
		intron_UTR	-0.242884	-0.229064	-0.256761	intron_UTR	1.53e-259	1	2.2e-16	200160	87923
Chromatin State Annotations
Human PBMCs		Chromatin State	log2odds	log2upper	log2lower	two.side.p	greater.p	lesser.p	# of sig sites	# in CpG Islands		Abbreviation	Chromatin State
		1_TssA	1.33383	1.36299	1.30481	0	2.2e-16	1	57308	52084		TssA	Active TSS
		2_TssAFlnk	1.3659	1.38856	1.34335	0	2.2e-16	1	96388	84880		TssAFlnk	Flanking Active TSS
		3_TxFlnk	0.524078	0.713325	0.337785	1.31e-08	6.74e-09	1	905	592		TxFlnk	Transcription at gene 5' and 3'
		4_Tx	-0.956824	-0.928805	-0.984742	0	1	2.2e-16	22750	3571		Tx	Strong transcription
		5_TxWk	-0.74165	-0.716629	-0.766694	0	1	2.2e-16	31159	3440		TxWk	Weak transcription
		6_EnhG	-0.40805	-0.308917	-0.506932	7.42e-16	1	4.22e-16	2085	241		EnhG	Genic enhancers
		7_Enh	0.0804703	0.134102	0.0269305	0.00305413	0.001559	0.9985	8855	2652		Enh	Enhancers
		8_ZNF/Rpts	0.318204	0.491544	0.147169	0.000204682	0.0001077	0.9999	968	542		ZNF/Rpts	ZNF genes & repeats
		9_Het	-0.100562	-0.0311369	-0.169733	0.00445905	0.9979	0.002248	4859	1364		Het	Heterochromatin
		10_TssBiv	1.30964	1.35039	1.26914	0	2.2e-16	1	29046	27473		TssBiv	Bivalent/Poised TSS
		11_BivFlnk	1.03818	1.07928	0.997285	0	2.2e-16	1	24582	22749		BivFlnk	Flanking Bivalent TSS/Enh
		12_EnhBiv	0.98528	1.05417	0.916856	1.6e-198	2.2e-16	1	8444	6789		EnhBiv	Bivalent Enhancer
		13_ReprPC	0.786116	0.816034	0.756197	0	2.2e-16	1	40895	29577		ReprPC	Repressed PolyComb
		14_ReprPCWk	-0.545711	-0.524054	-0.567292	0	1	2.2e-16	47009	7230		ReprPCWk	Weak Repressed PolyComb
		15_Quies	-1.07374	-1.05892	-1.08869	0	1	2.2e-16	114962	11010		Quies	Quiescent/Low
Macaque PBMCs			log2odds	log2upper	log2lower	type	two.side.p	greater.p	lesser.p	# of sig sites	#in CpG islands
		Open Chromatin	1.46332	1.48126	1.44507	open_chromatin	0	2.2e-16	1	188333	138163

## Sheet: 7. Below 5th percentile genes
ENSMMUG00000000017
ENSMMUG00000000033
ENSMMUG00000000044
ENSMMUG00000000054
ENSMMUG00000000055
ENSMMUG00000000081
ENSMMUG00000000107
ENSMMUG00000000113
ENSMMUG00000000143
ENSMMUG00000000144
ENSMMUG00000000226
ENSMMUG00000000268
ENSMMUG00000000284
ENSMMUG00000000293
ENSMMUG00000000308
ENSMMUG00000000345
ENSMMUG00000000358
ENSMMUG00000000382
ENSMMUG00000000397
ENSMMUG00000000425
ENSMMUG00000000433
ENSMMUG00000000439
ENSMMUG00000000452
ENSMMUG00000000476
ENSMMUG00000000482
ENSMMUG00000000490
ENSMMUG00000000522
ENSMMUG00000000524
ENSMMUG00000000544
ENSMMUG00000000591
ENSMMUG00000000595
ENSMMUG00000000602
ENSMMUG00000000609
ENSMMUG00000000617
ENSMMUG00000000661
ENSMMUG00000000676
ENSMMUG00000000680
ENSMMUG00000000683
ENSMMUG00000000698
ENSMMUG00000000711
ENSMMUG00000000729
ENSMMUG00000000782
ENSMMUG00000000826
ENSMMUG00000000835
ENSMMUG00000000892
ENSMMUG00000000905
ENSMMUG00000000937
ENSMMUG00000000953
ENSMMUG00000000974
ENSMMUG00000001016
ENSMMUG00000001027
ENSMMUG00000001077
ENSMMUG00000001081
ENSMMUG00000001137
ENSMMUG00000001141
ENSMMUG00000001183
ENSMMUG00000001193
ENSMMUG00000001242
ENSMMUG00000001256
ENSMMUG00000001278
ENSMMUG00000001302
ENSMMUG00000001304
ENSMMUG00000001313
ENSMMUG00000001319
ENSMMUG00000001329
ENSMMUG00000001382
ENSMMUG00000001393
ENSMMUG00000001397
ENSMMUG00000001432
ENSMMUG00000001459
ENSMMUG00000001467
ENSMMUG00000001545
ENSMMUG00000001564
ENSMMUG00000001571
ENSMMUG00000001592
ENSMMUG00000001651
ENSMMUG00000001697
ENSMMUG00000001721
ENSMMUG00000001731
ENSMMUG00000001735
ENSMMUG00000001764
ENSMMUG00000001792
ENSMMUG00000001813
ENSMMUG00000001844
ENSMMUG00000001845
ENSMMUG00000001859
ENSMMUG00000001868
ENSMMUG00000001879
ENSMMUG00000001929
ENSMMUG00000001985
ENSMMUG00000001990
ENSMMUG00000002033
ENSMMUG00000002042
ENSMMUG00000002125
ENSMMUG00000002145
ENSMMUG00000002168
ENSMMUG00000002176
ENSMMUG00000002200
ENSMMUG00000002269
ENSMMUG00000002331
ENSMMUG00000002336
ENSMMUG00000002339
ENSMMUG00000002357
ENSMMUG00000002375
ENSMMUG00000002389
ENSMMUG00000002394
ENSMMUG00000002400
ENSMMUG00000002404
ENSMMUG00000002413
ENSMMUG00000002424
ENSMMUG00000002456
ENSMMUG00000002483
ENSMMUG00000002496
ENSMMUG00000002529
ENSMMUG00000002569
ENSMMUG00000002626
ENSMMUG00000002638
ENSMMUG00000002653
ENSMMUG00000002658
ENSMMUG00000002745
ENSMMUG00000002756
ENSMMUG00000002763
ENSMMUG00000002789
ENSMMUG00000002808
ENSMMUG00000002849
ENSMMUG00000002853
ENSMMUG00000002912
ENSMMUG00000002953
ENSMMUG00000002961
ENSMMUG00000002967
ENSMMUG00000002995
ENSMMUG00000003005
ENSMMUG00000003048
ENSMMUG00000003051
ENSMMUG00000003089
ENSMMUG00000003098
ENSMMUG00000003110
ENSMMUG00000003146
ENSMMUG00000003204
ENSMMUG00000003236
ENSMMUG00000003239
ENSMMUG00000003262
ENSMMUG00000003275
ENSMMUG00000003310
ENSMMUG00000003336
ENSMMUG00000003394
ENSMMUG00000003400
ENSMMUG00000003401
ENSMMUG00000003442
ENSMMUG00000003492
ENSMMUG00000003494
ENSMMUG00000003544
ENSMMUG00000003552
ENSMMUG00000003568
ENSMMUG00000003607
ENSMMUG00000003620
ENSMMUG00000003675
ENSMMUG00000003682
ENSMMUG00000003688
ENSMMUG00000003744
ENSMMUG00000003769
ENSMMUG00000003820
ENSMMUG00000003834
ENSMMUG00000003844
ENSMMUG00000003849
ENSMMUG00000003864
ENSMMUG00000003894
ENSMMUG00000003905
ENSMMUG00000003972
ENSMMUG00000004025
ENSMMUG00000004094
ENSMMUG00000004100
ENSMMUG00000004160
ENSMMUG00000004168
ENSMMUG00000004169
ENSMMUG00000004177
ENSMMUG00000004181
ENSMMUG00000004224
ENSMMUG00000004232
ENSMMUG00000004249
ENSMMUG00000004259
ENSMMUG00000004280
ENSMMUG00000004291
ENSMMUG00000004296
ENSMMUG00000004311
ENSMMUG00000004346
ENSMMUG00000004377
ENSMMUG00000004379
ENSMMUG00000004404
ENSMMUG00000004411
ENSMMUG00000004416
ENSMMUG00000004437
ENSMMUG00000004450
ENSMMUG00000004451
ENSMMUG00000004470
ENSMMUG00000004482
ENSMMUG00000004485
ENSMMUG00000004523
ENSMMUG00000004571
ENSMMUG00000004579
ENSMMUG00000004600
ENSMMUG00000004648
ENSMMUG00000004660
ENSMMUG00000004703
ENSMMUG00000004713
ENSMMUG00000004734
ENSMMUG00000004736
ENSMMUG00000004738
ENSMMUG00000004749
ENSMMUG00000004771
ENSMMUG00000004804
ENSMMUG00000004837
ENSMMUG00000004844
ENSMMUG00000004886
ENSMMUG00000004897
ENSMMUG00000004902
ENSMMUG00000004910
ENSMMUG00000004928
ENSMMUG00000004943
ENSMMUG00000004980
ENSMMUG00000005032
ENSMMUG00000005068
ENSMMUG00000005073
ENSMMUG00000005091
ENSMMUG00000005093
ENSMMUG00000005140
ENSMMUG00000005200
ENSMMUG00000005209
ENSMMUG00000005216
ENSMMUG00000005221
ENSMMUG00000005246
ENSMMUG00000005250
ENSMMUG00000005312
ENSMMUG00000005325
ENSMMUG00000005363
ENSMMUG00000005414
ENSMMUG00000005421
ENSMMUG00000005447
ENSMMUG00000005461
ENSMMUG00000005466
ENSMMUG00000005477
ENSMMUG00000005493
ENSMMUG00000005547
ENSMMUG00000005548
ENSMMUG00000005553
ENSMMUG00000005569
ENSMMUG00000005575
ENSMMUG00000005576
ENSMMUG00000005592
ENSMMUG00000005597
ENSMMUG00000005600
ENSMMUG00000005610
ENSMMUG00000005629
ENSMMUG00000005646
ENSMMUG00000005669
ENSMMUG00000005689
ENSMMUG00000005713
ENSMMUG00000005749
ENSMMUG00000005779
ENSMMUG00000005803
ENSMMUG00000005844
ENSMMUG00000005847
ENSMMUG00000005851
ENSMMUG00000005856
ENSMMUG00000005914
ENSMMUG00000005976
ENSMMUG00000006010
ENSMMUG00000006018
ENSMMUG00000006027
ENSMMUG00000006065
ENSMMUG00000006069
ENSMMUG00000006072
ENSMMUG00000006114
ENSMMUG00000006198
ENSMMUG00000006243
ENSMMUG00000006253
ENSMMUG00000006260
ENSMMUG00000006357
ENSMMUG00000006391
ENSMMUG00000006392
ENSMMUG00000006421
ENSMMUG00000006446
ENSMMUG00000006457
ENSMMUG00000006503
ENSMMUG00000006542
ENSMMUG00000006563
ENSMMUG00000006564
ENSMMUG00000006617
ENSMMUG00000006640
ENSMMUG00000006656
ENSMMUG00000006711
ENSMMUG00000006717
ENSMMUG00000006720
ENSMMUG00000006761
ENSMMUG00000006783
ENSMMUG00000006835
ENSMMUG00000006880
ENSMMUG00000006906
ENSMMUG00000006932
ENSMMUG00000006940
ENSMMUG00000006945
ENSMMUG00000006965
ENSMMUG00000007061
ENSMMUG00000007080
ENSMMUG00000007081
ENSMMUG00000007100
ENSMMUG00000007157
ENSMMUG00000007162
ENSMMUG00000007195
ENSMMUG00000007209
ENSMMUG00000007228
ENSMMUG00000007247
ENSMMUG00000007250
ENSMMUG00000007255
ENSMMUG00000007284
ENSMMUG00000007288
ENSMMUG00000007334
ENSMMUG00000007393
ENSMMUG00000007399
ENSMMUG00000007402
ENSMMUG00000007406
ENSMMUG00000007427
ENSMMUG00000007478
ENSMMUG00000007483
ENSMMUG00000007517
ENSMMUG00000007533
ENSMMUG00000007546
ENSMMUG00000007559
ENSMMUG00000007575
ENSMMUG00000007578
ENSMMUG00000007605
ENSMMUG00000007614
ENSMMUG00000007628
ENSMMUG00000007662
ENSMMUG00000007692
ENSMMUG00000007694
ENSMMUG00000007742
ENSMMUG00000007752
ENSMMUG00000007757
ENSMMUG00000007762
ENSMMUG00000007796
ENSMMUG00000007834
ENSMMUG00000007866
ENSMMUG00000007948
ENSMMUG00000007990
ENSMMUG00000008008
ENSMMUG00000008056
ENSMMUG00000008113
ENSMMUG00000008119
ENSMMUG00000008176
ENSMMUG00000008200
ENSMMUG00000008220
ENSMMUG00000008248
ENSMMUG00000008274
ENSMMUG00000008297
ENSMMUG00000008300
ENSMMUG00000008311
ENSMMUG00000008318
ENSMMUG00000008378
ENSMMUG00000008383
ENSMMUG00000008402
ENSMMUG00000008404
ENSMMUG00000008438
ENSMMUG00000008440
ENSMMUG00000008502
ENSMMUG00000008542
ENSMMUG00000008559
ENSMMUG00000008569
ENSMMUG00000008600
ENSMMUG00000008643
ENSMMUG00000008702
ENSMMUG00000008738
ENSMMUG00000008740
ENSMMUG00000008752
ENSMMUG00000008775
ENSMMUG00000008831
ENSMMUG00000008847
ENSMMUG00000008919
ENSMMUG00000008923
ENSMMUG00000008924
ENSMMUG00000008942
ENSMMUG00000008992
ENSMMUG00000008994
ENSMMUG00000009059
ENSMMUG00000009088
ENSMMUG00000009115
ENSMMUG00000009152
ENSMMUG00000009155
ENSMMUG00000009183
ENSMMUG00000009201
ENSMMUG00000009222
ENSMMUG00000009333
ENSMMUG00000009345
ENSMMUG00000009354
ENSMMUG00000009373
ENSMMUG00000009374
ENSMMUG00000009400
ENSMMUG00000009418
ENSMMUG00000009483
ENSMMUG00000009485
ENSMMUG00000009637
ENSMMUG00000009716
ENSMMUG00000009770
ENSMMUG00000009790
ENSMMUG00000009796
ENSMMUG00000009937
ENSMMUG00000009974
ENSMMUG00000009987
ENSMMUG00000009988
ENSMMUG00000009998
ENSMMUG00000010014
ENSMMUG00000010100
ENSMMUG00000010109
ENSMMUG00000010117
ENSMMUG00000010121
ENSMMUG00000010139
ENSMMUG00000010151
ENSMMUG00000010180
ENSMMUG00000010210
ENSMMUG00000010232
ENSMMUG00000010240
ENSMMUG00000010244
ENSMMUG00000010277
ENSMMUG00000010308
ENSMMUG00000010329
ENSMMUG00000010353
ENSMMUG00000010390
ENSMMUG00000010395
ENSMMUG00000010399
ENSMMUG00000010401
ENSMMUG00000010428
ENSMMUG00000010462
ENSMMUG00000010485
ENSMMUG00000010496
ENSMMUG00000010521
ENSMMUG00000010550
ENSMMUG00000010553
ENSMMUG00000010560
ENSMMUG00000010594
ENSMMUG00000010610
ENSMMUG00000010648
ENSMMUG00000010682
ENSMMUG00000010716
ENSMMUG00000010734
ENSMMUG00000010740
ENSMMUG00000010767
ENSMMUG00000010780
ENSMMUG00000010823
ENSMMUG00000010839
ENSMMUG00000010854
ENSMMUG00000010875
ENSMMUG00000010918
ENSMMUG00000010934
ENSMMUG00000010940
ENSMMUG00000010944
ENSMMUG00000010959
ENSMMUG00000011026
ENSMMUG00000011061
ENSMMUG00000011103
ENSMMUG00000011117
ENSMMUG00000011148
ENSMMUG00000011178
ENSMMUG00000011191
ENSMMUG00000011209
ENSMMUG00000011251
ENSMMUG00000011264
ENSMMUG00000011291
ENSMMUG00000011330
ENSMMUG00000011351
ENSMMUG00000011380
ENSMMUG00000011416
ENSMMUG00000011446
ENSMMUG00000011454
ENSMMUG00000011503
ENSMMUG00000011514
ENSMMUG00000011526
ENSMMUG00000011578
ENSMMUG00000011580
ENSMMUG00000011582
ENSMMUG00000011608
ENSMMUG00000011638
ENSMMUG00000011644
ENSMMUG00000011661
ENSMMUG00000011667
ENSMMUG00000011697
ENSMMUG00000011704
ENSMMUG00000011759
ENSMMUG00000011777
ENSMMUG00000011798
ENSMMUG00000011909
ENSMMUG00000011912
ENSMMUG00000011916
ENSMMUG00000011931
ENSMMUG00000011952
ENSMMUG00000011976
ENSMMUG00000011977
ENSMMUG00000012012
ENSMMUG00000012019
ENSMMUG00000012021
ENSMMUG00000012051
ENSMMUG00000012092
ENSMMUG00000012096
ENSMMUG00000012105
ENSMMUG00000012107
ENSMMUG00000012178
ENSMMUG00000012202
ENSMMUG00000012207
ENSMMUG00000012223
ENSMMUG00000012227
ENSMMUG00000012228
ENSMMUG00000012238
ENSMMUG00000012273
ENSMMUG00000012280
ENSMMUG00000012303
ENSMMUG00000012323
ENSMMUG00000012351
ENSMMUG00000012371
ENSMMUG00000012373
ENSMMUG00000012392
ENSMMUG00000012408
ENSMMUG00000012438
ENSMMUG00000012479
ENSMMUG00000012531
ENSMMUG00000012541
ENSMMUG00000012561
ENSMMUG00000012586
ENSMMUG00000012602
ENSMMUG00000012607
ENSMMUG00000012623
ENSMMUG00000012658
ENSMMUG00000012666
ENSMMUG00000012697
ENSMMUG00000012764
ENSMMUG00000012802
ENSMMUG00000012803
ENSMMUG00000012856
ENSMMUG00000012878
ENSMMUG00000012884
ENSMMUG00000012916
ENSMMUG00000012941
ENSMMUG00000012954
ENSMMUG00000012969
ENSMMUG00000012974
ENSMMUG00000013003
ENSMMUG00000013009
ENSMMUG00000013018
ENSMMUG00000013056
ENSMMUG00000013067
ENSMMUG00000013089
ENSMMUG00000013092
ENSMMUG00000013100
ENSMMUG00000013105
ENSMMUG00000013142
ENSMMUG00000013163
ENSMMUG00000013166
ENSMMUG00000013183
ENSMMUG00000013191
ENSMMUG00000013209
ENSMMUG00000013211
ENSMMUG00000013265
ENSMMUG00000013313
ENSMMUG00000013385
ENSMMUG00000013418
ENSMMUG00000013425
ENSMMUG00000013426
ENSMMUG00000013437
ENSMMUG00000013453
ENSMMUG00000013466
ENSMMUG00000013490
ENSMMUG00000013610
ENSMMUG00000013626
ENSMMUG00000013650
ENSMMUG00000013680
ENSMMUG00000013710
ENSMMUG00000013735
ENSMMUG00000013766
ENSMMUG00000013767
ENSMMUG00000013797
ENSMMUG00000013798
ENSMMUG00000013799
ENSMMUG00000013841
ENSMMUG00000013851
ENSMMUG00000013865
ENSMMUG00000013875
ENSMMUG00000013895
ENSMMUG00000013900
ENSMMUG00000013911
ENSMMUG00000013980
ENSMMUG00000014021
ENSMMUG00000014049
ENSMMUG00000014159
ENSMMUG00000014163
ENSMMUG00000014167
ENSMMUG00000014182
ENSMMUG00000014197
ENSMMUG00000014203
ENSMMUG00000014228
ENSMMUG00000014232
ENSMMUG00000014295
ENSMMUG00000014323
ENSMMUG00000014324
ENSMMUG00000014400
ENSMMUG00000014415
ENSMMUG00000014423
ENSMMUG00000014426
ENSMMUG00000014438
ENSMMUG00000014445
ENSMMUG00000014461
ENSMMUG00000014475
ENSMMUG00000014487
ENSMMUG00000014506
ENSMMUG00000014523
ENSMMUG00000014557
ENSMMUG00000014604
ENSMMUG00000014632
ENSMMUG00000014660
ENSMMUG00000014664
ENSMMUG00000014677
ENSMMUG00000014682
ENSMMUG00000014714
ENSMMUG00000014735
ENSMMUG00000014740
ENSMMUG00000014753
ENSMMUG00000014860
ENSMMUG00000014875
ENSMMUG00000014883
ENSMMUG00000014910
ENSMMUG00000014936
ENSMMUG00000014943
ENSMMUG00000015034
ENSMMUG00000015038
ENSMMUG00000015073
ENSMMUG00000015081
ENSMMUG00000015088
ENSMMUG00000015106
ENSMMUG00000015107
ENSMMUG00000015115
ENSMMUG00000015120
ENSMMUG00000015148
ENSMMUG00000015149
ENSMMUG00000015152
ENSMMUG00000015173
ENSMMUG00000015181
ENSMMUG00000015202
ENSMMUG00000015203
ENSMMUG00000015221
ENSMMUG00000015381
ENSMMUG00000015405
ENSMMUG00000015535
ENSMMUG00000015570
ENSMMUG00000015600
ENSMMUG00000015604
ENSMMUG00000015634
ENSMMUG00000015660
ENSMMUG00000015662
ENSMMUG00000015696
ENSMMUG00000015716
ENSMMUG00000015735
ENSMMUG00000015773
ENSMMUG00000015778
ENSMMUG00000015781
ENSMMUG00000015804
ENSMMUG00000015805
ENSMMUG00000015825
ENSMMUG00000015826
ENSMMUG00000015842
ENSMMUG00000015843
ENSMMUG00000015851
ENSMMUG00000015852
ENSMMUG00000015942
ENSMMUG00000015965
ENSMMUG00000016005
ENSMMUG00000016096
ENSMMUG00000016114
ENSMMUG00000016124
ENSMMUG00000016181
ENSMMUG00000016204
ENSMMUG00000016215
ENSMMUG00000016224
ENSMMUG00000016255
ENSMMUG00000016293
ENSMMUG00000016317
ENSMMUG00000016368
ENSMMUG00000016385
ENSMMUG00000016418
ENSMMUG00000016421
ENSMMUG00000016424
ENSMMUG00000016426
ENSMMUG00000016448
ENSMMUG00000016449
ENSMMUG00000016471
ENSMMUG00000016486
ENSMMUG00000016550
ENSMMUG00000016556
ENSMMUG00000016578
ENSMMUG00000016584
ENSMMUG00000016605
ENSMMUG00000016614
ENSMMUG00000016633
ENSMMUG00000016652
ENSMMUG00000016660
ENSMMUG00000016717
ENSMMUG00000016720
ENSMMUG00000016741
ENSMMUG00000016764
ENSMMUG00000016786
ENSMMUG00000016833
ENSMMUG00000016857
ENSMMUG00000016860
ENSMMUG00000016862
ENSMMUG00000016863
ENSMMUG00000016892
ENSMMUG00000016927
ENSMMUG00000016970
ENSMMUG00000017089
ENSMMUG00000017096
ENSMMUG00000017111
ENSMMUG00000017144
ENSMMUG00000017209
ENSMMUG00000017223
ENSMMUG00000017246
ENSMMUG00000017344
ENSMMUG00000017375
ENSMMUG00000017426
ENSMMUG00000017430
ENSMMUG00000017436
ENSMMUG00000017457
ENSMMUG00000017495
ENSMMUG00000017514
ENSMMUG00000017529
ENSMMUG00000017547
ENSMMUG00000017555
ENSMMUG00000017610
ENSMMUG00000017655
ENSMMUG00000017674
ENSMMUG00000017680
ENSMMUG00000017683
ENSMMUG00000017688
ENSMMUG00000017721
ENSMMUG00000017758
ENSMMUG00000017759
ENSMMUG00000017801
ENSMMUG00000017814
ENSMMUG00000017843
ENSMMUG00000017892
ENSMMUG00000017927
ENSMMUG00000017936
ENSMMUG00000017946
ENSMMUG00000017964
ENSMMUG00000017988
ENSMMUG00000018014
ENSMMUG00000018049
ENSMMUG00000018067
ENSMMUG00000018085
ENSMMUG00000018123
ENSMMUG00000018165
ENSMMUG00000018180
ENSMMUG00000018210
ENSMMUG00000018217
ENSMMUG00000018261
ENSMMUG00000018272
ENSMMUG00000018275
ENSMMUG00000018341
ENSMMUG00000018344
ENSMMUG00000018345
ENSMMUG00000018351
ENSMMUG00000018353
ENSMMUG00000018355
ENSMMUG00000018358
ENSMMUG00000018367
ENSMMUG00000018394
ENSMMUG00000018404
ENSMMUG00000018428
ENSMMUG00000018478
ENSMMUG00000018519
ENSMMUG00000018538
ENSMMUG00000018551
ENSMMUG00000018598
ENSMMUG00000018623
ENSMMUG00000018634
ENSMMUG00000018645
ENSMMUG00000018800
ENSMMUG00000018806
ENSMMUG00000018842
ENSMMUG00000018872
ENSMMUG00000018883
ENSMMUG00000018916
ENSMMUG00000018937
ENSMMUG00000018943
ENSMMUG00000018945
ENSMMUG00000018981
ENSMMUG00000018983
ENSMMUG00000018996
ENSMMUG00000019012
ENSMMUG00000019020
ENSMMUG00000019111
ENSMMUG00000019156
ENSMMUG00000019157
ENSMMUG00000019177
ENSMMUG00000019188
ENSMMUG00000019200
ENSMMUG00000019221
ENSMMUG00000019268
ENSMMUG00000019293
ENSMMUG00000019354
ENSMMUG00000019359
ENSMMUG00000019370
ENSMMUG00000019372
ENSMMUG00000019459
ENSMMUG00000019531
ENSMMUG00000019571
ENSMMUG00000019604
ENSMMUG00000019611
ENSMMUG00000019628
ENSMMUG00000019738
ENSMMUG00000019814
ENSMMUG00000019816
ENSMMUG00000019831
ENSMMUG00000019870
ENSMMUG00000019881
ENSMMUG00000019884
ENSMMUG00000019912
ENSMMUG00000019954
ENSMMUG00000019962
ENSMMUG00000020014
ENSMMUG00000020032
ENSMMUG00000020033
ENSMMUG00000020052
ENSMMUG00000020082
ENSMMUG00000020090
ENSMMUG00000020111
ENSMMUG00000020113
ENSMMUG00000020122
ENSMMUG00000020178
ENSMMUG00000020184
ENSMMUG00000020245
ENSMMUG00000020261
ENSMMUG00000020312
ENSMMUG00000020316
ENSMMUG00000020320
ENSMMUG00000020360
ENSMMUG00000020366
ENSMMUG00000020393
ENSMMUG00000020394
ENSMMUG00000020415
ENSMMUG00000020421
ENSMMUG00000020428
ENSMMUG00000020435
ENSMMUG00000020527
ENSMMUG00000020558
ENSMMUG00000020605
ENSMMUG00000020646
ENSMMUG00000020657
ENSMMUG00000020707
ENSMMUG00000020762
ENSMMUG00000020777
ENSMMUG00000020792
ENSMMUG00000020905
ENSMMUG00000020954
ENSMMUG00000020956
ENSMMUG00000020993
ENSMMUG00000020994
ENSMMUG00000021029
ENSMMUG00000021039
ENSMMUG00000021054
ENSMMUG00000021096
ENSMMUG00000021097
ENSMMUG00000021137
ENSMMUG00000021149
ENSMMUG00000021156
ENSMMUG00000021158
ENSMMUG00000021181
ENSMMUG00000021184
ENSMMUG00000021192
ENSMMUG00000021219
ENSMMUG00000021232
ENSMMUG00000021270
ENSMMUG00000021389
ENSMMUG00000021407
ENSMMUG00000021496
ENSMMUG00000021514
ENSMMUG00000021526
ENSMMUG00000021552
ENSMMUG00000021574
ENSMMUG00000021613
ENSMMUG00000021628
ENSMMUG00000021634
ENSMMUG00000021637
ENSMMUG00000021649
ENSMMUG00000021660
ENSMMUG00000021678
ENSMMUG00000021762
ENSMMUG00000021773
ENSMMUG00000021782
ENSMMUG00000021804
ENSMMUG00000021807
ENSMMUG00000021808
ENSMMUG00000021828
ENSMMUG00000021844
ENSMMUG00000021874
ENSMMUG00000021893
ENSMMUG00000021904
ENSMMUG00000021936
ENSMMUG00000021964
ENSMMUG00000021975
ENSMMUG00000021976
ENSMMUG00000021977
ENSMMUG00000021989
ENSMMUG00000021990
ENSMMUG00000022001
ENSMMUG00000022035
ENSMMUG00000022037
ENSMMUG00000022038
ENSMMUG00000022056
ENSMMUG00000022072
ENSMMUG00000022123
ENSMMUG00000022124
ENSMMUG00000022155
ENSMMUG00000022169
ENSMMUG00000022193
ENSMMUG00000022194
ENSMMUG00000022195
ENSMMUG00000022199
ENSMMUG00000022221
ENSMMUG00000022223
ENSMMUG00000022225
ENSMMUG00000022247
ENSMMUG00000022256
ENSMMUG00000022283
ENSMMUG00000022296
ENSMMUG00000022322
ENSMMUG00000022347
ENSMMUG00000022366
ENSMMUG00000022369
ENSMMUG00000022381
ENSMMUG00000022388
ENSMMUG00000022403
ENSMMUG00000022459
ENSMMUG00000022489
ENSMMUG00000022495
ENSMMUG00000022525
ENSMMUG00000022535
ENSMMUG00000022595
ENSMMUG00000022601
ENSMMUG00000022603
ENSMMUG00000022610
ENSMMUG00000022613
ENSMMUG00000022655
ENSMMUG00000022691
ENSMMUG00000022699
ENSMMUG00000022725
ENSMMUG00000022741
ENSMMUG00000022742
ENSMMUG00000022751
ENSMMUG00000022752
ENSMMUG00000022769
ENSMMUG00000022778
ENSMMUG00000022789
ENSMMUG00000022791
ENSMMUG00000022799
ENSMMUG00000022825
ENSMMUG00000022839
ENSMMUG00000022859
ENSMMUG00000022878
ENSMMUG00000022891
ENSMMUG00000022893
ENSMMUG00000022897
ENSMMUG00000022930
ENSMMUG00000022941
ENSMMUG00000022978
ENSMMUG00000023002
ENSMMUG00000023038
ENSMMUG00000023072
ENSMMUG00000023107
ENSMMUG00000023152
ENSMMUG00000023157
ENSMMUG00000023161
ENSMMUG00000023164
ENSMMUG00000023167
ENSMMUG00000023168
ENSMMUG00000023260
ENSMMUG00000023263
ENSMMUG00000023269
ENSMMUG00000023282
ENSMMUG00000023293
ENSMMUG00000023296
ENSMMUG00000023350
ENSMMUG00000023372
ENSMMUG00000023415
ENSMMUG00000023416
ENSMMUG00000023419
ENSMMUG00000023431
ENSMMUG00000023469
ENSMMUG00000023471
ENSMMUG00000023525
ENSMMUG00000023530
ENSMMUG00000023572
ENSMMUG00000023682
ENSMMUG00000023751
ENSMMUG00000023767
ENSMMUG00000023776
ENSMMUG00000023785
ENSMMUG00000023806
ENSMMUG00000028695
ENSMMUG00000028711
ENSMMUG00000028717
ENSMMUG00000028733
ENSMMUG00000028750
ENSMMUG00000028766
ENSMMUG00000028800
ENSMMUG00000028920
ENSMMUG00000028923
ENSMMUG00000028925
ENSMMUG00000028931
ENSMMUG00000028946
ENSMMUG00000029032
ENSMMUG00000029273
ENSMMUG00000029358
ENSMMUG00000029506
ENSMMUG00000029767
ENSMMUG00000029785
ENSMMUG00000030702
ENSMMUG00000030786
ENSMMUG00000030812
ENSMMUG00000030838
ENSMMUG00000031000
ENSMMUG00000031035
ENSMMUG00000031124
ENSMMUG00000031191
ENSMMUG00000031504
ENSMMUG00000031528
ENSMMUG00000031543
ENSMMUG00000031911
ENSMMUG00000032087
ENSMMUG00000032102
ENSMMUG00000032158
ENSMMUG00000032249
ENSMMUG00000032251
ENSMMUG00000032254
ENSMMUG00000037464
ENSMMUG00000037559
ENSMMUG00000037662
ENSMMUG00000037718
ENSMMUG00000037719
ENSMMUG00000037727
ENSMMUG00000038295
ENSMMUG00000038354
ENSMMUG00000038652
ENSMMUG00000038955
ENSMMUG00000039047
ENSMMUG00000039082
ENSMMUG00000039294
ENSMMUG00000039397
ENSMMUG00000039441
ENSMMUG00000039447
ENSMMUG00000039572
ENSMMUG00000039736
ENSMMUG00000040034
ENSMMUG00000040105
ENSMMUG00000040123
ENSMMUG00000040202
ENSMMUG00000040423
ENSMMUG00000040495
ENSMMUG00000040506
ENSMMUG00000040562
ENSMMUG00000040764
ENSMMUG00000040777
ENSMMUG00000040888
ENSMMUG00000040952
ENSMMUG00000041220
ENSMMUG00000041307
ENSMMUG00000041480
ENSMMUG00000041498
ENSMMUG00000041581
ENSMMUG00000041596
ENSMMUG00000041713
ENSMMUG00000041736
ENSMMUG00000041795
ENSMMUG00000041984
ENSMMUG00000042208
ENSMMUG00000042255
ENSMMUG00000042809
ENSMMUG00000042817
ENSMMUG00000042838
ENSMMUG00000042841
ENSMMUG00000043001
ENSMMUG00000043332
ENSMMUG00000043509
ENSMMUG00000043846
ENSMMUG00000043903
ENSMMUG00000044068
ENSMMUG00000044079
ENSMMUG00000044080
ENSMMUG00000044121
ENSMMUG00000044229
ENSMMUG00000044537
ENSMMUG00000044784
ENSMMUG00000044879
ENSMMUG00000045082
ENSMMUG00000045256
ENSMMUG00000045506
ENSMMUG00000045660
ENSMMUG00000045684
ENSMMUG00000046195
ENSMMUG00000046222
ENSMMUG00000046560
ENSMMUG00000046561
ENSMMUG00000046580
ENSMMUG00000046728
ENSMMUG00000046729
ENSMMUG00000046847
ENSMMUG00000047061
ENSMMUG00000047155
ENSMMUG00000047232
ENSMMUG00000047277
ENSMMUG00000047290
ENSMMUG00000047449
ENSMMUG00000047643
ENSMMUG00000047793
ENSMMUG00000047978
ENSMMUG00000048019
ENSMMUG00000048049
ENSMMUG00000048418
ENSMMUG00000048420
ENSMMUG00000048540
ENSMMUG00000048630
ENSMMUG00000048854
ENSMMUG00000049004
ENSMMUG00000049025
ENSMMUG00000049108
ENSMMUG00000049254
ENSMMUG00000049341
ENSMMUG00000049364
ENSMMUG00000049388
ENSMMUG00000049397
ENSMMUG00000049416
ENSMMUG00000049511
ENSMMUG00000049558
ENSMMUG00000049561
ENSMMUG00000049650
ENSMMUG00000049677
ENSMMUG00000049714
ENSMMUG00000049804
ENSMMUG00000049818
ENSMMUG00000049849
ENSMMUG00000049876
ENSMMUG00000049932
ENSMMUG00000049955
ENSMMUG00000049976
ENSMMUG00000050018
ENSMMUG00000050043
ENSMMUG00000050113
ENSMMUG00000050148
ENSMMUG00000050185
ENSMMUG00000050263
ENSMMUG00000050334
ENSMMUG00000050399
ENSMMUG00000050416
ENSMMUG00000050430
ENSMMUG00000050524
ENSMMUG00000050543
ENSMMUG00000050702
ENSMMUG00000050757
ENSMMUG00000050804
ENSMMUG00000050830
ENSMMUG00000050903
ENSMMUG00000050969
ENSMMUG00000050980
ENSMMUG00000051105
ENSMMUG00000051144
ENSMMUG00000051186
ENSMMUG00000051192
ENSMMUG00000051240
ENSMMUG00000051261
ENSMMUG00000051311
ENSMMUG00000051334
ENSMMUG00000051357
ENSMMUG00000051430
ENSMMUG00000051455
ENSMMUG00000051498
ENSMMUG00000051597
ENSMMUG00000051621
ENSMMUG00000051718
ENSMMUG00000051761
ENSMMUG00000051788
ENSMMUG00000051824
ENSMMUG00000051972
ENSMMUG00000051977
ENSMMUG00000051997
ENSMMUG00000052024
ENSMMUG00000052059
ENSMMUG00000052139
ENSMMUG00000052166
ENSMMUG00000052203
ENSMMUG00000052207
ENSMMUG00000052220
ENSMMUG00000052315
ENSMMUG00000052371
ENSMMUG00000052373
ENSMMUG00000052392
ENSMMUG00000052413
ENSMMUG00000052417
ENSMMUG00000052421
ENSMMUG00000052443
ENSMMUG00000052450
ENSMMUG00000052572
ENSMMUG00000052609
ENSMMUG00000052632
ENSMMUG00000052679
ENSMMUG00000052876
ENSMMUG00000052954
ENSMMUG00000053014
ENSMMUG00000053048
ENSMMUG00000053080
ENSMMUG00000053139
ENSMMUG00000053142
ENSMMUG00000053235
ENSMMUG00000053368
ENSMMUG00000053391
ENSMMUG00000053393
ENSMMUG00000053482
ENSMMUG00000053498
ENSMMUG00000053509
ENSMMUG00000053514
ENSMMUG00000053577
ENSMMUG00000053638
ENSMMUG00000053863
ENSMMUG00000053883
ENSMMUG00000053885
ENSMMUG00000053953
ENSMMUG00000053986
ENSMMUG00000054015
ENSMMUG00000054049
ENSMMUG00000054055
ENSMMUG00000054138
ENSMMUG00000054204
ENSMMUG00000054212
ENSMMUG00000054323
ENSMMUG00000054451
ENSMMUG00000054532
ENSMMUG00000054622
ENSMMUG00000054688
ENSMMUG00000054691
ENSMMUG00000054789
ENSMMUG00000054800
ENSMMUG00000054816
ENSMMUG00000054948
ENSMMUG00000054950
ENSMMUG00000055090
ENSMMUG00000055191
ENSMMUG00000055435
ENSMMUG00000055448
ENSMMUG00000055461
ENSMMUG00000055481
ENSMMUG00000055482
ENSMMUG00000055490
ENSMMUG00000055494
ENSMMUG00000055529
ENSMMUG00000055671
ENSMMUG00000055760
ENSMMUG00000055819
ENSMMUG00000055844
ENSMMUG00000055858
ENSMMUG00000055936
ENSMMUG00000055940
ENSMMUG00000055955
ENSMMUG00000055961
ENSMMUG00000055978
ENSMMUG00000055991
ENSMMUG00000056090
ENSMMUG00000056150
ENSMMUG00000056154
ENSMMUG00000056164
ENSMMUG00000056249
ENSMMUG00000056308
ENSMMUG00000056310
ENSMMUG00000056322
ENSMMUG00000056340
ENSMMUG00000056363
ENSMMUG00000056370
ENSMMUG00000056376
ENSMMUG00000056480
ENSMMUG00000056502
ENSMMUG00000056541
ENSMMUG00000056586
ENSMMUG00000056646
ENSMMUG00000056652
ENSMMUG00000056672
ENSMMUG00000056766
ENSMMUG00000056778
ENSMMUG00000056787
ENSMMUG00000056794
ENSMMUG00000056855
ENSMMUG00000056886
ENSMMUG00000056926
ENSMMUG00000056930
ENSMMUG00000056944
ENSMMUG00000056970
ENSMMUG00000057057
ENSMMUG00000057093
ENSMMUG00000057155
ENSMMUG00000057173
ENSMMUG00000057179
ENSMMUG00000057239
ENSMMUG00000057285
ENSMMUG00000057315
ENSMMUG00000057426
ENSMMUG00000057428
ENSMMUG00000057451
ENSMMUG00000057453
ENSMMUG00000057454
ENSMMUG00000057523
ENSMMUG00000057553
ENSMMUG00000057577
ENSMMUG00000057605
ENSMMUG00000057793
ENSMMUG00000057796
ENSMMUG00000057806
ENSMMUG00000057818
ENSMMUG00000058016
ENSMMUG00000058079
ENSMMUG00000058140
ENSMMUG00000058173
ENSMMUG00000058175
ENSMMUG00000058256
ENSMMUG00000058273
ENSMMUG00000058275
ENSMMUG00000058288
ENSMMUG00000058290
ENSMMUG00000058349
ENSMMUG00000058425
ENSMMUG00000058460
ENSMMUG00000058479
ENSMMUG00000058508
ENSMMUG00000058513
ENSMMUG00000058583
ENSMMUG00000058610
ENSMMUG00000058718
ENSMMUG00000058753
ENSMMUG00000058760
ENSMMUG00000058836
ENSMMUG00000058911
ENSMMUG00000058992
ENSMMUG00000058997
ENSMMUG00000059073
ENSMMUG00000059088
ENSMMUG00000059133
ENSMMUG00000059138
ENSMMUG00000059172
ENSMMUG00000059192
ENSMMUG00000059257
ENSMMUG00000059272
ENSMMUG00000059346
ENSMMUG00000059374
ENSMMUG00000059386
ENSMMUG00000059443
ENSMMUG00000059488
ENSMMUG00000059495
ENSMMUG00000059497
ENSMMUG00000059510
ENSMMUG00000059580
ENSMMUG00000059584
ENSMMUG00000059591
ENSMMUG00000059598
ENSMMUG00000059608
ENSMMUG00000059643
ENSMMUG00000059661
ENSMMUG00000059662
ENSMMUG00000059677
ENSMMUG00000059696
ENSMMUG00000059725
ENSMMUG00000059732
ENSMMUG00000059797
ENSMMUG00000059803
ENSMMUG00000059812
ENSMMUG00000059860
ENSMMUG00000059873
ENSMMUG00000059896
ENSMMUG00000059897
ENSMMUG00000059937
ENSMMUG00000060033
ENSMMUG00000060034
ENSMMUG00000060158
ENSMMUG00000060187
ENSMMUG00000060210
ENSMMUG00000060216
ENSMMUG00000060247
ENSMMUG00000060287
ENSMMUG00000060303
ENSMMUG00000060313
ENSMMUG00000060341
ENSMMUG00000060345
ENSMMUG00000060353
ENSMMUG00000060393
ENSMMUG00000060402
ENSMMUG00000060407
ENSMMUG00000060427
ENSMMUG00000060500
ENSMMUG00000060533
ENSMMUG00000060597
ENSMMUG00000060600
ENSMMUG00000060613
ENSMMUG00000060673
ENSMMUG00000060712
ENSMMUG00000060724
ENSMMUG00000060761
ENSMMUG00000060835
ENSMMUG00000060843
ENSMMUG00000060896
ENSMMUG00000060926
ENSMMUG00000060959
ENSMMUG00000060977
ENSMMUG00000061007
ENSMMUG00000061013
ENSMMUG00000061026
ENSMMUG00000061079
ENSMMUG00000061097
ENSMMUG00000061103
ENSMMUG00000061167
ENSMMUG00000061171
ENSMMUG00000061173
ENSMMUG00000061186
ENSMMUG00000061358
ENSMMUG00000061370
ENSMMUG00000061403
ENSMMUG00000061431
ENSMMUG00000061475
ENSMMUG00000061481
ENSMMUG00000061483
ENSMMUG00000061544
ENSMMUG00000061553
ENSMMUG00000061607
ENSMMUG00000061637
ENSMMUG00000061649
ENSMMUG00000061679
ENSMMUG00000061694
ENSMMUG00000061696
ENSMMUG00000061706
ENSMMUG00000061714
ENSMMUG00000061751
ENSMMUG00000061795
ENSMMUG00000061808
ENSMMUG00000061910
ENSMMUG00000062014
ENSMMUG00000062047
ENSMMUG00000062200
ENSMMUG00000062209
ENSMMUG00000062217
ENSMMUG00000062284
ENSMMUG00000062320
ENSMMUG00000062386
ENSMMUG00000062449
ENSMMUG00000062473
ENSMMUG00000062487
ENSMMUG00000062502
ENSMMUG00000062571
ENSMMUG00000062587
ENSMMUG00000062617
ENSMMUG00000062686
ENSMMUG00000062723
ENSMMUG00000062775
ENSMMUG00000062788
ENSMMUG00000062795
ENSMMUG00000062895
ENSMMUG00000062898
ENSMMUG00000062987
ENSMMUG00000062995
ENSMMUG00000063002
ENSMMUG00000063004
ENSMMUG00000063115
ENSMMUG00000063148
ENSMMUG00000063161
ENSMMUG00000063222
ENSMMUG00000063226
ENSMMUG00000063227
ENSMMUG00000063312
ENSMMUG00000063314
ENSMMUG00000063469
ENSMMUG00000063470
ENSMMUG00000063629
ENSMMUG00000063658
ENSMMUG00000063702
ENSMMUG00000063718
ENSMMUG00000063747
ENSMMUG00000063759
ENSMMUG00000063772
ENSMMUG00000063800
ENSMMUG00000063831
ENSMMUG00000063857
ENSMMUG00000063871
ENSMMUG00000063872
ENSMMUG00000063914
ENSMMUG00000063928
ENSMMUG00000063956
ENSMMUG00000064007
ENSMMUG00000064112
ENSMMUG00000064152
ENSMMUG00000064233
ENSMMUG00000064246
ENSMMUG00000064277
ENSMMUG00000064281
ENSMMUG00000064349
ENSMMUG00000064405
ENSMMUG00000064584
ENSMMUG00000064618
ENSMMUG00000064708
ENSMMUG00000064735
ENSMMUG00000064761
ENSMMUG00000064762
ENSMMUG00000064773
ENSMMUG00000064778
ENSMMUG00000064786
ENSMMUG00000064819
ENSMMUG00000064824
ENSMMUG00000064850
ENSMMUG00000064857
ENSMMUG00000064858
ENSMMUG00000064873
ENSMMUG00000064898
ENSMMUG00000064904
ENSMMUG00000064910
ENSMMUG00000064926
ENSMMUG00000064952
ENSMMUG00000064983
ENSMMUG00000065021
ENSMMUG00000065066
ENSMMUG00000065079
ENSMMUG00000065102
ENSMMUG00000065127
ENSMMUG00000065143
ENSMMUG00000065177
ENSMMUG00000065197
ENSMMUG00000065331

## Sheet: 8. Below 5th percentile enrich
Enrichment FDR	nGenes	Pathway Genes	Fold Enrichment	Pathway	Genes
0.00070128	8	13	6.79387	Regulation of transposition	APOBEC3H TUT7 PIWIL1 TDRD9 PIWIL2 TEX19 ZNF93
0.00070128	8	13	6.79387	Negative regulation of transposition	APOBEC3H TUT7 PIWIL1 TDRD9 PIWIL2 TEX19 ZNF93
0.050794	8	16	4.941	Transposition	APOBEC3H TUT7 PIWIL1 TDRD9 PIWIL2 TEX19 ZNF93
0.0997657	6	22	5.82332	Phototransduction	RGR GNA11 OPN4 OPN3 GRK1 AIPL1

## Sheet: 9. Background genes 
ID	Proportion sig meQTL CpGs/ tested CpG
ENSMMUG00000000049	1
ENSMMUG00000000058	1
ENSMMUG00000000171	1
ENSMMUG00000000232	1
ENSMMUG00000000238	1
ENSMMUG00000000252	1
ENSMMUG00000000421	1
ENSMMUG00000000446	1
ENSMMUG00000000455	1
ENSMMUG00000000521	1
ENSMMUG00000000630	1
ENSMMUG00000000641	1
ENSMMUG00000000653	1
ENSMMUG00000000655	1
ENSMMUG00000000791	1
ENSMMUG00000000795	1
ENSMMUG00000000824	1
ENSMMUG00000000827	1
ENSMMUG00000000871	1
ENSMMUG00000000886	1
ENSMMUG00000000893	1
ENSMMUG00000000895	1
ENSMMUG00000000899	1
ENSMMUG00000000932	1
ENSMMUG00000000952	1
ENSMMUG00000001031	1
ENSMMUG00000001047	1
ENSMMUG00000001048	1
ENSMMUG00000001091	1
ENSMMUG00000001095	1
ENSMMUG00000001108	1
ENSMMUG00000001186	1
ENSMMUG00000001295	1
ENSMMUG00000001297	1
ENSMMUG00000001338	1
ENSMMUG00000001516	1
ENSMMUG00000001610	1
ENSMMUG00000001739	1
ENSMMUG00000001747	1
ENSMMUG00000001748	1
ENSMMUG00000001761	1
ENSMMUG00000001806	1
ENSMMUG00000001858	1
ENSMMUG00000001886	1
ENSMMUG00000001899	1
ENSMMUG00000001907	1
ENSMMUG00000001919	1
ENSMMUG00000002007	1
ENSMMUG00000002021	1
ENSMMUG00000002032	1
ENSMMUG00000002043	1
ENSMMUG00000002103	1
ENSMMUG00000002131	1
ENSMMUG00000002189	1
ENSMMUG00000002204	1
ENSMMUG00000002338	1
ENSMMUG00000002354	1
ENSMMUG00000002387	1
ENSMMUG00000002397	1
ENSMMUG00000002440	1
ENSMMUG00000002458	1
ENSMMUG00000002523	1
ENSMMUG00000002607	1
ENSMMUG00000002637	1
ENSMMUG00000002725	1
ENSMMUG00000002777	1
ENSMMUG00000002843	1
ENSMMUG00000003074	1
ENSMMUG00000003136	1
ENSMMUG00000003142	1
ENSMMUG00000003158	1
ENSMMUG00000003257	1
ENSMMUG00000003264	1
ENSMMUG00000003269	1
ENSMMUG00000003297	1
ENSMMUG00000003353	1
ENSMMUG00000003410	1
ENSMMUG00000003448	1
ENSMMUG00000003472	1
ENSMMUG00000003490	1
ENSMMUG00000003565	1
ENSMMUG00000003572	1
ENSMMUG00000003578	1
ENSMMUG00000003604	1
ENSMMUG00000003614	1
ENSMMUG00000003621	1
ENSMMUG00000003704	1
ENSMMUG00000003705	1
ENSMMUG00000003753	1
ENSMMUG00000003762	1
ENSMMUG00000003770	1
ENSMMUG00000003774	1
ENSMMUG00000003861	1
ENSMMUG00000003924	1
ENSMMUG00000004034	1
ENSMMUG00000004048	1
ENSMMUG00000004053	1
ENSMMUG00000004080	1
ENSMMUG00000004093	1
ENSMMUG00000004109	1
ENSMMUG00000004211	1
ENSMMUG00000004223	1
ENSMMUG00000004267	1
ENSMMUG00000004271	1
ENSMMUG00000004286	1
ENSMMUG00000004332	1
ENSMMUG00000004382	1
ENSMMUG00000004387	1
ENSMMUG00000004418	1
ENSMMUG00000004434	1
ENSMMUG00000004498	1
ENSMMUG00000004541	1
ENSMMUG00000004560	1
ENSMMUG00000004561	1
ENSMMUG00000004592	1
ENSMMUG00000004612	1
ENSMMUG00000004662	1
ENSMMUG00000004664	1
ENSMMUG00000004688	1
ENSMMUG00000004747	1
ENSMMUG00000004785	1
ENSMMUG00000004852	1
ENSMMUG00000004868	1
ENSMMUG00000004917	1
ENSMMUG00000004924	1
ENSMMUG00000004931	1
ENSMMUG00000005010	1
ENSMMUG00000005078	1
ENSMMUG00000005143	1
ENSMMUG00000005243	1
ENSMMUG00000005302	1
ENSMMUG00000005314	1
ENSMMUG00000005346	1
ENSMMUG00000005357	1
ENSMMUG00000005365	1
ENSMMUG00000005380	1
ENSMMUG00000005391	1
ENSMMUG00000005426	1
ENSMMUG00000005440	1
ENSMMUG00000005570	1
ENSMMUG00000005624	1
ENSMMUG00000005625	1
ENSMMUG00000005650	1
ENSMMUG00000005652	1
ENSMMUG00000005720	1
ENSMMUG00000005737	1
ENSMMUG00000005842	1
ENSMMUG00000005916	1
ENSMMUG00000005929	1
ENSMMUG00000005955	1
ENSMMUG00000005982	1
ENSMMUG00000006033	1
ENSMMUG00000006037	1
ENSMMUG00000006057	1
ENSMMUG00000006073	1
ENSMMUG00000006093	1
ENSMMUG00000006181	1
ENSMMUG00000006233	1
ENSMMUG00000006315	1
ENSMMUG00000006341	1
ENSMMUG00000006352	1
ENSMMUG00000006411	1
ENSMMUG00000006440	1
ENSMMUG00000006495	1
ENSMMUG00000006702	1
ENSMMUG00000006778	1
ENSMMUG00000006840	1
ENSMMUG00000006922	1
ENSMMUG00000006927	1
ENSMMUG00000006950	1
ENSMMUG00000006996	1
ENSMMUG00000007001	1
ENSMMUG00000007006	1
ENSMMUG00000007028	1
ENSMMUG00000007036	1
ENSMMUG00000007046	1
ENSMMUG00000007093	1
ENSMMUG00000007145	1
ENSMMUG00000007266	1
ENSMMUG00000007273	1
ENSMMUG00000007322	1
ENSMMUG00000007357	1
ENSMMUG00000007418	1
ENSMMUG00000007421	1
ENSMMUG00000007426	1
ENSMMUG00000007464	1
ENSMMUG00000007486	1
ENSMMUG00000007577	1
ENSMMUG00000007661	1
ENSMMUG00000007671	1
ENSMMUG00000007685	1
ENSMMUG00000007740	1
ENSMMUG00000007767	1
ENSMMUG00000007783	1
ENSMMUG00000007886	1
ENSMMUG00000007888	1
ENSMMUG00000007927	1
ENSMMUG00000007953	1
ENSMMUG00000007982	1
ENSMMUG00000008014	1
ENSMMUG00000008070	1
ENSMMUG00000008155	1
ENSMMUG00000008205	1
ENSMMUG00000008293	1
ENSMMUG00000008302	1
ENSMMUG00000008320	1
ENSMMUG00000008329	1
ENSMMUG00000008367	1
ENSMMUG00000008486	1
ENSMMUG00000008610	1
ENSMMUG00000008657	1
ENSMMUG00000008662	1
ENSMMUG00000008717	1
ENSMMUG00000008747	1
ENSMMUG00000008770	1
ENSMMUG00000008776	1
ENSMMUG00000008780	1
ENSMMUG00000008911	1
ENSMMUG00000008934	1
ENSMMUG00000009020	1
ENSMMUG00000009024	1
ENSMMUG00000009081	1
ENSMMUG00000009160	1
ENSMMUG00000009182	1
ENSMMUG00000009282	1
ENSMMUG00000009375	1
ENSMMUG00000009388	1
ENSMMUG00000009398	1
ENSMMUG00000009407	1
ENSMMUG00000009421	1
ENSMMUG00000009428	1
ENSMMUG00000009429	1
ENSMMUG00000009431	1
ENSMMUG00000009452	1
ENSMMUG00000009460	1
ENSMMUG00000009493	1
ENSMMUG00000009513	1
ENSMMUG00000009564	1
ENSMMUG00000009575	1
ENSMMUG00000009584	1
ENSMMUG00000009616	1
ENSMMUG00000009702	1
ENSMMUG00000009837	1
ENSMMUG00000009917	1
ENSMMUG00000009967	1
ENSMMUG00000010009	1
ENSMMUG00000010046	1
ENSMMUG00000010074	1
ENSMMUG00000010162	1
ENSMMUG00000010168	1
ENSMMUG00000010205	1
ENSMMUG00000010214	1
ENSMMUG00000010224	1
ENSMMUG00000010290	1
ENSMMUG00000010323	1
ENSMMUG00000010376	1
ENSMMUG00000010436	1
ENSMMUG00000010458	1
ENSMMUG00000010480	1
ENSMMUG00000010495	1
ENSMMUG00000010582	1
ENSMMUG00000010592	1
ENSMMUG00000010601	1
ENSMMUG00000010638	1
ENSMMUG00000010674	1
ENSMMUG00000010785	1
ENSMMUG00000010840	1
ENSMMUG00000010951	1
ENSMMUG00000010999	1
ENSMMUG00000011027	1
ENSMMUG00000011155	1
ENSMMUG00000011180	1
ENSMMUG00000011309	1
ENSMMUG00000011401	1
ENSMMUG00000011443	1
ENSMMUG00000011549	1
ENSMMUG00000011554	1
ENSMMUG00000011560	1
ENSMMUG00000011596	1
ENSMMUG00000011648	1
ENSMMUG00000011670	1
ENSMMUG00000011676	1
ENSMMUG00000011761	1
ENSMMUG00000011787	1
ENSMMUG00000011819	1
ENSMMUG00000011841	1
ENSMMUG00000011877	1
ENSMMUG00000011905	1
ENSMMUG00000012007	1
ENSMMUG00000012009	1
ENSMMUG00000012010	1
ENSMMUG00000012053	1
ENSMMUG00000012056	1
ENSMMUG00000012120	1
ENSMMUG00000012125	1
ENSMMUG00000012170	1
ENSMMUG00000012185	1
ENSMMUG00000012203	1
ENSMMUG00000012362	1
ENSMMUG00000012405	1
ENSMMUG00000012419	1
ENSMMUG00000012435	1
ENSMMUG00000012442	1
ENSMMUG00000012469	1
ENSMMUG00000012513	1
ENSMMUG00000012516	1
ENSMMUG00000012564	1
ENSMMUG00000012575	1
ENSMMUG00000012589	1
ENSMMUG00000012590	1
ENSMMUG00000012600	1
ENSMMUG00000012701	1
ENSMMUG00000012715	1
ENSMMUG00000012720	1
ENSMMUG00000012728	1
ENSMMUG00000012799	1
ENSMMUG00000012837	1
ENSMMUG00000012850	1
ENSMMUG00000012872	1
ENSMMUG00000012972	1
ENSMMUG00000012993	1
ENSMMUG00000013060	1
ENSMMUG00000013082	1
ENSMMUG00000013088	1
ENSMMUG00000013128	1
ENSMMUG00000013178	1
ENSMMUG00000013180	1
ENSMMUG00000013206	1
ENSMMUG00000013240	1
ENSMMUG00000013260	1
ENSMMUG00000013344	1
ENSMMUG00000013370	1
ENSMMUG00000013379	1
ENSMMUG00000013419	1
ENSMMUG00000013459	1
ENSMMUG00000013463	1
ENSMMUG00000013499	1
ENSMMUG00000013566	1
ENSMMUG00000013695	1
ENSMMUG00000013697	1
ENSMMUG00000013730	1
ENSMMUG00000013763	1
ENSMMUG00000013837	1
ENSMMUG00000013868	1
ENSMMUG00000013880	1
ENSMMUG00000013884	1
ENSMMUG00000013917	1
ENSMMUG00000014076	1
ENSMMUG00000014131	1
ENSMMUG00000014138	1
ENSMMUG00000014144	1
ENSMMUG00000014211	1
ENSMMUG00000014296	1
ENSMMUG00000014370	1
ENSMMUG00000014482	1
ENSMMUG00000014497	1
ENSMMUG00000014501	1
ENSMMUG00000014515	1
ENSMMUG00000014519	1
ENSMMUG00000014599	1
ENSMMUG00000014613	1
ENSMMUG00000014667	1
ENSMMUG00000014687	1
ENSMMUG00000014711	1
ENSMMUG00000014771	1
ENSMMUG00000014831	1
ENSMMUG00000014833	1
ENSMMUG00000014839	1
ENSMMUG00000014853	1
ENSMMUG00000014932	1
ENSMMUG00000015020	1
ENSMMUG00000015024	1
ENSMMUG00000015032	1
ENSMMUG00000015153	1
ENSMMUG00000015161	1
ENSMMUG00000015175	1
ENSMMUG00000015254	1
ENSMMUG00000015272	1
ENSMMUG00000015280	1
ENSMMUG00000015292	1
ENSMMUG00000015335	1
ENSMMUG00000015658	1
ENSMMUG00000015718	1
ENSMMUG00000015824	1
ENSMMUG00000015839	1
ENSMMUG00000015847	1
ENSMMUG00000015857	1
ENSMMUG00000015916	1
ENSMMUG00000015961	1
ENSMMUG00000015991	1
ENSMMUG00000016014	1
ENSMMUG00000016019	1
ENSMMUG00000016023	1
ENSMMUG00000016032	1
ENSMMUG00000016063	1
ENSMMUG00000016099	1
ENSMMUG00000016102	1
ENSMMUG00000016149	1
ENSMMUG00000016168	1
ENSMMUG00000016207	1
ENSMMUG00000016230	1
ENSMMUG00000016295	1
ENSMMUG00000016382	1
ENSMMUG00000016387	1
ENSMMUG00000016423	1
ENSMMUG00000016452	1
ENSMMUG00000016461	1
ENSMMUG00000016475	1
ENSMMUG00000016520	1
ENSMMUG00000016543	1
ENSMMUG00000016549	1
ENSMMUG00000016574	1
ENSMMUG00000016685	1
ENSMMUG00000016714	1
ENSMMUG00000016719	1
ENSMMUG00000016734	1
ENSMMUG00000016742	1
ENSMMUG00000016746	1
ENSMMUG00000016774	1
ENSMMUG00000016793	1
ENSMMUG00000016815	1
ENSMMUG00000016829	1
ENSMMUG00000016887	1
ENSMMUG00000016909	1
ENSMMUG00000016924	1
ENSMMUG00000016936	1
ENSMMUG00000016955	1
ENSMMUG00000017057	1
ENSMMUG00000017108	1
ENSMMUG00000017127	1
ENSMMUG00000017141	1
ENSMMUG00000017170	1
ENSMMUG00000017177	1
ENSMMUG00000017206	1
ENSMMUG00000017211	1
ENSMMUG00000017278	1
ENSMMUG00000017296	1
ENSMMUG00000017473	1
ENSMMUG00000017477	1
ENSMMUG00000017501	1
ENSMMUG00000017525	1
ENSMMUG00000017534	1
ENSMMUG00000017588	1
ENSMMUG00000017636	1
ENSMMUG00000017658	1
ENSMMUG00000017696	1
ENSMMUG00000017720	1
ENSMMUG00000017767	1
ENSMMUG00000017802	1
ENSMMUG00000017815	1
ENSMMUG00000017828	1
ENSMMUG00000017878	1
ENSMMUG00000017904	1
ENSMMUG00000017906	1
ENSMMUG00000017968	1
ENSMMUG00000018003	1
ENSMMUG00000018083	1
ENSMMUG00000018093	1
ENSMMUG00000018119	1
ENSMMUG00000018139	1
ENSMMUG00000018201	1
ENSMMUG00000018265	1
ENSMMUG00000018299	1
ENSMMUG00000018326	1
ENSMMUG00000018332	1
ENSMMUG00000018334	1
ENSMMUG00000018470	1
ENSMMUG00000018494	1
ENSMMUG00000018526	1
ENSMMUG00000018557	1
ENSMMUG00000018608	1
ENSMMUG00000018711	1
ENSMMUG00000018725	1
ENSMMUG00000018884	1
ENSMMUG00000019015	1
ENSMMUG00000019030	1
ENSMMUG00000019070	1
ENSMMUG00000019078	1
ENSMMUG00000019126	1
ENSMMUG00000019145	1
ENSMMUG00000019214	1
ENSMMUG00000019232	1
ENSMMUG00000019264	1
ENSMMUG00000019358	1
ENSMMUG00000019360	1
ENSMMUG00000019398	1
ENSMMUG00000019473	1
ENSMMUG00000019504	1
ENSMMUG00000019544	1
ENSMMUG00000019548	1
ENSMMUG00000019590	1
ENSMMUG00000019733	1
ENSMMUG00000019817	1
ENSMMUG00000019893	1
ENSMMUG00000019907	1
ENSMMUG00000019916	1
ENSMMUG00000019958	1
ENSMMUG00000020027	1
ENSMMUG00000020034	1
ENSMMUG00000020043	1
ENSMMUG00000020061	1
ENSMMUG00000020078	1
ENSMMUG00000020097	1
ENSMMUG00000020186	1
ENSMMUG00000020204	1
ENSMMUG00000020266	1
ENSMMUG00000020285	1
ENSMMUG00000020363	1
ENSMMUG00000020386	1
ENSMMUG00000020398	1
ENSMMUG00000020459	1
ENSMMUG00000020502	1
ENSMMUG00000020549	1
ENSMMUG00000020550	1
ENSMMUG00000020642	1
ENSMMUG00000020690	1
ENSMMUG00000020692	1
ENSMMUG00000020725	1
ENSMMUG00000020837	1
ENSMMUG00000020856	1
ENSMMUG00000020859	1
ENSMMUG00000021010	1
ENSMMUG00000021037	1
ENSMMUG00000021119	1
ENSMMUG00000021142	1
ENSMMUG00000021241	1
ENSMMUG00000021358	1
ENSMMUG00000021359	1
ENSMMUG00000021386	1
ENSMMUG00000021391	1
ENSMMUG00000021400	1
ENSMMUG00000021425	1
ENSMMUG00000021444	1
ENSMMUG00000021498	1
ENSMMUG00000021534	1
ENSMMUG00000021543	1
ENSMMUG00000021559	1
ENSMMUG00000021694	1
ENSMMUG00000021721	1
ENSMMUG00000021744	1
ENSMMUG00000021759	1
ENSMMUG00000021805	1
ENSMMUG00000021875	1
ENSMMUG00000021886	1
ENSMMUG00000021933	1
ENSMMUG00000021935	1
ENSMMUG00000022027	1
ENSMMUG00000022040	1
ENSMMUG00000022122	1
ENSMMUG00000022139	1
ENSMMUG00000022227	1
ENSMMUG00000022255	1
ENSMMUG00000022268	1
ENSMMUG00000022326	1
ENSMMUG00000022331	1
ENSMMUG00000022441	1
ENSMMUG00000022469	1
ENSMMUG00000022514	1
ENSMMUG00000022561	1
ENSMMUG00000022575	1
ENSMMUG00000022880	1
ENSMMUG00000023083	1
ENSMMUG00000023149	1
ENSMMUG00000023177	1
ENSMMUG00000023199	1
ENSMMUG00000023515	1
ENSMMUG00000023566	1
ENSMMUG00000023610	1
ENSMMUG00000023627	1
ENSMMUG00000023760	1
ENSMMUG00000023784	1
ENSMMUG00000028771	1
ENSMMUG00000029176	1
ENSMMUG00000029197	1
ENSMMUG00000029263	1
ENSMMUG00000029421	1
ENSMMUG00000030085	1
ENSMMUG00000031190	1
ENSMMUG00000031286	1
ENSMMUG00000031445	1
ENSMMUG00000032231	1
ENSMMUG00000032599	1
ENSMMUG00000037977	1
ENSMMUG00000037980	1
ENSMMUG00000038117	1
ENSMMUG00000038208	1
ENSMMUG00000038584	1
ENSMMUG00000038935	1
ENSMMUG00000038966	1
ENSMMUG00000039194	1
ENSMMUG00000039412	1
ENSMMUG00000039805	1
ENSMMUG00000040332	1
ENSMMUG00000040390	1
ENSMMUG00000040456	1
ENSMMUG00000040500	1
ENSMMUG00000040529	1
ENSMMUG00000040746	1
ENSMMUG00000040816	1
ENSMMUG00000040874	1
ENSMMUG00000041041	1
ENSMMUG00000041076	1
ENSMMUG00000041108	1
ENSMMUG00000042110	1
ENSMMUG00000042586	1
ENSMMUG00000042643	1
ENSMMUG00000042668	1
ENSMMUG00000043127	1
ENSMMUG00000043282	1
ENSMMUG00000043597	1
ENSMMUG00000043714	1
ENSMMUG00000043771	1
ENSMMUG00000044990	1
ENSMMUG00000045463	1
ENSMMUG00000045555	1
ENSMMUG00000045609	1
ENSMMUG00000046877	1
ENSMMUG00000046901	1
ENSMMUG00000046904	1
ENSMMUG00000047388	1
ENSMMUG00000047685	1
ENSMMUG00000048130	1
ENSMMUG00000048357	1
ENSMMUG00000048604	1
ENSMMUG00000048910	1
ENSMMUG00000049344	1
ENSMMUG00000049448	1
ENSMMUG00000049967	1
ENSMMUG00000050192	1
ENSMMUG00000050193	1
ENSMMUG00000050282	1
ENSMMUG00000050342	1
ENSMMUG00000050571	1
ENSMMUG00000050603	1
ENSMMUG00000050846	1
ENSMMUG00000050875	1
ENSMMUG00000050937	1
ENSMMUG00000050950	1
ENSMMUG00000050979	1
ENSMMUG00000051142	1
ENSMMUG00000051249	1
ENSMMUG00000051392	1
ENSMMUG00000051397	1
ENSMMUG00000051420	1
ENSMMUG00000051441	1
ENSMMUG00000051533	1
ENSMMUG00000051588	1
ENSMMUG00000051613	1
ENSMMUG00000051635	1
ENSMMUG00000051748	1
ENSMMUG00000051923	1
ENSMMUG00000052125	1
ENSMMUG00000052196	1
ENSMMUG00000052559	1
ENSMMUG00000052576	1
ENSMMUG00000052644	1
ENSMMUG00000052663	1
ENSMMUG00000052674	1
ENSMMUG00000052852	1
ENSMMUG00000052908	1
ENSMMUG00000053101	1
ENSMMUG00000053175	1
ENSMMUG00000053320	1
ENSMMUG00000053354	1
ENSMMUG00000053394	1
ENSMMUG00000053403	1
ENSMMUG00000053412	1
ENSMMUG00000053532	1
ENSMMUG00000053550	1
ENSMMUG00000053623	1
ENSMMUG00000053930	1
ENSMMUG00000054068	1
ENSMMUG00000054649	1
ENSMMUG00000054755	1
ENSMMUG00000054814	1
ENSMMUG00000054977	1
ENSMMUG00000055016	1
ENSMMUG00000055128	1
ENSMMUG00000055187	1
ENSMMUG00000055341	1
ENSMMUG00000055420	1
ENSMMUG00000055447	1
ENSMMUG00000055621	1
ENSMMUG00000055835	1
ENSMMUG00000055853	1
ENSMMUG00000055964	1
ENSMMUG00000056113	1
ENSMMUG00000056151	1
ENSMMUG00000056205	1
ENSMMUG00000056207	1
ENSMMUG00000056289	1
ENSMMUG00000056457	1
ENSMMUG00000056589	1
ENSMMUG00000056594	1
ENSMMUG00000056827	1
ENSMMUG00000056880	1
ENSMMUG00000056933	1
ENSMMUG00000056992	1
ENSMMUG00000057255	1
ENSMMUG00000057291	1
ENSMMUG00000057395	1
ENSMMUG00000057483	1
ENSMMUG00000057600	1
ENSMMUG00000057637	1
ENSMMUG00000057840	1
ENSMMUG00000058114	1
ENSMMUG00000058267	1
ENSMMUG00000058651	1
ENSMMUG00000058712	1
ENSMMUG00000058864	1
ENSMMUG00000059061	1
ENSMMUG00000059112	1
ENSMMUG00000059154	1
ENSMMUG00000059330	1
ENSMMUG00000059436	1
ENSMMUG00000059955	1
ENSMMUG00000060170	1
ENSMMUG00000060384	1
ENSMMUG00000060612	1
ENSMMUG00000060620	1
ENSMMUG00000060827	1
ENSMMUG00000061566	1
ENSMMUG00000061586	1
ENSMMUG00000061713	1
ENSMMUG00000061767	1
ENSMMUG00000061812	1
ENSMMUG00000062543	1
ENSMMUG00000062610	1
ENSMMUG00000062781	1
ENSMMUG00000062844	1
ENSMMUG00000062876	1
ENSMMUG00000062903	1
ENSMMUG00000062972	1
ENSMMUG00000063086	1
ENSMMUG00000063294	1
ENSMMUG00000063350	1
ENSMMUG00000063429	1
ENSMMUG00000063513	1
ENSMMUG00000063763	1
ENSMMUG00000063918	1
ENSMMUG00000064009	1
ENSMMUG00000064464	1
ENSMMUG00000064695	1
ENSMMUG00000064755	1
ENSMMUG00000064811	1
ENSMMUG00000064987	1
ENSMMUG00000065076	1
ENSMMUG00000012491	0.984127
ENSMMUG00000049227	0.982759
ENSMMUG00000049832	0.982456
ENSMMUG00000013614	0.981132
ENSMMUG00000052161	0.981132
ENSMMUG00000019545	0.98
ENSMMUG00000008188	0.979592
ENSMMUG00000014671	0.979592
ENSMMUG00000010073	0.979167
ENSMMUG00000021242	0.979167
ENSMMUG00000055350	0.979167
ENSMMUG00000060367	0.978261
ENSMMUG00000019498	0.977778
ENSMMUG00000062591	0.977778
ENSMMUG00000018497	0.977273
ENSMMUG00000007370	0.976744
ENSMMUG00000048654	0.976744
ENSMMUG00000013366	0.97619
ENSMMUG00000044736	0.97619
ENSMMUG00000001900	0.97561
ENSMMUG00000001906	0.97561
ENSMMUG00000003594	0.97561
ENSMMUG00000018743	0.97561
ENSMMUG00000001918	0.975
ENSMMUG00000015603	0.974359
ENSMMUG00000017186	0.974359
ENSMMUG00000017515	0.974359
ENSMMUG00000052626	0.973684
ENSMMUG00000054267	0.973684
ENSMMUG00000062057	0.973684
ENSMMUG00000016831	0.972973
ENSMMUG00000018944	0.972973
ENSMMUG00000056422	0.972973
ENSMMUG00000004801	0.972222
ENSMMUG00000005673	0.972222
ENSMMUG00000010440	0.972222
ENSMMUG00000017455	0.972222
ENSMMUG00000019883	0.972222
ENSMMUG00000021538	0.972222
ENSMMUG00000023647	0.972222
ENSMMUG00000058428	0.972222
ENSMMUG00000000042	0.971429
ENSMMUG00000040519	0.971429
ENSMMUG00000043411	0.971429
ENSMMUG00000059572	0.971429
ENSMMUG00000000366	0.970588
ENSMMUG00000004503	0.970588
ENSMMUG00000018758	0.970588
ENSMMUG00000019310	0.970588
ENSMMUG00000021288	0.970588
ENSMMUG00000064556	0.970588
ENSMMUG00000008967	0.969697
ENSMMUG00000014397	0.969697
ENSMMUG00000015968	0.969697
ENSMMUG00000016223	0.969697
ENSMMUG00000018566	0.969697
ENSMMUG00000019619	0.969697
ENSMMUG00000020877	0.969697
ENSMMUG00000057563	0.969697
ENSMMUG00000059657	0.969697
ENSMMUG00000064613	0.969697
ENSMMUG00000004054	0.96875
ENSMMUG00000005595	0.96875
ENSMMUG00000009793	0.96875
ENSMMUG00000014465	0.96875
ENSMMUG00000017952	0.96875
ENSMMUG00000058855	0.96875
ENSMMUG00000059630	0.96875
ENSMMUG00000042112	0.968254
ENSMMUG00000003561	0.967742
ENSMMUG00000008488	0.967742
ENSMMUG00000010706	0.967742
ENSMMUG00000013719	0.967742
ENSMMUG00000014080	0.967742
ENSMMUG00000015654	0.967742
ENSMMUG00000052199	0.967742
ENSMMUG00000053731	0.967742
ENSMMUG00000053776	0.967742
ENSMMUG00000008491	0.966667
ENSMMUG00000012275	0.966667
ENSMMUG00000017817	0.966667
ENSMMUG00000018352	0.966667
ENSMMUG00000018577	0.966667
ENSMMUG00000022075	0.966667
ENSMMUG00000023636	0.966667
ENSMMUG00000055498	0.966667
ENSMMUG00000057331	0.966667
ENSMMUG00000059124	0.966667
ENSMMUG00000001898	0.965517
ENSMMUG00000002740	0.965517
ENSMMUG00000004770	0.965517
ENSMMUG00000008360	0.965517
ENSMMUG00000008873	0.965517
ENSMMUG00000009384	0.965517
ENSMMUG00000014308	0.965517
ENSMMUG00000017218	0.965517
ENSMMUG00000019262	0.965517
ENSMMUG00000021374	0.965517
ENSMMUG00000021795	0.965517
ENSMMUG00000031683	0.965517
ENSMMUG00000039925	0.965517
ENSMMUG00000042048	0.965517
ENSMMUG00000042611	0.965517
ENSMMUG00000044556	0.965517
ENSMMUG00000047035	0.965517
ENSMMUG00000012374	0.964912
ENSMMUG00000004860	0.964286
ENSMMUG00000006661	0.964286
ENSMMUG00000007482	0.964286
ENSMMUG00000010672	0.964286
ENSMMUG00000012350	0.964286
ENSMMUG00000016814	0.964286
ENSMMUG00000019151	0.964286
ENSMMUG00000020726	0.964286
ENSMMUG00000020913	0.964286
ENSMMUG00000041138	0.964286
ENSMMUG00000044756	0.964286
ENSMMUG00000047198	0.964286
ENSMMUG00000055831	0.964286
ENSMMUG00000056768	0.964286
ENSMMUG00000063713	0.964286
ENSMMUG00000020183	0.963636
ENSMMUG00000004590	0.962963
ENSMMUG00000005344	0.962963
ENSMMUG00000006623	0.962963
ENSMMUG00000011860	0.962963
ENSMMUG00000012259	0.962963
ENSMMUG00000018073	0.962963
ENSMMUG00000018621	0.962963
ENSMMUG00000018821	0.962963
ENSMMUG00000019704	0.962963
ENSMMUG00000019842	0.962963
ENSMMUG00000021784	0.962963
ENSMMUG00000028798	0.962963
ENSMMUG00000041731	0.962963
ENSMMUG00000042360	0.962963
ENSMMUG00000056369	0.962963
ENSMMUG00000058852	0.962963
ENSMMUG00000064510	0.962963
ENSMMUG00000000765	0.961538
ENSMMUG00000001745	0.961538
ENSMMUG00000005509	0.961538
ENSMMUG00000006578	0.961538
ENSMMUG00000006855	0.961538
ENSMMUG00000009223	0.961538
ENSMMUG00000009357	0.961538
ENSMMUG00000011961	0.961538
ENSMMUG00000013721	0.961538
ENSMMUG00000013862	0.961538
ENSMMUG00000014691	0.961538
ENSMMUG00000016583	0.961538
ENSMMUG00000017189	0.961538
ENSMMUG00000017583	0.961538
ENSMMUG00000018254	0.961538
ENSMMUG00000019946	0.961538
ENSMMUG00000020074	0.961538
ENSMMUG00000038989	0.961538
ENSMMUG00000059038	0.961538
ENSMMUG00000063741	0.961538
ENSMMUG00000000881	0.960784
ENSMMUG00000002554	0.960784
ENSMMUG00000065131	0.960784
ENSMMUG00000000800	0.96
ENSMMUG00000001021	0.96
ENSMMUG00000002611	0.96
ENSMMUG00000002839	0.96
ENSMMUG00000004260	0.96
ENSMMUG00000004449	0.96
ENSMMUG00000004682	0.96
ENSMMUG00000005047	0.96
ENSMMUG00000008134	0.96
ENSMMUG00000010591	0.96
ENSMMUG00000010868	0.96
ENSMMUG00000011846	0.96
ENSMMUG00000012424	0.96
ENSMMUG00000012822	0.96
ENSMMUG00000013039	0.96
ENSMMUG00000014384	0.96
ENSMMUG00000015436	0.96
ENSMMUG00000017243	0.96
ENSMMUG00000018174	0.96
ENSMMUG00000019474	0.96
ENSMMUG00000022950	0.96
ENSMMUG00000023773	0.96
ENSMMUG00000046942	0.96
ENSMMUG00000053348	0.96
ENSMMUG00000055855	0.96
ENSMMUG00000060102	0.96
ENSMMUG00000006102	0.959459
ENSMMUG00000023652	0.959184
ENSMMUG00000001273	0.958333
ENSMMUG00000002185	0.958333
ENSMMUG00000002501	0.958333
ENSMMUG00000003130	0.958333
ENSMMUG00000004922	0.958333
ENSMMUG00000008104	0.958333
ENSMMUG00000009925	0.958333
ENSMMUG00000012278	0.958333
ENSMMUG00000012445	0.958333
ENSMMUG00000016438	0.958333
ENSMMUG00000017221	0.958333
ENSMMUG00000018707	0.958333
ENSMMUG00000020733	0.958333
ENSMMUG00000020938	0.958333
ENSMMUG00000021436	0.958333
ENSMMUG00000040854	0.958333
ENSMMUG00000059805	0.958333
ENSMMUG00000059838	0.958333
ENSMMUG00000060175	0.958333
ENSMMUG00000060350	0.958333
ENSMMUG00000014915	0.957447
ENSMMUG00000023257	0.957447
ENSMMUG00000058389	0.957447
ENSMMUG00000000459	0.956522
ENSMMUG00000002224	0.956522
ENSMMUG00000002505	0.956522
ENSMMUG00000002894	0.956522
ENSMMUG00000003710	0.956522
ENSMMUG00000004458	0.956522
ENSMMUG00000004679	0.956522
ENSMMUG00000006307	0.956522
ENSMMUG00000006622	0.956522
ENSMMUG00000006762	0.956522
ENSMMUG00000012448	0.956522
ENSMMUG00000012750	0.956522
ENSMMUG00000013309	0.956522
ENSMMUG00000015421	0.956522
ENSMMUG00000015962	0.956522
ENSMMUG00000016942	0.956522
ENSMMUG00000017443	0.956522
ENSMMUG00000017565	0.956522
ENSMMUG00000020538	0.956522
ENSMMUG00000022976	0.956522
ENSMMUG00000031452	0.956522
ENSMMUG00000054390	0.956522
ENSMMUG00000006039	0.955556
ENSMMUG00000009306	0.955556
ENSMMUG00000013764	0.955556
ENSMMUG00000001182	0.954545
ENSMMUG00000003747	0.954545
ENSMMUG00000004236	0.954545
ENSMMUG00000004494	0.954545
ENSMMUG00000005208	0.954545
ENSMMUG00000007395	0.954545
ENSMMUG00000007802	0.954545
ENSMMUG00000007972	0.954545
ENSMMUG00000008230	0.954545
ENSMMUG00000009195	0.954545
ENSMMUG00000009683	0.954545
ENSMMUG00000013806	0.954545
ENSMMUG00000016046	0.954545
ENSMMUG00000016889	0.954545
ENSMMUG00000016969	0.954545
ENSMMUG00000018947	0.954545
ENSMMUG00000020651	0.954545
ENSMMUG00000020925	0.954545
ENSMMUG00000021820	0.954545
ENSMMUG00000022694	0.954545
ENSMMUG00000031051	0.954545
ENSMMUG00000040660	0.954545
ENSMMUG00000044812	0.954545
ENSMMUG00000050457	0.954545
ENSMMUG00000055507	0.954545
ENSMMUG00000056914	0.954545
ENSMMUG00000062271	0.954545
ENSMMUG00000063166	0.954545
ENSMMUG00000019346	0.953488
ENSMMUG00000022555	0.953488
ENSMMUG00000050418	0.953125
ENSMMUG00000003749	0.952381
ENSMMUG00000005681	0.952381
ENSMMUG00000006209	0.952381
ENSMMUG00000007880	0.952381
ENSMMUG00000008102	0.952381
ENSMMUG00000008420	0.952381
ENSMMUG00000009226	0.952381
ENSMMUG00000009327	0.952381
ENSMMUG00000009368	0.952381
ENSMMUG00000010651	0.952381
ENSMMUG00000010853	0.952381
ENSMMUG00000014822	0.952381
ENSMMUG00000014855	0.952381
ENSMMUG00000016457	0.952381
ENSMMUG00000017101	0.952381
ENSMMUG00000018064	0.952381
ENSMMUG00000019554	0.952381
ENSMMUG00000021098	0.952381
ENSMMUG00000039355	0.952381
ENSMMUG00000046004	0.952381
ENSMMUG00000052546	0.952381
ENSMMUG00000058184	0.952381
ENSMMUG00000058729	0.952381
ENSMMUG00000058824	0.952381
ENSMMUG00000061250	0.952381
ENSMMUG00000062768	0.952381
ENSMMUG00000005393	0.95122
ENSMMUG00000008049	0.95122
ENSMMUG00000012177	0.95122
ENSMMUG00000015370	0.95122
ENSMMUG00000020780	0.95122
ENSMMUG00000022523	0.95122
ENSMMUG00000029652	0.95122
ENSMMUG00000010887	0.950617
ENSMMUG00000000205	0.95
ENSMMUG00000000882	0.95
ENSMMUG00000002841	0.95
ENSMMUG00000003263	0.95
ENSMMUG00000004787	0.95
ENSMMUG00000005660	0.95
ENSMMUG00000006607	0.95
ENSMMUG00000007129	0.95
ENSMMUG00000007133	0.95
ENSMMUG00000010704	0.95
ENSMMUG00000012174	0.95
ENSMMUG00000012498	0.95
ENSMMUG00000012843	0.95
ENSMMUG00000013086	0.95
ENSMMUG00000013670	0.95
ENSMMUG00000013717	0.95
ENSMMUG00000014464	0.95
ENSMMUG00000015139	0.95
ENSMMUG00000015728	0.95
ENSMMUG00000016106	0.95
ENSMMUG00000016898	0.95
ENSMMUG00000017943	0.95
ENSMMUG00000018206	0.95
ENSMMUG00000021563	0.95
ENSMMUG00000022881	0.95
ENSMMUG00000023778	0.95
ENSMMUG00000029834	0.95
ENSMMUG00000039176	0.95
ENSMMUG00000044304	0.95
ENSMMUG00000044496	0.95
ENSMMUG00000050336	0.95
ENSMMUG00000051301	0.95
ENSMMUG00000051878	0.95
ENSMMUG00000054433	0.95
ENSMMUG00000056388	0.95
ENSMMUG00000059984	0.95
ENSMMUG00000062202	0.949153
ENSMMUG00000003169	0.948718
ENSMMUG00000013476	0.948718
ENSMMUG00000019246	0.948718
ENSMMUG00000023648	0.948718
ENSMMUG00000055986	0.948718
ENSMMUG00000003062	0.948052
ENSMMUG00000001694	0.947368
ENSMMUG00000001976	0.947368
ENSMMUG00000004403	0.947368
ENSMMUG00000005742	0.947368
ENSMMUG00000005805	0.947368
ENSMMUG00000005880	0.947368
ENSMMUG00000006397	0.947368
ENSMMUG00000006997	0.947368
ENSMMUG00000008670	0.947368
ENSMMUG00000009755	0.947368
ENSMMUG00000009856	0.947368
ENSMMUG00000009892	0.947368
ENSMMUG00000010159	0.947368
ENSMMUG00000011544	0.947368
ENSMMUG00000012410	0.947368
ENSMMUG00000014944	0.947368
ENSMMUG00000016377	0.947368
ENSMMUG00000016689	0.947368
ENSMMUG00000017364	0.947368
ENSMMUG00000018385	0.947368
ENSMMUG00000018388	0.947368
ENSMMUG00000022005	0.947368
ENSMMUG00000022236	0.947368
ENSMMUG00000022315	0.947368
ENSMMUG00000022923	0.947368
ENSMMUG00000046540	0.947368
ENSMMUG00000046639	0.947368
ENSMMUG00000047960	0.947368
ENSMMUG00000052014	0.947368
ENSMMUG00000053674	0.947368
ENSMMUG00000055443	0.947368
ENSMMUG00000059210	0.947368
ENSMMUG00000061282	0.947368
ENSMMUG00000012933	0.946429
ENSMMUG00000030683	0.946429
ENSMMUG00000050825	0.945946
ENSMMUG00000056387	0.945946
ENSMMUG00000058122	0.945946
ENSMMUG00000005042	0.945652
ENSMMUG00000000021	0.944444
ENSMMUG00000000246	0.944444
ENSMMUG00000000560	0.944444
ENSMMUG00000000761	0.944444
ENSMMUG00000001369	0.944444
ENSMMUG00000003339	0.944444
ENSMMUG00000003399	0.944444
ENSMMUG00000003946	0.944444
ENSMMUG00000004061	0.944444
ENSMMUG00000004362	0.944444
ENSMMUG00000006121	0.944444
ENSMMUG00000006159	0.944444
ENSMMUG00000006808	0.944444
ENSMMUG00000008289	0.944444
ENSMMUG00000008783	0.944444
ENSMMUG00000009768	0.944444
ENSMMUG00000009960	0.944444
ENSMMUG00000010032	0.944444
ENSMMUG00000010051	0.944444
ENSMMUG00000010498	0.944444
ENSMMUG00000010973	0.944444
ENSMMUG00000010988	0.944444
ENSMMUG00000011038	0.944444
ENSMMUG00000011567	0.944444
ENSMMUG00000012254	0.944444
ENSMMUG00000012620	0.944444
ENSMMUG00000013533	0.944444
ENSMMUG00000013573	0.944444
ENSMMUG00000013739	0.944444
ENSMMUG00000014451	0.944444
ENSMMUG00000014540	0.944444
ENSMMUG00000014627	0.944444
ENSMMUG00000014705	0.944444
ENSMMUG00000015060	0.944444
ENSMMUG00000016050	0.944444
ENSMMUG00000016370	0.944444
ENSMMUG00000016626	0.944444
ENSMMUG00000017728	0.944444
ENSMMUG00000018930	0.944444
ENSMMUG00000018931	0.944444
ENSMMUG00000021620	0.944444
ENSMMUG00000029662	0.944444
ENSMMUG00000029820	0.944444
ENSMMUG00000039781	0.944444
ENSMMUG00000040145	0.944444
ENSMMUG00000049962	0.944444
ENSMMUG00000055678	0.944444
ENSMMUG00000056063	0.944444
ENSMMUG00000058393	0.944444
ENSMMUG00000058960	0.944444
ENSMMUG00000058998	0.944444
ENSMMUG00000059194	0.944444
ENSMMUG00000064772	0.944444
ENSMMUG00000017475	0.943662
ENSMMUG00000037816	0.943396
ENSMMUG00000018398	0.943182
ENSMMUG00000003721	0.942857
ENSMMUG00000003854	0.942857
ENSMMUG00000010402	0.942857
ENSMMUG00000013434	0.942857
ENSMMUG00000013742	0.942857
ENSMMUG00000014689	0.942857
ENSMMUG00000017467	0.942857
ENSMMUG00000018166	0.942857
ENSMMUG00000018562	0.942857
ENSMMUG00000019636	0.942857
ENSMMUG00000039169	0.942857
ENSMMUG00000053773	0.942857
ENSMMUG00000054475	0.942857
ENSMMUG00000064601	0.942857
ENSMMUG00000023020	0.942308
ENSMMUG00000000314	0.941176
ENSMMUG00000000464	0.941176
ENSMMUG00000000573	0.941176
ENSMMUG00000001640	0.941176
ENSMMUG00000003116	0.941176
ENSMMUG00000003134	0.941176
ENSMMUG00000003149	0.941176
ENSMMUG00000003267	0.941176
ENSMMUG00000003658	0.941176
ENSMMUG00000003955	0.941176
ENSMMUG00000004287	0.941176
ENSMMUG00000004646	0.941176
ENSMMUG00000004847	0.941176
ENSMMUG00000005486	0.941176
ENSMMUG00000006160	0.941176
ENSMMUG00000006795	0.941176
ENSMMUG00000006861	0.941176
ENSMMUG00000007453	0.941176
ENSMMUG00000009520	0.941176
ENSMMUG00000010465	0.941176
ENSMMUG00000010510	0.941176
ENSMMUG00000011047	0.941176
ENSMMUG00000011436	0.941176
ENSMMUG00000011442	0.941176
ENSMMUG00000011918	0.941176
ENSMMUG00000013304	0.941176
ENSMMUG00000014090	0.941176
ENSMMUG00000015808	0.941176
ENSMMUG00000016703	0.941176
ENSMMUG00000016767	0.941176
ENSMMUG00000017107	0.941176
ENSMMUG00000017113	0.941176
ENSMMUG00000017143	0.941176
ENSMMUG00000017322	0.941176
ENSMMUG00000018054	0.941176
ENSMMUG00000018309	0.941176
ENSMMUG00000019159	0.941176
ENSMMUG00000019223	0.941176
ENSMMUG00000020786	0.941176
ENSMMUG00000021173	0.941176
ENSMMUG00000021833	0.941176
ENSMMUG00000022184	0.941176
ENSMMUG00000022411	0.941176
ENSMMUG00000022717	0.941176
ENSMMUG00000022994	0.941176
ENSMMUG00000023266	0.941176
ENSMMUG00000023353	0.941176
ENSMMUG00000030139	0.941176
ENSMMUG00000040348	0.941176
ENSMMUG00000042934	0.941176
ENSMMUG00000045865	0.941176
ENSMMUG00000050246	0.941176
ENSMMUG00000050712	0.941176
ENSMMUG00000051992	0.941176
ENSMMUG00000052177	0.941176
ENSMMUG00000053640	0.941176
ENSMMUG00000053817	0.941176
ENSMMUG00000055148	0.941176
ENSMMUG00000055468	0.941176
ENSMMUG00000058073	0.941176
ENSMMUG00000060802	0.941176
ENSMMUG00000060899	0.941176
ENSMMUG00000064754	0.941176
ENSMMUG00000065075	0.941176
ENSMMUG00000015489	0.940299
ENSMMUG00000000758	0.94
ENSMMUG00000046325	0.94
ENSMMUG00000051076	0.94
ENSMMUG00000000122	0.939394
ENSMMUG00000000183	0.939394
ENSMMUG00000001609	0.939394
ENSMMUG00000004321	0.939394
ENSMMUG00000005751	0.939394
ENSMMUG00000008483	0.939394
ENSMMUG00000013749	0.939394
ENSMMUG00000015772	0.939394
ENSMMUG00000016823	0.939394
ENSMMUG00000017722	0.939394
ENSMMUG00000020483	0.939394
ENSMMUG00000052424	0.939394
ENSMMUG00000065141	0.939394
ENSMMUG00000008761	0.938776
ENSMMUG00000009832	0.938776
ENSMMUG00000015141	0.938776
ENSMMUG00000048379	0.938776
ENSMMUG00000017444	0.938272
ENSMMUG00000063598	0.938272
ENSMMUG00000055690	0.937778
ENSMMUG00000001375	0.9375
ENSMMUG00000001827	0.9375
ENSMMUG00000002688	0.9375
ENSMMUG00000003396	0.9375
ENSMMUG00000003574	0.9375
ENSMMUG00000003702	0.9375
ENSMMUG00000004459	0.9375
ENSMMUG00000004577	0.9375
ENSMMUG00000005136	0.9375
ENSMMUG00000005177	0.9375
ENSMMUG00000005448	0.9375
ENSMMUG00000005854	0.9375
ENSMMUG00000005877	0.9375
ENSMMUG00000006141	0.9375
ENSMMUG00000006351	0.9375
ENSMMUG00000007019	0.9375
ENSMMUG00000007816	0.9375
ENSMMUG00000008074	0.9375
ENSMMUG00000008526	0.9375
ENSMMUG00000008535	0.9375
ENSMMUG00000008588	0.9375
ENSMMUG00000009244	0.9375
ENSMMUG00000009818	0.9375
ENSMMUG00000009869	0.9375
ENSMMUG00000011160	0.9375
ENSMMUG00000011641	0.9375
ENSMMUG00000012418	0.9375
ENSMMUG00000012675	0.9375
ENSMMUG00000012718	0.9375
ENSMMUG00000013124	0.9375
ENSMMUG00000014877	0.9375
ENSMMUG00000015114	0.9375
ENSMMUG00000015178	0.9375
ENSMMUG00000015216	0.9375
ENSMMUG00000015362	0.9375
ENSMMUG00000016243	0.9375
ENSMMUG00000016587	0.9375
ENSMMUG00000016911	0.9375
ENSMMUG00000016946	0.9375
ENSMMUG00000017194	0.9375
ENSMMUG00000017858	0.9375
ENSMMUG00000017992	0.9375
ENSMMUG00000018511	0.9375
ENSMMUG00000020648	0.9375
ENSMMUG00000022207	0.9375
ENSMMUG00000022407	0.9375
ENSMMUG00000022802	0.9375
ENSMMUG00000022874	0.9375
ENSMMUG00000022982	0.9375
ENSMMUG00000023394	0.9375
ENSMMUG00000023548	0.9375
ENSMMUG00000039671	0.9375
ENSMMUG00000044497	0.9375
ENSMMUG00000045108	0.9375
ENSMMUG00000045353	0.9375
ENSMMUG00000052101	0.9375
ENSMMUG00000053699	0.9375
ENSMMUG00000059867	0.9375
ENSMMUG00000060163	0.9375
ENSMMUG00000061537	0.9375
ENSMMUG00000063218	0.9375
ENSMMUG00000063631	0.9375
ENSMMUG00000064126	0.9375
ENSMMUG00000064424	0.9375
ENSMMUG00000005730	0.93617
ENSMMUG00000009775	0.93617
ENSMMUG00000015433	0.93617
ENSMMUG00000021160	0.93617
ENSMMUG00000057890	0.93617
ENSMMUG00000002782	0.935484
ENSMMUG00000005747	0.935484
ENSMMUG00000015709	0.935484
ENSMMUG00000016917	0.935484
ENSMMUG00000023761	0.935484
ENSMMUG00000007037	0.934783
ENSMMUG00000043445	0.934426
ENSMMUG00000052765	0.934426
ENSMMUG00000000164	0.933333
ENSMMUG00000000237	0.933333
ENSMMUG00000000245	0.933333
ENSMMUG00000001024	0.933333
ENSMMUG00000001526	0.933333
ENSMMUG00000002321	0.933333
ENSMMUG00000002824	0.933333
ENSMMUG00000002991	0.933333
ENSMMUG00000003733	0.933333
ENSMMUG00000004046	0.933333
ENSMMUG00000004091	0.933333
ENSMMUG00000004891	0.933333
ENSMMUG00000005232	0.933333
ENSMMUG00000006592	0.933333
ENSMMUG00000007277	0.933333
ENSMMUG00000008100	0.933333
ENSMMUG00000008236	0.933333
ENSMMUG00000008515	0.933333
ENSMMUG00000008777	0.933333
ENSMMUG00000009721	0.933333
ENSMMUG00000010082	0.933333
ENSMMUG00000011252	0.933333
ENSMMUG00000011821	0.933333
ENSMMUG00000012793	0.933333
ENSMMUG00000012912	0.933333
ENSMMUG00000013443	0.933333
ENSMMUG00000014244	0.933333
ENSMMUG00000014285	0.933333
ENSMMUG00000014286	0.933333
ENSMMUG00000014410	0.933333
ENSMMUG00000015117	0.933333
ENSMMUG00000016671	0.933333
ENSMMUG00000017174	0.933333
ENSMMUG00000017259	0.933333
ENSMMUG00000018109	0.933333
ENSMMUG00000018278	0.933333
ENSMMUG00000018283	0.933333
ENSMMUG00000018325	0.933333
ENSMMUG00000019399	0.933333
ENSMMUG00000019635	0.933333
ENSMMUG00000019824	0.933333
ENSMMUG00000020329	0.933333
ENSMMUG00000020473	0.933333
ENSMMUG00000020703	0.933333
ENSMMUG00000021236	0.933333
ENSMMUG00000021238	0.933333
ENSMMUG00000022023	0.933333
ENSMMUG00000022163	0.933333
ENSMMUG00000022355	0.933333
ENSMMUG00000022359	0.933333
ENSMMUG00000022900	0.933333
ENSMMUG00000023207	0.933333
ENSMMUG00000023340	0.933333
ENSMMUG00000023699	0.933333
ENSMMUG00000039317	0.933333
ENSMMUG00000044406	0.933333
ENSMMUG00000050910	0.933333
ENSMMUG00000052130	0.933333
ENSMMUG00000052952	0.933333
ENSMMUG00000053141	0.933333
ENSMMUG00000054645	0.933333
ENSMMUG00000055256	0.933333
ENSMMUG00000055263	0.933333
ENSMMUG00000055629	0.933333
ENSMMUG00000057828	0.933333
ENSMMUG00000061252	0.933333
ENSMMUG00000061301	0.933333
ENSMMUG00000063622	0.933333
ENSMMUG00000063855	0.933333
ENSMMUG00000064610	0.933333
ENSMMUG00000064635	0.933333
ENSMMUG00000064846	0.933333
ENSMMUG00000064867	0.933333
ENSMMUG00000010689	0.931818
ENSMMUG00000010922	0.931818
ENSMMUG00000012233	0.931818
ENSMMUG00000063461	0.931818
ENSMMUG00000005148	0.931034
ENSMMUG00000005782	0.931034
ENSMMUG00000007445	0.931034
ENSMMUG00000009685	0.931034
ENSMMUG00000011185	0.931034
ENSMMUG00000014716	0.931034
ENSMMUG00000020218	0.931034
ENSMMUG00000021145	0.931034
ENSMMUG00000022831	0.931034
ENSMMUG00000023304	0.931034
ENSMMUG00000031106	0.931034
ENSMMUG00000053003	0.931034
ENSMMUG00000058742	0.931034
ENSMMUG00000060167	0.931034
ENSMMUG00000064559	0.931034
ENSMMUG00000009468	0.930233
ENSMMUG00000011785	0.930233
ENSMMUG00000054075	0.930233
ENSMMUG00000003996	0.929825
ENSMMUG00000000634	0.929577
ENSMMUG00000000517	0.928571
ENSMMUG00000000911	0.928571
ENSMMUG00000001152	0.928571
ENSMMUG00000001479	0.928571
ENSMMUG00000001529	0.928571
ENSMMUG00000002889	0.928571
ENSMMUG00000003468	0.928571
ENSMMUG00000003566	0.928571
ENSMMUG00000004027	0.928571
ENSMMUG00000004657	0.928571
ENSMMUG00000004712	0.928571
ENSMMUG00000005024	0.928571
ENSMMUG00000005189	0.928571
ENSMMUG00000005356	0.928571
ENSMMUG00000005404	0.928571
ENSMMUG00000005585	0.928571
ENSMMUG00000005994	0.928571
ENSMMUG00000006608	0.928571
ENSMMUG00000006613	0.928571
ENSMMUG00000007552	0.928571
ENSMMUG00000007844	0.928571
ENSMMUG00000007858	0.928571
ENSMMUG00000007935	0.928571
ENSMMUG00000008298	0.928571
ENSMMUG00000009332	0.928571
ENSMMUG00000009699	0.928571
ENSMMUG00000010796	0.928571
ENSMMUG00000011146	0.928571
ENSMMUG00000012661	0.928571
ENSMMUG00000012787	0.928571
ENSMMUG00000014341	0.928571
ENSMMUG00000014558	0.928571
ENSMMUG00000015056	0.928571
ENSMMUG00000015169	0.928571
ENSMMUG00000015242	0.928571
ENSMMUG00000015354	0.928571
ENSMMUG00000015845	0.928571
ENSMMUG00000015917	0.928571
ENSMMUG00000016209	0.928571
ENSMMUG00000016757	0.928571
ENSMMUG00000016850	0.928571
ENSMMUG00000016905	0.928571
ENSMMUG00000017425	0.928571
ENSMMUG00000017668	0.928571
ENSMMUG00000017834	0.928571
ENSMMUG00000017874	0.928571
ENSMMUG00000017907	0.928571
ENSMMUG00000017924	0.928571
ENSMMUG00000017985	0.928571
ENSMMUG00000018107	0.928571
ENSMMUG00000018458	0.928571
ENSMMUG00000018565	0.928571
ENSMMUG00000018573	0.928571
ENSMMUG00000018723	0.928571
ENSMMUG00000019593	0.928571
ENSMMUG00000020112	0.928571
ENSMMUG00000020523	0.928571
ENSMMUG00000020719	0.928571
ENSMMUG00000020818	0.928571
ENSMMUG00000020942	0.928571
ENSMMUG00000021165	0.928571
ENSMMUG00000021199	0.928571
ENSMMUG00000021205	0.928571
ENSMMUG00000021703	0.928571
ENSMMUG00000021780	0.928571
ENSMMUG00000022208	0.928571
ENSMMUG00000022975	0.928571
ENSMMUG00000022979	0.928571
ENSMMUG00000023089	0.928571
ENSMMUG00000023396	0.928571
ENSMMUG00000029407	0.928571
ENSMMUG00000030454	0.928571
ENSMMUG00000039301	0.928571
ENSMMUG00000041316	0.928571
ENSMMUG00000042036	0.928571
ENSMMUG00000043091	0.928571
ENSMMUG00000043737	0.928571
ENSMMUG00000052879	0.928571
ENSMMUG00000055346	0.928571
ENSMMUG00000055489	0.928571
ENSMMUG00000056637	0.928571
ENSMMUG00000057945	0.928571
ENSMMUG00000059626	0.928571
ENSMMUG00000060276	0.928571
ENSMMUG00000061222	0.928571
ENSMMUG00000062495	0.928571
ENSMMUG00000062991	0.928571
ENSMMUG00000022361	0.927928
ENSMMUG00000060196	0.927536
ENSMMUG00000011473	0.927273
ENSMMUG00000001384	0.926829
ENSMMUG00000005070	0.926829
ENSMMUG00000005962	0.926829
ENSMMUG00000011303	0.926829
ENSMMUG00000011607	0.926829
ENSMMUG00000012472	0.926829
ENSMMUG00000019022	0.926829
ENSMMUG00000019997	0.926829
ENSMMUG00000053059	0.926829
ENSMMUG00000058042	0.926829
ENSMMUG00000004614	0.926471
ENSMMUG00000000769	0.925926
ENSMMUG00000003047	0.925926
ENSMMUG00000003592	0.925926
ENSMMUG00000005458	0.925926
ENSMMUG00000006775	0.925926
ENSMMUG00000007350	0.925926
ENSMMUG00000016906	0.925926
ENSMMUG00000017040	0.925926
ENSMMUG00000018409	0.925926
ENSMMUG00000019815	0.925926
ENSMMUG00000020359	0.925926
ENSMMUG00000021742	0.925926
ENSMMUG00000021963	0.925926
ENSMMUG00000022664	0.925926
ENSMMUG00000022938	0.925926
ENSMMUG00000031732	0.925926
ENSMMUG00000044916	0.925926
ENSMMUG00000046183	0.925926
ENSMMUG00000052278	0.925926
ENSMMUG00000019563	0.925373
ENSMMUG00000003046	0.925234
ENSMMUG00000005740	0.925
ENSMMUG00000021673	0.925
ENSMMUG00000043533	0.925
ENSMMUG00000001693	0.924528
ENSMMUG00000005455	0.924528
ENSMMUG00000009949	0.924528
ENSMMUG00000017165	0.924528
ENSMMUG00000004343	0.924242
ENSMMUG00000000195	0.923077
ENSMMUG00000000290	0.923077
ENSMMUG00000000512	0.923077
ENSMMUG00000001344	0.923077
ENSMMUG00000001884	0.923077
ENSMMUG00000002564	0.923077
ENSMMUG00000002984	0.923077
ENSMMUG00000004642	0.923077
ENSMMUG00000004711	0.923077
ENSMMUG00000005215	0.923077
ENSMMUG00000005307	0.923077
ENSMMUG00000005812	0.923077
ENSMMUG00000005895	0.923077
ENSMMUG00000005921	0.923077
ENSMMUG00000006165	0.923077
ENSMMUG00000006598	0.923077
ENSMMUG00000006714	0.923077
ENSMMUG00000006771	0.923077
ENSMMUG00000006792	0.923077
ENSMMUG00000008093	0.923077
ENSMMUG00000008153	0.923077
ENSMMUG00000008218	0.923077
ENSMMUG00000008516	0.923077
ENSMMUG00000008681	0.923077
ENSMMUG00000008759	0.923077
ENSMMUG00000009270	0.923077
ENSMMUG00000010185	0.923077
ENSMMUG00000010357	0.923077
ENSMMUG00000011245	0.923077
ENSMMUG00000011699	0.923077
ENSMMUG00000012008	0.923077
ENSMMUG00000013040	0.923077
ENSMMUG00000013552	0.923077
ENSMMUG00000013718	0.923077
ENSMMUG00000013872	0.923077
ENSMMUG00000015282	0.923077
ENSMMUG00000015434	0.923077
ENSMMUG00000016494	0.923077
ENSMMUG00000016566	0.923077
ENSMMUG00000017041	0.923077
ENSMMUG00000017081	0.923077
ENSMMUG00000018542	0.923077
ENSMMUG00000018582	0.923077
ENSMMUG00000018949	0.923077
ENSMMUG00000020705	0.923077
ENSMMUG00000021036	0.923077
ENSMMUG00000021230	0.923077
ENSMMUG00000021477	0.923077
ENSMMUG00000021918	0.923077
ENSMMUG00000022344	0.923077
ENSMMUG00000022696	0.923077
ENSMMUG00000022735	0.923077
ENSMMUG00000023312	0.923077
ENSMMUG00000031562	0.923077
ENSMMUG00000041950	0.923077
ENSMMUG00000044796	0.923077
ENSMMUG00000046698	0.923077
ENSMMUG00000051340	0.923077
ENSMMUG00000051745	0.923077
ENSMMUG00000052184	0.923077
ENSMMUG00000052842	0.923077
ENSMMUG00000053143	0.923077
ENSMMUG00000054578	0.923077
ENSMMUG00000056235	0.923077
ENSMMUG00000056261	0.923077
ENSMMUG00000056937	0.923077
ENSMMUG00000060958	0.923077
ENSMMUG00000061850	0.923077
ENSMMUG00000062416	0.923077
ENSMMUG00000062772	0.923077
ENSMMUG00000063204	0.923077
ENSMMUG00000064213	0.923077
ENSMMUG00000064303	0.923077
ENSMMUG00000064406	0.923077
ENSMMUG00000022185	0.922078
ENSMMUG00000003874	0.921875
ENSMMUG00000007596	0.921875
ENSMMUG00000013713	0.921569
ENSMMUG00000023365	0.921569
ENSMMUG00000009227	0.921053
ENSMMUG00000016302	0.921053
ENSMMUG00000017134	0.921053
ENSMMUG00000031605	0.921053
ENSMMUG00000045336	0.921053
ENSMMUG00000006912	0.920635
ENSMMUG00000000931	0.92
ENSMMUG00000001314	0.92
ENSMMUG00000001894	0.92
ENSMMUG00000001909	0.92
ENSMMUG00000004405	0.92
ENSMMUG00000005397	0.92
ENSMMUG00000007351	0.92
ENSMMUG00000012328	0.92
ENSMMUG00000012669	0.92
ENSMMUG00000013015	0.92
ENSMMUG00000013053	0.92
ENSMMUG00000013556	0.92
ENSMMUG00000014151	0.92
ENSMMUG00000015226	0.92
ENSMMUG00000016585	0.92
ENSMMUG00000018136	0.92
ENSMMUG00000018632	0.92
ENSMMUG00000054461	0.92
ENSMMUG00000054674	0.92
ENSMMUG00000054913	0.92
ENSMMUG00000050016	0.919708
ENSMMUG00000002142	0.918919
ENSMMUG00000003131	0.918919
ENSMMUG00000014835	0.918919
ENSMMUG00000015928	0.918919
ENSMMUG00000021928	0.918919
ENSMMUG00000045223	0.918919
ENSMMUG00000054376	0.918919
ENSMMUG00000060981	0.918919
ENSMMUG00000063897	0.918919
ENSMMUG00000000075	0.918367
ENSMMUG00000014408	0.918367
ENSMMUG00000015070	0.918367
ENSMMUG00000018384	0.918367
ENSMMUG00000056013	0.918367
ENSMMUG00000062912	0.918367
ENSMMUG00000011789	0.918033
ENSMMUG00000020503	0.918033
ENSMMUG00000055242	0.918033
ENSMMUG00000063586	0.918033
ENSMMUG00000000329	0.916667
ENSMMUG00000000577	0.916667
ENSMMUG00000000965	0.916667
ENSMMUG00000001041	0.916667
ENSMMUG00000001211	0.916667
ENSMMUG00000001682	0.916667
ENSMMUG00000001874	0.916667
ENSMMUG00000003102	0.916667
ENSMMUG00000003429	0.916667
ENSMMUG00000003540	0.916667
ENSMMUG00000003641	0.916667
ENSMMUG00000004390	0.916667
ENSMMUG00000004656	0.916667
ENSMMUG00000004741	0.916667
ENSMMUG00000005159	0.916667
ENSMMUG00000005218	0.916667
ENSMMUG00000006048	0.916667
ENSMMUG00000006557	0.916667
ENSMMUG00000007180	0.916667
ENSMMUG00000007310	0.916667
ENSMMUG00000007381	0.916667
ENSMMUG00000008069	0.916667
ENSMMUG00000008451	0.916667
ENSMMUG00000008754	0.916667
ENSMMUG00000009045	0.916667
ENSMMUG00000009228	0.916667
ENSMMUG00000009346	0.916667
ENSMMUG00000009399	0.916667
ENSMMUG00000010010	0.916667
ENSMMUG00000010878	0.916667
ENSMMUG00000011305	0.916667
ENSMMUG00000011521	0.916667
ENSMMUG00000011863	0.916667
ENSMMUG00000011942	0.916667
ENSMMUG00000011990	0.916667
ENSMMUG00000012423	0.916667
ENSMMUG00000012466	0.916667
ENSMMUG00000012576	0.916667
ENSMMUG00000013055	0.916667
ENSMMUG00000013475	0.916667
ENSMMUG00000013494	0.916667
ENSMMUG00000013889	0.916667
ENSMMUG00000014169	0.916667
ENSMMUG00000014345	0.916667
ENSMMUG00000015185	0.916667
ENSMMUG00000015417	0.916667
ENSMMUG00000015543	0.916667
ENSMMUG00000015554	0.916667
ENSMMUG00000016343	0.916667
ENSMMUG00000016544	0.916667
ENSMMUG00000016751	0.916667
ENSMMUG00000016900	0.916667
ENSMMUG00000017001	0.916667
ENSMMUG00000017471	0.916667
ENSMMUG00000017558	0.916667
ENSMMUG00000017707	0.916667
ENSMMUG00000017959	0.916667
ENSMMUG00000018111	0.916667
ENSMMUG00000018239	0.916667
ENSMMUG00000018485	0.916667
ENSMMUG00000018689	0.916667
ENSMMUG00000019836	0.916667
ENSMMUG00000020510	0.916667
ENSMMUG00000020547	0.916667
ENSMMUG00000023075	0.916667
ENSMMUG00000023115	0.916667
ENSMMUG00000023342	0.916667
ENSMMUG00000023533	0.916667
ENSMMUG00000023677	0.916667
ENSMMUG00000031310	0.916667
ENSMMUG00000042531	0.916667
ENSMMUG00000043229	0.916667
ENSMMUG00000044581	0.916667
ENSMMUG00000047365	0.916667
ENSMMUG00000048955	0.916667
ENSMMUG00000049986	0.916667
ENSMMUG00000050411	0.916667
ENSMMUG00000050693	0.916667
ENSMMUG00000050730	0.916667
ENSMMUG00000051139	0.916667
ENSMMUG00000052071	0.916667
ENSMMUG00000052432	0.916667
ENSMMUG00000052933	0.916667
ENSMMUG00000053767	0.916667
ENSMMUG00000054952	0.916667
ENSMMUG00000055808	0.916667
ENSMMUG00000057243	0.916667
ENSMMUG00000060502	0.916667
ENSMMUG00000061824	0.916667
ENSMMUG00000061975	0.916667
ENSMMUG00000062461	0.916667
ENSMMUG00000062614	0.916667
ENSMMUG00000062900	0.916667
ENSMMUG00000007153	0.915254
ENSMMUG00000014107	0.915254
ENSMMUG00000051681	0.915254
ENSMMUG00000054082	0.914634
ENSMMUG00000000504	0.914286
ENSMMUG00000001340	0.914286
ENSMMUG00000005055	0.914286
ENSMMUG00000008164	0.914286
ENSMMUG00000008504	0.914286
ENSMMUG00000008772	0.914286
ENSMMUG00000048803	0.914286
ENSMMUG00000004479	0.913793
ENSMMUG00000013261	0.913793
ENSMMUG00000017546	0.913793
ENSMMUG00000021592	0.913793
ENSMMUG00000008589	0.913462
ENSMMUG00000000194	0.913043
ENSMMUG00000002079	0.913043
ENSMMUG00000005492	0.913043
ENSMMUG00000005639	0.913043
ENSMMUG00000006265	0.913043
ENSMMUG00000007992	0.913043
ENSMMUG00000008640	0.913043
ENSMMUG00000011810	0.913043
ENSMMUG00000012176	0.913043
ENSMMUG00000013194	0.913043
ENSMMUG00000014708	0.913043
ENSMMUG00000015215	0.913043
ENSMMUG00000017153	0.913043
ENSMMUG00000020431	0.913043
ENSMMUG00000021370	0.913043
ENSMMUG00000022518	0.913043
ENSMMUG00000060388	0.913043
ENSMMUG00000062104	0.913043
ENSMMUG00000006663	0.911765
ENSMMUG00000007611	0.911765
ENSMMUG00000010295	0.911765
ENSMMUG00000015948	0.911765
ENSMMUG00000017872	0.911765
ENSMMUG00000029265	0.911765
ENSMMUG00000049326	0.911765
ENSMMUG00000055882	0.911765
ENSMMUG00000056058	0.911765
ENSMMUG00000050720	0.911392
ENSMMUG00000004087	0.911111
ENSMMUG00000017232	0.911111
ENSMMUG00000028921	0.911111
ENSMMUG00000007465	0.910714
ENSMMUG00000030279	0.910714
ENSMMUG00000006369	0.910448
ENSMMUG00000015472	0.910448
ENSMMUG00000058325	0.91
ENSMMUG00000000250	0.909091
ENSMMUG00000000400	0.909091
ENSMMUG00000002025	0.909091
ENSMMUG00000002197	0.909091
ENSMMUG00000003187	0.909091
ENSMMUG00000003221	0.909091
ENSMMUG00000003397	0.909091
ENSMMUG00000003585	0.909091
ENSMMUG00000003717	0.909091
ENSMMUG00000003833	0.909091
ENSMMUG00000004552	0.909091
ENSMMUG00000005283	0.909091
ENSMMUG00000005612	0.909091
ENSMMUG00000005613	0.909091
ENSMMUG00000006038	0.909091
ENSMMUG00000006284	0.909091
ENSMMUG00000006701	0.909091
ENSMMUG00000006766	0.909091
ENSMMUG00000006931	0.909091
ENSMMUG00000007420	0.909091
ENSMMUG00000007456	0.909091
ENSMMUG00000007509	0.909091
ENSMMUG00000007541	0.909091
ENSMMUG00000008033	0.909091
ENSMMUG00000008135	0.909091
ENSMMUG00000008346	0.909091
ENSMMUG00000008900	0.909091
ENSMMUG00000008990	0.909091
ENSMMUG00000009212	0.909091
ENSMMUG00000009334	0.909091
ENSMMUG00000009660	0.909091
ENSMMUG00000009711	0.909091
ENSMMUG00000009890	0.909091
ENSMMUG00000010432	0.909091
ENSMMUG00000011009	0.909091
ENSMMUG00000011033	0.909091
ENSMMUG00000011273	0.909091
ENSMMUG00000011274	0.909091
ENSMMUG00000011811	0.909091
ENSMMUG00000011862	0.909091
ENSMMUG00000012365	0.909091
ENSMMUG00000012893	0.909091
ENSMMUG00000013106	0.909091
ENSMMUG00000013376	0.909091
ENSMMUG00000013558	0.909091
ENSMMUG00000014017	0.909091
ENSMMUG00000014153	0.909091
ENSMMUG00000014396	0.909091
ENSMMUG00000014414	0.909091
ENSMMUG00000014621	0.909091
ENSMMUG00000014703	0.909091
ENSMMUG00000014727	0.909091
ENSMMUG00000015749	0.909091
ENSMMUG00000015780	0.909091
ENSMMUG00000016306	0.909091
ENSMMUG00000016323	0.909091
ENSMMUG00000016571	0.909091
ENSMMUG00000017129	0.909091
ENSMMUG00000018047	0.909091
ENSMMUG00000018170	0.909091
ENSMMUG00000018954	0.909091
ENSMMUG00000019470	0.909091
ENSMMUG00000019646	0.909091
ENSMMUG00000019700	0.909091
ENSMMUG00000020377	0.909091
ENSMMUG00000020823	0.909091
ENSMMUG00000021116	0.909091
ENSMMUG00000021197	0.909091
ENSMMUG00000021643	0.909091
ENSMMUG00000021927	0.909091
ENSMMUG00000021994	0.909091
ENSMMUG00000022076	0.909091
ENSMMUG00000022196	0.909091
ENSMMUG00000022205	0.909091
ENSMMUG00000022280	0.909091
ENSMMUG00000022502	0.909091
ENSMMUG00000022715	0.909091
ENSMMUG00000022843	0.909091
ENSMMUG00000023140	0.909091
ENSMMUG00000023244	0.909091
ENSMMUG00000023248	0.909091
ENSMMUG00000023477	0.909091
ENSMMUG00000023669	0.909091
ENSMMUG00000028899	0.909091
ENSMMUG00000029832	0.909091
ENSMMUG00000030218	0.909091
ENSMMUG00000031438	0.909091
ENSMMUG00000038996	0.909091
ENSMMUG00000039015	0.909091
ENSMMUG00000039331	0.909091
ENSMMUG00000039515	0.909091
ENSMMUG00000040561	0.909091
ENSMMUG00000041001	0.909091
ENSMMUG00000043527	0.909091
ENSMMUG00000043626	0.909091
ENSMMUG00000044273	0.909091
ENSMMUG00000045908	0.909091
ENSMMUG00000047511	0.909091
ENSMMUG00000048439	0.909091
ENSMMUG00000050264	0.909091
ENSMMUG00000050934	0.909091
ENSMMUG00000051203	0.909091
ENSMMUG00000051471	0.909091
ENSMMUG00000051879	0.909091
ENSMMUG00000052262	0.909091
ENSMMUG00000052501	0.909091
ENSMMUG00000053493	0.909091
ENSMMUG00000054976	0.909091
ENSMMUG00000055593	0.909091
ENSMMUG00000057360	0.909091
ENSMMUG00000057674	0.909091
ENSMMUG00000058791	0.909091
ENSMMUG00000059025	0.909091
ENSMMUG00000059930	0.909091
ENSMMUG00000060338	0.909091
ENSMMUG00000060629	0.909091
ENSMMUG00000061125	0.909091
ENSMMUG00000061540	0.909091
ENSMMUG00000062498	0.909091
ENSMMUG00000063240	0.909091
ENSMMUG00000063852	0.909091
ENSMMUG00000064337	0.909091
ENSMMUG00000065247	0.909091
ENSMMUG00000016292	0.907692
ENSMMUG00000019006	0.907692
ENSMMUG00000056792	0.907692
ENSMMUG00000008007	0.906977
ENSMMUG00000015375	0.906977
ENSMMUG00000020858	0.906977
ENSMMUG00000017548	0.906667
ENSMMUG00000003870	0.90625
ENSMMUG00000005193	0.90625
ENSMMUG00000014658	0.90625
ENSMMUG00000015320	0.90625
[truncated: 8,416 more rows]

## Sheet: 10. GSEA Results BP
GSEA Table 1: GO Biological Processes
pathway	pval	padj	log2err	ES	NES	size
GOBP_REGULATION_OF_DEFENSE_RESPONSE_TO_VIRUS	9.73442e-05	0.0263394	0.538434	0.438626	2.30568	34
GOBP_CYTOPLASMIC_PATTERN_RECOGNITION_RECEPTOR_SIGNALING_PATHWAY	0.000450485	0.0509964	0.498493	0.432402	2.14656	29
GOBP_MESENCHYMAL_CELL_PROLIFERATION	0.000439876	0.0509964	0.498493	0.412424	2.14273	33
GOBP_REGULATION_OF_NEUROBLAST_PROLIFERATION	0.000541465	0.0551631	0.477271	0.457062	2.13247	24
GOBP_PROTEIN_LOCALIZATION_TO_CHROMOSOME_TELOMERIC_REGION	0.000730454	0.0657246	0.477271	0.551306	2.119	14
GOBP_CYTOPLASM_ORGANIZATION	0.00114307	0.0841507	0.45506	0.57639	2.09538	12
GOBP_REGULATION_OF_MESENCHYMAL_CELL_PROLIFERATION	0.00155494	0.0974274	0.45506	0.441001	2.08294	25
GOBP_COPII_COATED_VESICLE_CARGO_LOADING	0.0014015	0.0915272	0.45506	0.608587	2.04882	10
GOBP_POSITIVE_REGULATION_OF_PROTEIN_CATABOLIC_PROCESS	0.000214471	0.0394724	0.518848	0.278506	2.01474	125
GOBP_PROTEIN_AUTOUBIQUITINATION	0.00193807	0.106044	0.45506	0.358393	2.00317	40
GOBP_CELLULAR_RESPONSE_TO_GAMMA_RADIATION	0.00236641	0.112766	0.431708	0.492447	1.98458	16
GOBP_PROTEIN_LOCALIZATION_TO_CHROMOSOME	0.0018957	0.105686	0.45506	0.337169	1.97085	46
GOBP_CYTOPLASMIC_PATTERN_RECOGNITION_RECEPTOR_SIGNALING_PATHWAY_IN_RESPONSE_TO_VIRUS	0.0039211	0.133416	0.407018	0.475099	1.97078	17
GOBP_NEGATIVE_REGULATION_OF_DNA_BINDING	0.00387577	0.132991	0.431708	0.366243	1.96054	36
GOBP_NUCLEOSIDE_TRIPHOSPHATE_METABOLIC_PROCESS	0.00246514	0.112766	0.431708	0.321139	1.95961	54
GOBP_EXOCYTIC_PROCESS	0.00293645	0.121323	0.431708	0.349944	1.95595	40
GOBP_RIG_I_SIGNALING_PATHWAY	0.00332309	0.1279	0.431708	0.492362	1.94919	15
GOBP_REGULATION_OF_PROTEIN_CATABOLIC_PROCESS	1.8291e-05	0.0123434	0.57561	0.247484	1.93222	221
GOBP_FEMALE_SEX_DIFFERENTIATION	0.00125808	0.0848996	0.45506	0.296137	1.9259	71
GOBP_POSITIVE_REGULATION_OF_MESENCHYMAL_CELL_PROLIFERATION	0.00560701	0.158761	0.407018	0.436923	1.91704	20
GOBP_PROTEIN_POLYUBIQUITINATION	0.000407845	0.0500413	0.498493	0.263011	1.91699	133
GOBP_VENTRICULAR_CARDIAC_MUSCLE_CELL_DIFFERENTIATION	0.00487433	0.149516	0.407018	0.567344	1.90997	10
GOBP_NEGATIVE_REGULATION_OF_TRANSCRIPTION_REGULATORY_REGION_DNA_BINDING	0.00425184	0.138503	0.407018	0.493553	1.89702	14
GOBP_VACUOLE_ORGANIZATION	0.000823833	0.0699192	0.477271	0.269328	1.89301	106
GOBP_TRANSCRIPTION_BY_RNA_POLYMERASE_I	0.00722141	0.169257	0.407018	0.400359	1.89098	25
GOBP_POSITIVE_REGULATION_OF_CALCIUM_ION_TRANSMEMBRANE_TRANSPORTER_ACTIVITY	0.00772616	0.173796	0.407018	0.428404	1.87966	20
GOBP_POSITIVE_REGULATION_OF_NEUROBLAST_PROLIFERATION	0.00415242	0.138503	0.407018	0.442551	1.87949	18
GOBP_CELL_FATE_SPECIFICATION	0.00282987	0.118246	0.431708	0.290968	1.878	68
GOBP_EMBRYONIC_SKELETAL_SYSTEM_DEVELOPMENT	0.00197598	0.106593	0.431708	0.276528	1.87563	87
GOBP_NEUROPEPTIDE_SIGNALING_PATHWAY	0.00203848	0.106593	0.431708	0.291607	1.86443	65
GOBP_NEGATIVE_REGULATION_OF_PROTEIN_TYROSINE_KINASE_ACTIVITY	0.00979689	0.187085	0.38073	0.449383	1.86411	17
GOBP_VERY_LONG_CHAIN_FATTY_ACID_METABOLIC_PROCESS	0.00491733	0.149701	0.407018	0.438645	1.8629	18
GOBP_KIDNEY_EPITHELIUM_DEVELOPMENT	0.00158978	0.0974274	0.45506	0.269026	1.8627	99
GOBP_POSITIVE_REGULATION_OF_TYPE_I_INTERFERON_PRODUCTION	0.00667909	0.164149	0.407018	0.369131	1.85702	30
GOBP_MESODERM_DEVELOPMENT	0.00271492	0.116944	0.431708	0.270189	1.85558	94
GOBP_VESICLE_CARGO_LOADING	0.00842403	0.178677	0.38073	0.510134	1.85452	12
GOBP_NUCLEOTIDE_BINDING_DOMAIN_LEUCINE_RICH_REPEAT_CONTAINING_RECEPTOR_SIGNALING_PATHWAY	0.00555706	0.158761	0.407018	0.48233	1.85388	14
GOBP_NEGATIVE_REGULATION_OF_DEFENSE_RESPONSE_TO_VIRUS	0.0086144	0.179792	0.38073	0.509134	1.85089	12
GOBP_SECRETION_BY_TISSUE	0.00666144	0.164149	0.407018	0.408559	1.84932	22
GOBP_REGULATION_OF_FAT_CELL_DIFFERENTIATION	0.00314912	0.1279	0.431708	0.277049	1.84879	81
GOBP_REGULATION_OF_SISTER_CHROMATID_COHESION	0.0086144	0.179792	0.38073	0.507886	1.84635	12
GOBP_MESONEPHROS_DEVELOPMENT	0.00283278	0.118246	0.431708	0.282887	1.83973	71
GOBP_RESPONSE_TO_VIRUS	0.000312151	0.0435827	0.498493	0.242508	1.83935	176
GOBP_REGULATION_OF_ACTIN_FILAMENT_BUNDLE_ASSEMBLY	0.00431351	0.138614	0.407018	0.284808	1.83825	68
GOBP_MRNA_EXPORT_FROM_NUCLEUS	0.00664004	0.164149	0.407018	0.374216	1.8373	28
GOBP_POSITIVE_REGULATION_OF_TUMOR_NECROSIS_FACTOR_SUPERFAMILY_CYTOKINE_PRODUCTION	0.00659313	0.164149	0.407018	0.300685	1.8348	54
GOBP_POSITIVE_REGULATION_OF_CELLULAR_PROTEIN_CATABOLIC_PROCESS	0.00239974	0.112766	0.431708	0.272977	1.82844	83
GOBP_ESTABLISHMENT_OF_PROTEIN_LOCALIZATION_TO_CHROMOSOME	0.00985275	0.187085	0.38073	0.502746	1.82766	12
GOBP_POSITIVE_REGULATION_OF_NITRIC_OXIDE_SYNTHASE_BIOSYNTHETIC_PROCESS	0.00841837	0.178677	0.38073	0.542019	1.82471	10
GOBP_FOCAL_ADHESION_ASSEMBLY	0.00736566	0.169257	0.407018	0.297286	1.82085	55
GOBP_CENTRAL_NERVOUS_SYSTEM_NEURON_DIFFERENTIATION	0.00269044	0.116944	0.431708	0.255126	1.81935	115
GOBP_DNA_STRAND_ELONGATION	0.00697262	0.166558	0.407018	0.45101	1.81759	16
GOBP_REGULATION_OF_TRANSLATIONAL_INITIATION_IN_RESPONSE_TO_STRESS	0.00630421	0.163626	0.407018	0.484339	1.81659	13
GOBP_PHOSPHATIDYLCHOLINE_BIOSYNTHETIC_PROCESS	0.0106352	0.199337	0.38073	0.418955	1.81574	19
GOBP_POSITIVE_REGULATION_OF_ACTIN_FILAMENT_BUNDLE_ASSEMBLY	0.0107324	0.199337	0.38073	0.324735	1.81505	40
GOBP_REGULATION_OF_DNA_BINDING	0.00379799	0.131436	0.431708	0.27285	1.81073	78
GOBP_POTASSIUM_ION_EXPORT_ACROSS_PLASMA_MEMBRANE	0.0093045	0.18421	0.38073	0.537254	1.80867	10
GOBP_NEGATIVE_REGULATION_OF_INFLAMMATORY_RESPONSE_TO_ANTIGENIC_STIMULUS	0.00789473	0.175636	0.38073	0.425675	1.80782	18
GOBP_INTRINSIC_APOPTOTIC_SIGNALING_PATHWAY_BY_P53_CLASS_MEDIATOR	0.00805464	0.177246	0.38073	0.309086	1.8067	46
GOBP_RESPONSE_TO_GAMMA_RADIATION	0.00970934	0.187085	0.38073	0.362501	1.79955	29
GOBP_CORTICAL_ACTIN_CYTOSKELETON_ORGANIZATION	0.00937203	0.18421	0.38073	0.390894	1.79789	23
GOBP_ALPHA_BETA_T_CELL_PROLIFERATION	0.00870675	0.180788	0.38073	0.42296	1.79629	18
GOBP_POSITIVE_REGULATION_OF_STRESS_FIBER_ASSEMBLY	0.0095055	0.184737	0.38073	0.336528	1.79211	35
GOBP_REGULATION_OF_TRANSCRIPTION_ELONGATION_FROM_RNA_POLYMERASE_II_PROMOTER	0.00988791	0.187085	0.38073	0.388351	1.7862	23
GOBP_POSITIVE_REGULATION_OF_UBIQUITIN_DEPENDENT_PROTEIN_CATABOLIC_PROCESS	0.00910727	0.183459	0.38073	0.285125	1.78553	60
GOBP_NEGATIVE_REGULATION_OF_NEURON_APOPTOTIC_PROCESS	0.00614023	0.163564	0.407018	0.260428	1.78149	90
GOBP_CORONARY_VASCULATURE_MORPHOGENESIS	0.00953571	0.184737	0.38073	0.449868	1.78097	15
GOBP_CELLULAR_RESPONSE_TO_LOW_DENSITY_LIPOPROTEIN_PARTICLE_STIMULUS	0.00779851	0.174454	0.407018	0.474591	1.78003	13
GOBP_N_TERMINAL_PROTEIN_AMINO_ACID_MODIFICATION	0.00933922	0.18421	0.38073	0.419093	1.77986	18
GOBP_REGULATION_OF_T_CELL_PROLIFERATION	0.00559413	0.158761	0.407018	0.267944	1.77216	77
GOBP_EMBRYONIC_ORGAN_DEVELOPMENT	7.84006e-05	0.0244188	0.538434	0.219364	1.77073	302
GOBP_SKELETAL_SYSTEM_MORPHOGENESIS	0.00120695	0.0842573	0.45506	0.238125	1.77015	151
GOBP_REGULATION_OF_PROTEASOMAL_PROTEIN_CATABOLIC_PROCESS	0.00425245	0.138503	0.407018	0.255631	1.7651	97
GOBP_EMBRYONIC_HEART_TUBE_DEVELOPMENT	0.0100833	0.189894	0.38073	0.28544	1.76363	57
GOBP_CELLULAR_RESPONSE_TO_RADIATION	0.00928446	0.18421	0.38073	0.255109	1.75645	95
GOBP_SYNAPTIC_VESICLE_EXOCYTOSIS	0.00898571	0.18306	0.38073	0.272873	1.7564	67
GOBP_UROGENITAL_SYSTEM_DEVELOPMENT	0.000389617	0.0492988	0.498493	0.223138	1.75451	234
GOBP_CELL_AGING	0.0066106	0.164149	0.407018	0.268538	1.75386	73
GOBP_PEPTIDYL_TYROSINE_DEPHOSPHORYLATION	0.0062413	0.163626	0.407018	0.274294	1.75374	65
GOBP_HEPATICOBILIARY_SYSTEM_DEVELOPMENT	0.00764909	0.173023	0.407018	0.263832	1.74497	77
GOBP_REGULATION_OF_CELLULAR_PROTEIN_CATABOLIC_PROCESS	0.00331133	0.1279	0.431708	0.237134	1.74137	138
GOBP_REGULATION_OF_ACTIN_FILAMENT_BASED_PROCESS	0.000544955	0.0551631	0.477271	0.222239	1.7353	222
GOBP_ANTERIOR_POSTERIOR_PATTERN_SPECIFICATION	0.00405275	0.136746	0.407018	0.235092	1.73373	144
GOBP_EMBRYONIC_ORGAN_MORPHOGENESIS	0.001353	0.0898084	0.45506	0.223881	1.73066	200
GOBP_REGIONALIZATION	0.00104007	0.08227	0.45506	0.218834	1.72911	242
GOBP_RNA_LOCALIZATION	0.00728506	0.169257	0.407018	0.252931	1.72817	91
GOBP_REGULATION_OF_ACTIN_FILAMENT_ORGANIZATION	0.00357032	0.13108	0.431708	0.232075	1.72434	150
GOBP_PROTEIN_DEPHOSPHORYLATION	0.00162912	0.0974274	0.45506	0.227779	1.72426	173
GOBP_NEGATIVE_REGULATION_OF_ORGANELLE_ORGANIZATION	0.00118733	0.0842573	0.45506	0.225237	1.72085	186
GOBP_NEGATIVE_REGULATION_OF_BINDING	0.00748875	0.170348	0.407018	0.248848	1.71827	97
GOBP_NEGATIVE_REGULATION_OF_TRANSCRIPTION_BY_RNA_POLYMERASE_II	6.11786e-06	0.00710247	0.610527	0.19862	1.71547	572
GOBP_INTRACELLULAR_RECEPTOR_SIGNALING_PATHWAY	0.00327434	0.1279	0.431708	0.228718	1.7141	157
GOBP_PATTERN_RECOGNITION_RECEPTOR_SIGNALING_PATHWAY	0.00847272	0.178677	0.38073	0.254769	1.70648	83
GOBP_EMBRYONIC_SKELETAL_SYSTEM_MORPHOGENESIS	0.00915812	0.18357	0.38073	0.266428	1.70345	65
[truncated: 124 more rows]

[truncated: 5 more sheets: 11. GSEA Results MF, 12. GSEA Results Immune Sig, 13. GSEA Results Cell Type, 14. age_sex_geno OR, 15. Baboon_ChromState_OR]
