# Supplementary material for: Genetic Architecture of Immune Cell DNA Methylation in the Rhesus Macaque
Source: Mol Ecol. Author manuscript; Available in PMC 2025 Jul 17. (PMC12269644; doi:10.1111/mec.17576)
Supplement: Supplementary Tables 2 [file NIHMS2092291-supplement-Supplementary_Tables_2.xlsx]

## Sheet: 1. meQTL-eQTL gene trios
Chr	SNP	CpG	Gene ID
1	1481818	1481786	ENSMMUG00000005946
1	1481818	1481796	ENSMMUG00000005946
1	1481818	1481809	ENSMMUG00000005946
1	1481818	1481812	ENSMMUG00000005946
1	1481818	1481831	ENSMMUG00000005946
1	1481818	1481848	ENSMMUG00000005946
1	1481818	1481874	ENSMMUG00000005946
1	1481818	1481882	ENSMMUG00000005946
1	1563301	1563284	ENSMMUG00000005946
1	1563301	1563288	ENSMMUG00000005946
1	1563301	1563299	ENSMMUG00000005946
1	1563301	1563316	ENSMMUG00000005946
1	1563302	1563288	ENSMMUG00000005946
1	1563302	1563299	ENSMMUG00000005946
1	1563302	1563316	ENSMMUG00000005946
1	1563458	1563456	ENSMMUG00000005946
1	1580069	1580055	ENSMMUG00000005946
1	1640818	1640820	ENSMMUG00000005946
1	1640818	1640835	ENSMMUG00000005946
1	1640818	1640838	ENSMMUG00000005946
1	1640818	1640851	ENSMMUG00000005946
1	65458343	65458335	ENSMMUG00000057466
1	65467829	65467828	ENSMMUG00000057466
1	202789807	202789798	ENSMMUG00000022009
1	202789807	202789880	ENSMMUG00000022009
1	199470898	199470868	ENSMMUG00000032217
1	199470898	199470891	ENSMMUG00000032217
1	199470898	199470897	ENSMMUG00000032217
1	199470898	199470912	ENSMMUG00000032217
1	94626614	94626563	ENSMMUG00000004901
1	94626614	94626584	ENSMMUG00000004901
1	94684365	94684341	ENSMMUG00000004901
1	94684365	94684348	ENSMMUG00000004901
1	94684365	94684350	ENSMMUG00000004901
1	94684365	94684379	ENSMMUG00000004901
1	89242009	89241982	ENSMMUG00000003775
1	89242009	89242007	ENSMMUG00000003775
1	89242009	89242011	ENSMMUG00000003775
1	89242009	89242021	ENSMMUG00000003775
1	89242009	89242023	ENSMMUG00000003775
1	89242009	89242033	ENSMMUG00000003775
1	89242009	89242045	ENSMMUG00000003775
1	89268862	89268810	ENSMMUG00000003775
1	89268862	89268813	ENSMMUG00000003775
1	89268862	89268822	ENSMMUG00000003775
1	89268862	89268827	ENSMMUG00000003775
1	89268862	89268830	ENSMMUG00000003775
1	89268862	89268839	ENSMMUG00000003775
1	89268862	89268856	ENSMMUG00000003775
1	89268862	89268858	ENSMMUG00000003775
1	89268862	89268868	ENSMMUG00000003775
1	89268862	89268876	ENSMMUG00000003775
1	89268862	89268878	ENSMMUG00000003775
1	89268862	89268886	ENSMMUG00000003775
1	89268862	89268898	ENSMMUG00000003775
1	89268862	89268903	ENSMMUG00000003775
1	89268862	89268908	ENSMMUG00000003775
1	89268862	89268921	ENSMMUG00000003775
1	89268862	89268928	ENSMMUG00000003775
1	89268862	89268931	ENSMMUG00000003775
1	89268862	89268933	ENSMMUG00000003775
1	89268862	89268936	ENSMMUG00000003775
1	89268862	89268938	ENSMMUG00000003775
1	89269586	89269621	ENSMMUG00000003775
1	89269586	89269634	ENSMMUG00000003775
1	89269586	89269636	ENSMMUG00000003775
1	89269586	89269646	ENSMMUG00000003775
1	91961294	91961272	ENSMMUG00000004490
1	91961294	91961287	ENSMMUG00000004490
1	91961294	91961295	ENSMMUG00000004490
1	91961294	91961306	ENSMMUG00000004490
1	91961294	91961316	ENSMMUG00000004490
1	220585739	220585766	ENSMMUG00000038836
1	220774972	220774968	ENSMMUG00000016569
1	220774972	220774989	ENSMMUG00000016569
1	220782164	220782155	ENSMMUG00000016569
1	220809225	220809208	ENSMMUG00000016569
1	177909145	177909102	ENSMMUG00000002714
1	177909145	177909113	ENSMMUG00000002714
1	100053285	100053282	ENSMMUG00000010074
2	89543138	89543107	ENSMMUG00000006562
2	89543138	89543128	ENSMMUG00000006562
2	89543138	89543130	ENSMMUG00000006562
2	89543138	89543146	ENSMMUG00000006562
2	89543138	89543160	ENSMMUG00000006562
2	93557995	93557984	ENSMMUG00000000995
2	93557995	93558015	ENSMMUG00000000995
2	93557995	93558017	ENSMMUG00000000995
2	93557995	93558027	ENSMMUG00000000995
2	93558563	93558529	ENSMMUG00000000995
2	93558563	93558553	ENSMMUG00000000995
2	93558563	93558558	ENSMMUG00000000995
2	96280872	96280853	ENSMMUG00000063637
2	96280872	96280868	ENSMMUG00000063637
2	96280872	96280895	ENSMMUG00000063637
2	96417853	96417836	ENSMMUG00000063637
2	96417853	96417841	ENSMMUG00000063637
2	96473126	96473099	ENSMMUG00000063637
2	96473126	96473105	ENSMMUG00000063637
2	96473126	96473110	ENSMMUG00000063637
2	96473126	96473112	ENSMMUG00000063637
2	96473126	96473119	ENSMMUG00000063637
2	96473126	96473121	ENSMMUG00000063637
2	153739043	153739027	ENSMMUG00000056594
2	153739043	153739057	ENSMMUG00000056594
2	153739043	153739054	ENSMMUG00000056594
2	153739043	153739099	ENSMMUG00000056594
2	153739043	153739086	ENSMMUG00000056594
2	153739043	153739103	ENSMMUG00000056594
2	153739043	153739081	ENSMMUG00000056594
2	153739037	153739054	ENSMMUG00000056594
2	153739037	153739057	ENSMMUG00000056594
2	153739037	153739027	ENSMMUG00000056594
2	153739037	153739099	ENSMMUG00000056594
2	153739037	153739081	ENSMMUG00000056594
2	153739037	153739103	ENSMMUG00000056594
2	153739037	153739086	ENSMMUG00000056594
2	153753017	153753050	ENSMMUG00000056594
2	153753017	153753067	ENSMMUG00000056594
2	153753017	153753055	ENSMMUG00000056594
2	153752993	153753055	ENSMMUG00000056594
2	153752993	153753067	ENSMMUG00000056594
2	153752993	153753050	ENSMMUG00000056594
3	1695991	1695990	ENSMMUG00000000953
3	1695991	1695999	ENSMMUG00000000953
3	169890351	169890299	ENSMMUG00000012635
3	169378797	169378808	ENSMMUG00000059019
3	169443667	169443620	ENSMMUG00000059019
3	42282471	42282418	ENSMMUG00000047872
3	42282471	42282476	ENSMMUG00000047872
3	42282471	42282479	ENSMMUG00000047872
3	42283991	42283995	ENSMMUG00000047872
3	42283991	42284003	ENSMMUG00000047872
3	42283991	42284005	ENSMMUG00000047872
3	42283991	42284017	ENSMMUG00000047872
3	42342094	42342087	ENSMMUG00000047872
3	42342094	42342096	ENSMMUG00000047872
3	42342094	42342112	ENSMMUG00000047872
3	42342094	42342118	ENSMMUG00000047872
3	42342094	42342120	ENSMMUG00000047872
3	42342094	42342130	ENSMMUG00000047872
3	42503616	42503615	ENSMMUG00000047872
3	42541936	42541935	ENSMMUG00000047872
3	70646093	70646028	ENSMMUG00000002651
3	70646093	70646049	ENSMMUG00000002651
3	70646093	70646053	ENSMMUG00000002651
3	70646093	70646061	ENSMMUG00000002651
3	70646093	70646074	ENSMMUG00000002651
3	70646093	70646119	ENSMMUG00000002651
3	70651737	70651724	ENSMMUG00000002651
3	70651737	70651747	ENSMMUG00000002651
3	161601679	161601652	ENSMMUG00000062554
3	161601679	161601733	ENSMMUG00000062554
3	70239242	70239192	ENSMMUG00000016638
3	70239242	70239201	ENSMMUG00000016638
3	70239242	70239216	ENSMMUG00000016638
3	70239242	70239259	ENSMMUG00000016638
3	70239242	70239289	ENSMMUG00000016638
4	138109949	138109957	ENSMMUG00000054038
4	138109949	138109959	ENSMMUG00000054038
4	138109949	138109963	ENSMMUG00000054038
4	138109949	138109981	ENSMMUG00000054038
4	138109949	138109989	ENSMMUG00000054038
4	138134622	138134532	ENSMMUG00000054038
4	138134622	138134609	ENSMMUG00000054038
4	138134622	138134626	ENSMMUG00000054038
4	138134622	138134555	ENSMMUG00000054038
4	138134622	138134560	ENSMMUG00000054038
4	138134573	138134546	ENSMMUG00000054038
4	138134573	138134555	ENSMMUG00000054038
4	138134573	138134597	ENSMMUG00000054038
4	138134573	138134609	ENSMMUG00000054038
4	138134573	138134560	ENSMMUG00000054038
4	138134573	138134572	ENSMMUG00000054038
4	138134573	138134626	ENSMMUG00000054038
4	138134573	138134632	ENSMMUG00000054038
4	138134688	138134664	ENSMMUG00000054038
4	138134688	138134684	ENSMMUG00000054038
4	138134711	138134698	ENSMMUG00000054038
4	138134711	138134704	ENSMMUG00000054038
4	138134711	138134718	ENSMMUG00000054038
4	138134711	138134738	ENSMMUG00000054038
4	138134711	138134744	ENSMMUG00000054038
4	138135115	138135029	ENSMMUG00000054038
4	138135115	138135032	ENSMMUG00000054038
4	138135115	138135050	ENSMMUG00000054038
4	138135115	138135057	ENSMMUG00000054038
4	138135115	138135104	ENSMMUG00000054038
4	136080547	136080584	ENSMMUG00000003875
4	136152620	136152607	ENSMMUG00000003875
4	136152620	136152632	ENSMMUG00000003875
4	136228700	136228685	ENSMMUG00000003875
4	136228700	136228703	ENSMMUG00000003875
4	136228700	136228717	ENSMMUG00000003875
4	136257294	136257332	ENSMMUG00000003875
4	136257344	136257294	ENSMMUG00000003875
4	136257294	136257335	ENSMMUG00000003875
4	136257344	136257332	ENSMMUG00000003875
4	136257294	136257337	ENSMMUG00000003875
4	136257344	136257335	ENSMMUG00000003875
4	136257294	136257342	ENSMMUG00000003875
4	136257344	136257337	ENSMMUG00000003875
4	136257294	136257354	ENSMMUG00000003875
4	136257344	136257342	ENSMMUG00000003875
4	136257294	136257371	ENSMMUG00000003875
4	136257294	136257322	ENSMMUG00000003875
4	136340675	136340716	ENSMMUG00000003875
4	136348155	136348182	ENSMMUG00000003859
4	136257294	136257332	ENSMMUG00000019371
4	136257294	136257335	ENSMMUG00000019371
4	136257344	136257332	ENSMMUG00000019371
4	136257294	136257337	ENSMMUG00000019371
4	136257344	136257294	ENSMMUG00000019371
4	136257294	136257342	ENSMMUG00000019371
4	136257344	136257337	ENSMMUG00000019371
4	136257294	136257354	ENSMMUG00000019371
4	136257344	136257342	ENSMMUG00000019371
4	136257294	136257371	ENSMMUG00000019371
4	136257294	136257322	ENSMMUG00000019371
4	136295140	136295082	ENSMMUG00000019371
4	136295140	136295146	ENSMMUG00000019371
4	136295140	136295171	ENSMMUG00000019371
4	136298261	136298252	ENSMMUG00000019371
4	136298261	136298269	ENSMMUG00000019371
4	136298261	136298276	ENSMMUG00000019371
4	136257344	136257335	ENSMMUG00000019371
4	136344735	136344776	ENSMMUG00000019371
4	136344976	136344945	ENSMMUG00000019371
4	136344976	136344982	ENSMMUG00000019371
4	136363160	136363180	ENSMMUG00000019371
4	136363160	136363109	ENSMMUG00000019371
4	136363160	136363126	ENSMMUG00000019371
4	136363160	136363173	ENSMMUG00000019371
4	136629222	136629203	ENSMMUG00000011304
4	136629222	136629206	ENSMMUG00000011304
4	136629222	136629238	ENSMMUG00000011304
4	136673013	136672934	ENSMMUG00000011304
4	136673013	136672941	ENSMMUG00000011304
4	136673013	136672943	ENSMMUG00000011304
4	136673013	136672950	ENSMMUG00000011304
4	136673013	136672973	ENSMMUG00000011304
4	136673013	136673006	ENSMMUG00000011304
4	126415136	126415210	ENSMMUG00000058425
4	139224773	139224752	ENSMMUG00000055242
4	139224773	139224788	ENSMMUG00000055242
4	139239451	139239378	ENSMMUG00000055242
4	139239451	139239426	ENSMMUG00000055242
4	139239451	139239433	ENSMMUG00000055242
4	139239451	139239468	ENSMMUG00000055242
4	139288602	139288623	ENSMMUG00000055242
4	139341664	139341677	ENSMMUG00000055242
4	139341664	139341683	ENSMMUG00000055242
4	139341664	139341695	ENSMMUG00000055242
4	139341664	139341699	ENSMMUG00000055242
4	139357841	139357800	ENSMMUG00000055242
4	139357841	139357811	ENSMMUG00000055242
4	139357841	139357837	ENSMMUG00000055242
4	139357841	139357840	ENSMMUG00000055242
4	139361088	139361067	ENSMMUG00000055242
4	139408914	139408883	ENSMMUG00000055242
4	139441790	139441751	ENSMMUG00000055242
4	139441790	139441759	ENSMMUG00000055242
4	139441790	139441778	ENSMMUG00000055242
4	139441790	139441780	ENSMMUG00000055242
4	139441790	139441823	ENSMMUG00000055242
4	139441857	139441863	ENSMMUG00000055242
4	139441857	139441886	ENSMMUG00000055242
4	139441857	139441894	ENSMMUG00000055242
4	139441857	139441903	ENSMMUG00000055242
4	139441857	139441918	ENSMMUG00000055242
4	139441857	139441932	ENSMMUG00000055242
4	139441857	139441935	ENSMMUG00000055242
4	139441960	139441943	ENSMMUG00000055242
4	139441960	139441956	ENSMMUG00000055242
4	139441960	139441972	ENSMMUG00000055242
4	139441960	139441982	ENSMMUG00000055242
4	139442119	139442057	ENSMMUG00000055242
4	139442119	139442134	ENSMMUG00000055242
4	139442119	139442137	ENSMMUG00000055242
4	139444549	139444545	ENSMMUG00000055242
4	139444549	139444557	ENSMMUG00000055242
4	139444549	139444579	ENSMMUG00000055242
4	139449706	139449672	ENSMMUG00000055242
4	139449706	139449697	ENSMMUG00000055242
4	139449706	139449747	ENSMMUG00000055242
4	139454435	139454476	ENSMMUG00000055242
4	139466417	139466381	ENSMMUG00000055242
4	139466417	139466387	ENSMMUG00000055242
4	139466417	139466390	ENSMMUG00000055242
4	139466417	139466399	ENSMMUG00000055242
4	139514271	139514231	ENSMMUG00000055242
4	139549305	139549241	ENSMMUG00000055242
4	139549305	139549259	ENSMMUG00000055242
4	139549305	139549267	ENSMMUG00000055242
4	139549305	139549283	ENSMMUG00000055242
4	139549305	139549292	ENSMMUG00000055242
4	140169400	140169383	ENSMMUG00000058325
4	140169400	140169437	ENSMMUG00000058325
4	140169400	140169446	ENSMMUG00000058325
4	140169741	140169739	ENSMMUG00000058325
4	140277582	140277563	ENSMMUG00000058325
4	140277582	140277589	ENSMMUG00000058325
4	140277582	140277602	ENSMMUG00000058325
4	140277582	140277607	ENSMMUG00000058325
4	140277582	140277609	ENSMMUG00000058325
4	140277582	140277613	ENSMMUG00000058325
4	140277582	140277626	ENSMMUG00000058325
4	140277582	140277644	ENSMMUG00000058325
5	170809126	170809103	ENSMMUG00000003187
5	170809126	170809128	ENSMMUG00000003187
5	170809126	170809130	ENSMMUG00000003187
5	170809126	170809136	ENSMMUG00000003187
5	170809126	170809141	ENSMMUG00000003187
5	170809126	170809149	ENSMMUG00000003187
5	170809126	170809151	ENSMMUG00000003187
6	138869700	138869687	ENSMMUG00000012588
6	138869700	138869725	ENSMMUG00000012588
6	138869700	138869762	ENSMMUG00000012588
6	138869700	138869765	ENSMMUG00000012588
7	167750451	167750442	ENSMMUG00000056589
7	167799819	167799812	ENSMMUG00000056589
7	167799819	167799844	ENSMMUG00000056589
7	167799819	167799846	ENSMMUG00000056589
7	167799819	167799851	ENSMMUG00000056589
7	167849518	167849521	ENSMMUG00000056589
7	167849518	167849543	ENSMMUG00000056589
7	167849518	167849573	ENSMMUG00000056589
7	167849518	167849597	ENSMMUG00000056589
7	167860547	167860541	ENSMMUG00000056589
7	167860547	167860549	ENSMMUG00000056589
7	167860547	167860568	ENSMMUG00000056589
7	167860547	167860577	ENSMMUG00000056589
7	167860547	167860584	ENSMMUG00000056589
7	167910828	167910809	ENSMMUG00000056589
7	167748882	167748836	ENSMMUG00000002764
7	167791510	167791521	ENSMMUG00000002764
7	167783840	167783823	ENSMMUG00000002764
7	167783840	167783858	ENSMMUG00000002764
7	167791510	167791499	ENSMMUG00000002764
7	167793794	167793760	ENSMMUG00000002764
7	82487764	82487849	ENSMMUG00000001657
7	82547010	82547009	ENSMMUG00000001657
7	82547010	82547066	ENSMMUG00000001657
7	82547010	82547070	ENSMMUG00000001657
7	82547010	82547074	ENSMMUG00000001657
7	16689738	16689735	ENSMMUG00000020535
7	16689738	16689737	ENSMMUG00000020535
7	40370511	40370474	ENSMMUG00000014005
8	23725268	23725267	ENSMMUG00000054823
8	23306139	23306108	ENSMMUG00000016653
8	145656462	145656461	ENSMMUG00000000449
8	145667036	145667025	ENSMMUG00000000449
8	145667036	145667065	ENSMMUG00000000449
8	145667441	145667416	ENSMMUG00000000449
8	145667441	145667418	ENSMMUG00000000449
8	145667441	145667445	ENSMMUG00000000449
8	145667441	145667449	ENSMMUG00000000449
8	145669085	145669100	ENSMMUG00000000449
8	145669280	145669294	ENSMMUG00000000449
8	145669085	145669080	ENSMMUG00000000449
8	145668816	145668855	ENSMMUG00000000451
8	145668816	145668812	ENSMMUG00000000451
8	145668816	145668815	ENSMMUG00000000451
8	144198193	144198157	ENSMMUG00000007149
8	144198193	144198192	ENSMMUG00000007149
8	144198193	144198199	ENSMMUG00000007149
8	144744626	144744624	ENSMMUG00000020667
8	144744626	144744661	ENSMMUG00000020667
8	144756106	144756043	ENSMMUG00000020667
8	144756106	144756052	ENSMMUG00000020667
8	144756106	144756067	ENSMMUG00000020667
8	144756106	144756105	ENSMMUG00000020667
8	144756106	144756156	ENSMMUG00000020667
8	144756106	144756162	ENSMMUG00000020667
8	38128253	38128330	ENSMMUG00000001635
10	14435314	14435274	ENSMMUG00000012350
10	14435314	14435304	ENSMMUG00000012350
10	14442282	14442268	ENSMMUG00000012350
10	14549657	14549664	ENSMMUG00000012350
10	14549657	14549726	ENSMMUG00000012350
10	14549658	14549664	ENSMMUG00000012350
10	14549658	14549726	ENSMMUG00000012350
10	14557416	14557387	ENSMMUG00000012350
10	14557416	14557447	ENSMMUG00000012350
10	21328036	21328062	ENSMMUG00000005547
10	85002164	85002122	ENSMMUG00000002124
10	85002164	85002168	ENSMMUG00000002124
10	79954109	79954096	ENSMMUG00000013209
10	79954109	79954108	ENSMMUG00000013209
10	79954109	79954140	ENSMMUG00000013209
10	79954109	79954176	ENSMMUG00000013209
10	97513706	97513672	ENSMMUG00000005006
10	97513706	97513684	ENSMMUG00000005006
10	97513706	97513690	ENSMMUG00000005006
10	97564376	97564329	ENSMMUG00000005006
10	97564376	97564375	ENSMMUG00000005006
10	97564376	97564388	ENSMMUG00000005006
10	97564376	97564395	ENSMMUG00000005006
10	97566633	97566541	ENSMMUG00000005006
10	97566602	97566541	ENSMMUG00000005006
10	97623790	97623755	ENSMMUG00000005006
10	97628506	97628548	ENSMMUG00000005006
10	97628506	97628550	ENSMMUG00000005006
10	97628691	97628706	ENSMMUG00000005006
10	97628691	97628715	ENSMMUG00000005006
10	97628691	97628729	ENSMMUG00000005006
10	97628691	97628742	ENSMMUG00000005006
10	97628691	97628751	ENSMMUG00000005006
10	97628691	97628760	ENSMMUG00000005006
10	97651770	97651690	ENSMMUG00000005006
10	97651770	97651751	ENSMMUG00000005006
10	97651770	97651755	ENSMMUG00000005006
10	97651770	97651786	ENSMMUG00000005006
10	97651770	97651813	ENSMMUG00000005006
10	98172064	98172061	ENSMMUG00000019310
10	98172064	98172075	ENSMMUG00000019310
10	98172064	98172111	ENSMMUG00000019310
10	98172064	98172131	ENSMMUG00000019310
10	98172064	98172140	ENSMMUG00000019310
10	98177818	98177775	ENSMMUG00000019310
10	98177818	98177779	ENSMMUG00000019310
10	98177818	98177789	ENSMMUG00000019310
10	98177818	98177810	ENSMMUG00000019310
10	98177818	98177832	ENSMMUG00000019310
10	98177818	98177854	ENSMMUG00000019310
10	29461809	29461797	ENSMMUG00000014641
10	29965498	29965467	ENSMMUG00000058581
10	29965498	29965493	ENSMMUG00000058581
10	29965498	29965506	ENSMMUG00000058581
10	30056372	30056329	ENSMMUG00000058581
10	30056372	30056390	ENSMMUG00000058581
10	30090060	30090076	ENSMMUG00000058581
10	30090043	30090076	ENSMMUG00000058581
10	30108779	30108767	ENSMMUG00000058581
10	29965498	29965467	ENSMMUG00000051343
10	29965498	29965493	ENSMMUG00000051343
10	29965498	29965506	ENSMMUG00000051343
10	30090060	30090076	ENSMMUG00000051343
10	30108779	30108767	ENSMMUG00000051343
10	81118808	81118746	ENSMMUG00000016549
10	81156874	81156865	ENSMMUG00000016549
10	81156874	81156872	ENSMMUG00000016549
10	81156874	81156879	ENSMMUG00000016549
10	81156874	81156893	ENSMMUG00000016549
10	81156874	81156921	ENSMMUG00000016549
10	98791527	98791535	ENSMMUG00000058868
10	98793258	98793260	ENSMMUG00000058868
10	98793258	98793294	ENSMMUG00000058868
10	98793258	98793297	ENSMMUG00000058868
10	98833009	98833008	ENSMMUG00000058868
10	98833009	98833032	ENSMMUG00000058868
10	98855898	98855896	ENSMMUG00000058868
10	98855898	98855935	ENSMMUG00000058868
10	98855898	98855942	ENSMMUG00000058868
10	98868442	98868450	ENSMMUG00000058868
10	98890064	98890039	ENSMMUG00000058868
10	98890064	98890063	ENSMMUG00000058868
10	98890064	98890108	ENSMMUG00000058868
10	98904735	98904699	ENSMMUG00000058868
10	31178576	31178579	ENSMMUG00000005527
10	98904735	98904699	ENSMMUG00000000171
10	99081079	99081078	ENSMMUG00000000171
10	99091906	99091877	ENSMMUG00000000171
10	99091906	99091882	ENSMMUG00000000171
10	99091906	99091899	ENSMMUG00000000171
10	99091906	99091903	ENSMMUG00000000171
10	99091906	99091915	ENSMMUG00000000171
10	99091906	99091932	ENSMMUG00000000171
10	99091906	99091948	ENSMMUG00000000171
10	99091906	99091957	ENSMMUG00000000171
10	9415309	9415263	ENSMMUG00000000005
10	9415309	9415271	ENSMMUG00000000005
10	9415309	9415314	ENSMMUG00000000005
10	9526644	9526597	ENSMMUG00000000005
10	9526644	9526636	ENSMMUG00000000005
10	9526644	9526667	ENSMMUG00000000005
10	9535105	9535153	ENSMMUG00000000005
11	6954545	6954523	ENSMMUG00000016990
11	6356237	6356208	ENSMMUG00000004470
11	6356237	6356231	ENSMMUG00000004470
11	6356237	6356236	ENSMMUG00000004470
11	6356237	6356251	ENSMMUG00000004470
11	6356237	6356273	ENSMMUG00000004470
11	161310	161280	ENSMMUG00000053143
11	226711	226737	ENSMMUG00000053143
11	32860144	32860128	ENSMMUG00000054831
11	32860144	32860130	ENSMMUG00000054831
11	32860144	32860150	ENSMMUG00000054831
11	32860144	32860163	ENSMMUG00000054831
11	32860144	32860167	ENSMMUG00000054831
11	32860144	32860177	ENSMMUG00000054831
11	32860144	32860184	ENSMMUG00000054831
11	32860144	32860186	ENSMMUG00000054831
11	32860144	32860188	ENSMMUG00000054831
11	32860144	32860191	ENSMMUG00000054831
11	32860144	32860193	ENSMMUG00000054831
11	32860144	32860208	ENSMMUG00000054831
11	32860144	32860215	ENSMMUG00000054831
11	56809366	56809322	ENSMMUG00000021787
11	56809366	56809364	ENSMMUG00000021787
11	56809366	56809394	ENSMMUG00000021787
12	119018462	119018445	ENSMMUG00000012140
12	119065443	119065451	ENSMMUG00000012140
12	119301592	119301574	ENSMMUG00000012140
12	119301592	119301599	ENSMMUG00000012140
13	88992205	88992187	ENSMMUG00000001582
13	88992205	88992222	ENSMMUG00000001582
13	88992205	88992228	ENSMMUG00000001582
13	88992205	88992241	ENSMMUG00000001582
13	22620174	22620184	ENSMMUG00000063583
13	22620174	22620205	ENSMMUG00000063583
13	23069765	23069714	ENSMMUG00000002675
13	23059436	23059439	ENSMMUG00000019417
14	5596032	5595951	ENSMMUG00000010784
14	5596901	5596899	ENSMMUG00000010784
14	5596901	5596925	ENSMMUG00000010784
14	5596968	5596925	ENSMMUG00000010784
14	5637805	5637731	ENSMMUG00000010784
14	5637805	5637741	ENSMMUG00000010784
14	5647566	5647551	ENSMMUG00000010784
14	5651542	5651509	ENSMMUG00000010784
14	5651542	5651512	ENSMMUG00000010784
14	5651542	5651522	ENSMMUG00000010784
14	5651542	5651550	ENSMMUG00000010784
14	5704784	5704737	ENSMMUG00000010784
14	5728906	5728901	ENSMMUG00000010784
14	5728906	5728927	ENSMMUG00000010784
14	5738185	5738184	ENSMMUG00000010784
14	5742875	5742885	ENSMMUG00000010784
14	5743008	5742977	ENSMMUG00000010784
14	5743008	5743002	ENSMMUG00000010784
14	5743008	5743007	ENSMMUG00000010784
14	5744855	5744810	ENSMMUG00000010784
14	5744855	5744846	ENSMMUG00000010784
14	5744855	5744875	ENSMMUG00000010784
14	5744859	5744846	ENSMMUG00000010784
14	5747388	5747415	ENSMMUG00000010784
14	5747388	5747444	ENSMMUG00000010784
14	916705	916732	ENSMMUG00000003618
14	14754012	14754034	ENSMMUG00000010274
14	14754057	14754034	ENSMMUG00000010274
14	14754057	14754150	ENSMMUG00000010274
14	1913223	1913184	ENSMMUG00000003874
14	1913165	1913184	ENSMMUG00000003874
14	1923957	1923969	ENSMMUG00000003874
14	2463669	2463697	ENSMMUG00000002043
14	2463669	2463632	ENSMMUG00000002043
14	2374524	2374581	ENSMMUG00000002043
14	2369985	2369956	ENSMMUG00000002043
14	2369985	2369967	ENSMMUG00000002043
14	2369985	2369984	ENSMMUG00000002043
14	2374524	2374543	ENSMMUG00000002043
14	2463776	2463836	ENSMMUG00000002043
14	2430535	2430520	ENSMMUG00000002043
14	2430535	2430554	ENSMMUG00000002043
14	2463786	2463775	ENSMMUG00000002043
14	2463669	2463675	ENSMMUG00000002043
14	2463669	2463682	ENSMMUG00000002043
14	2463786	2463821	ENSMMUG00000002043
14	2463776	2463767	ENSMMUG00000002043
14	2463776	2463821	ENSMMUG00000002043
14	2463992	2463954	ENSMMUG00000002043
14	2463776	2463824	ENSMMUG00000002043
14	2463992	2463981	ENSMMUG00000002043
14	2464442	2464395	ENSMMUG00000002043
14	2464442	2464415	ENSMMUG00000002043
14	2464442	2464417	ENSMMUG00000002043
14	2464442	2464420	ENSMMUG00000002043
14	2464442	2464422	ENSMMUG00000002043
14	2464574	2464533	ENSMMUG00000002043
14	2464574	2464537	ENSMMUG00000002043
14	2464574	2464556	ENSMMUG00000002043
14	2464574	2464565	ENSMMUG00000002043
14	2464574	2464584	ENSMMUG00000002043
14	2464574	2464593	ENSMMUG00000002043
14	2464574	2464597	ENSMMUG00000002043
14	2466768	2466757	ENSMMUG00000002043
14	2466768	2466788	ENSMMUG00000002043
14	2468667	2468664	ENSMMUG00000002043
14	2468667	2468714	ENSMMUG00000002043
14	2476828	2476827	ENSMMUG00000002043
14	2483749	2483741	ENSMMUG00000002043
14	2483829	2483779	ENSMMUG00000002043
14	2483829	2483786	ENSMMUG00000002043
14	2483829	2483812	ENSMMUG00000002043
14	2483786	2483779	ENSMMUG00000002043
14	2483786	2483801	ENSMMUG00000002043
14	2490599	2490598	ENSMMUG00000002043
14	2463776	2463770	ENSMMUG00000002043
14	2463992	2463965	ENSMMUG00000002043
14	2463776	2463775	ENSMMUG00000002043
14	2463776	2463785	ENSMMUG00000002043
14	2463786	2463824	ENSMMUG00000002043
14	2463786	2463767	ENSMMUG00000002043
14	2463786	2463770	ENSMMUG00000002043
14	2463786	2463836	ENSMMUG00000002043
14	2463992	2463949	ENSMMUG00000002043
14	2463786	2463785	ENSMMUG00000002043
14	14162064	14162021	ENSMMUG00000062571
14	7150140	7150121	ENSMMUG00000004523
14	8948351	8948367	ENSMMUG00000023300
14	8955304	8955289	ENSMMUG00000023300
14	8955304	8955307	ENSMMUG00000023300
14	8955304	8955313	ENSMMUG00000023300
14	8955426	8955345	ENSMMUG00000023300
14	8955426	8955348	ENSMMUG00000023300
14	8955426	8955350	ENSMMUG00000023300
14	8955426	8955357	ENSMMUG00000023300
14	8955426	8955362	ENSMMUG00000023300
14	8955426	8955368	ENSMMUG00000023300
14	8955426	8955398	ENSMMUG00000023300
14	8955426	8955407	ENSMMUG00000023300
14	8955426	8955415	ENSMMUG00000023300
14	8955426	8955431	ENSMMUG00000023300
14	8955512	8955497	ENSMMUG00000023300
14	8955512	8955511	ENSMMUG00000023300
14	8955512	8955522	ENSMMUG00000023300
14	8955512	8955525	ENSMMUG00000023300
14	8955512	8955527	ENSMMUG00000023300
14	8955512	8955537	ENSMMUG00000023300
14	8955512	8955546	ENSMMUG00000023300
14	8955512	8955552	ENSMMUG00000023300
14	8975291	8975369	ENSMMUG00000023300
14	8975501	8975527	ENSMMUG00000023300
14	8975501	8975541	ENSMMUG00000023300
14	9058269	9058202	ENSMMUG00000023300
14	9120606	9120566	ENSMMUG00000023300
14	9138435	9138439	ENSMMUG00000023300
14	9138435	9138451	ENSMMUG00000023300
14	9138435	9138461	ENSMMUG00000023300
14	9138435	9138470	ENSMMUG00000023300
14	9138435	9138478	ENSMMUG00000023300
14	9138435	9138487	ENSMMUG00000023300
14	9138435	9138494	ENSMMUG00000023300
14	9138565	9138576	ENSMMUG00000023300
14	9147489	9147432	ENSMMUG00000023300
14	9147489	9147488	ENSMMUG00000023300
14	9201469	9201505	ENSMMUG00000023300
14	9213049	9213028	ENSMMUG00000023300
14	9213038	9213028	ENSMMUG00000023300
14	273602	273625	ENSMMUG00000064873
14	273602	273623	ENSMMUG00000064873
14	273602	273613	ENSMMUG00000064873
14	273602	273633	ENSMMUG00000064873
14	273602	273608	ENSMMUG00000064873
14	226472	226408	ENSMMUG00000061959
14	273602	273633	ENSMMUG00000061959
14	226472	226410	ENSMMUG00000061959
14	273602	273608	ENSMMUG00000061959
14	226472	226422	ENSMMUG00000061959
14	273602	273623	ENSMMUG00000061959
14	226472	226431	ENSMMUG00000061959
14	273602	273613	ENSMMUG00000061959
14	226472	226469	ENSMMUG00000061959
14	273602	273625	ENSMMUG00000061959
14	226472	226511	ENSMMUG00000061959
14	226933	226932	ENSMMUG00000061959
14	226933	226964	ENSMMUG00000061959
14	226472	226431	ENSMMUG00000013256
14	226472	226422	ENSMMUG00000013256
14	226472	226511	ENSMMUG00000013256
14	226472	226410	ENSMMUG00000013256
14	226933	226932	ENSMMUG00000013256
14	273602	273608	ENSMMUG00000013256
14	226933	226964	ENSMMUG00000013256
14	273602	273623	ENSMMUG00000013256
14	273602	273633	ENSMMUG00000013256
14	226472	226469	ENSMMUG00000013256
14	273602	273625	ENSMMUG00000013256
14	226472	226408	ENSMMUG00000013256
14	273602	273613	ENSMMUG00000013256
14	277222	277167	ENSMMUG00000002917
14	277222	277207	ENSMMUG00000002917
14	68947482	68947536	ENSMMUG00000000185
14	9446261	9446258	ENSMMUG00000018776
14	117538895	117538870	ENSMMUG00000008481
14	117538895	117538914	ENSMMUG00000008481
14	4382726	4382687	ENSMMUG00000013267
14	4382726	4382723	ENSMMUG00000013267
15	1908267	1908282	ENSMMUG00000003106
15	12448733	12448728	ENSMMUG00000023801
15	9372734	9372741	ENSMMUG00000021278
15	1178362	1178361	ENSMMUG00000005051
16	4617433	4617423	ENSMMUG00000012997
16	4617433	4617457	ENSMMUG00000012997
16	4620430	4620401	ENSMMUG00000012997
16	4787980	4787911	ENSMMUG00000012997
16	4787980	4787994	ENSMMUG00000012997
16	4787973	4787911	ENSMMUG00000012997
16	55644754	55644793	ENSMMUG00000023751
16	76517300	76517280	ENSMMUG00000002849
16	76517300	76517289	ENSMMUG00000002849
16	76531053	76531036	ENSMMUG00000002849
16	76531053	76531042	ENSMMUG00000002849
16	76531053	76531086	ENSMMUG00000002849
16	76531980	76531998	ENSMMUG00000002849
16	70878661	70878719	ENSMMUG00000060412
16	70878661	70878721	ENSMMUG00000060412
16	50215113	50215089	ENSMMUG00000004235
16	50215113	50215112	ENSMMUG00000004235
16	4949152	4949154	ENSMMUG00000057987
16	6770327	6770347	ENSMMUG00000016266
16	6770327	6770353	ENSMMUG00000016266
16	6770327	6770357	ENSMMUG00000016266
16	6770327	6770360	ENSMMUG00000016266
16	6770327	6770363	ENSMMUG00000016266
16	6770327	6770370	ENSMMUG00000016266
16	6770327	6770372	ENSMMUG00000016266
16	75166027	75165979	ENSMMUG00000019662
16	75166027	75165987	ENSMMUG00000019662
16	75166027	75165996	ENSMMUG00000019662
16	75166027	75165999	ENSMMUG00000019662
16	75166027	75166004	ENSMMUG00000019662
16	75166027	75166008	ENSMMUG00000019662
16	75166027	75166028	ENSMMUG00000019662
16	75166027	75166030	ENSMMUG00000019662
16	75166027	75166037	ENSMMUG00000019662
16	75166027	75166047	ENSMMUG00000019662
16	75166027	75166055	ENSMMUG00000019662
16	75166027	75166083	ENSMMUG00000019662
16	75180607	75180579	ENSMMUG00000019662
16	75180669	75180721	ENSMMUG00000019662
16	75227373	75227372	ENSMMUG00000019662
16	75227373	75227397	ENSMMUG00000019662
16	75253873	75253888	ENSMMUG00000019662
16	75291722	75291703	ENSMMUG00000019662
16	75291722	75291720	ENSMMUG00000019662
16	75315065	75315002	ENSMMUG00000019662
16	75315065	75315023	ENSMMUG00000019662
16	75315065	75315048	ENSMMUG00000019662
16	75325752	75325746	ENSMMUG00000019662
16	75325783	75325752	ENSMMUG00000019662
16	75345962	75345940	ENSMMUG00000019662
16	75345962	75346037	ENSMMUG00000019662
16	75347544	75347552	ENSMMUG00000019662
16	75347544	75347574	ENSMMUG00000019662
16	75347544	75347584	ENSMMUG00000019662
16	75347544	75347589	ENSMMUG00000019662
16	75347544	75347614	ENSMMUG00000019662
16	75394842	75394868	ENSMMUG00000019662
16	75397201	75397180	ENSMMUG00000019662
16	75397201	75397207	ENSMMUG00000019662
16	75403397	75403360	ENSMMUG00000019662
16	75403397	75403374	ENSMMUG00000019662
16	75403397	75403388	ENSMMUG00000019662
16	75403397	75403391	ENSMMUG00000019662
16	75403397	75403402	ENSMMUG00000019662
16	75403402	75403360	ENSMMUG00000019662
16	75403402	75403374	ENSMMUG00000019662
16	75403402	75403388	ENSMMUG00000019662
16	75403402	75403391	ENSMMUG00000019662
16	75403402	75403440	ENSMMUG00000019662
16	75406312	75406250	ENSMMUG00000019662
16	75406313	75406266	ENSMMUG00000019662
16	75406313	75406294	ENSMMUG00000019662
16	75407533	75407514	ENSMMUG00000019662
16	75409355	75409330	ENSMMUG00000019662
16	75409355	75409336	ENSMMUG00000019662
16	75409355	75409346	ENSMMUG00000019662
16	75409355	75409367	ENSMMUG00000019662
16	75409355	75409394	ENSMMUG00000019662
16	75410499	75410477	ENSMMUG00000019662
16	75410499	75410479	ENSMMUG00000019662
16	75410499	75410495	ENSMMUG00000019662
16	75410499	75410521	ENSMMUG00000019662
16	75440394	75440361	ENSMMUG00000019662
16	75440394	75440372	ENSMMUG00000019662
16	77891449	77891486	ENSMMUG00000012054
16	77891449	77891500	ENSMMUG00000012054
16	77891449	77891517	ENSMMUG00000012054
16	77891449	77891521	ENSMMUG00000012054
16	77980953	77980946	ENSMMUG00000012054
16	77980953	77980962	ENSMMUG00000012054
16	77980953	77980973	ENSMMUG00000012054
16	78034442	78034374	ENSMMUG00000012054
16	78034442	78034376	ENSMMUG00000012054
17	23887693	23887677	ENSMMUG00000022979
17	23887693	23887686	ENSMMUG00000022979
17	23887693	23887698	ENSMMUG00000022979
17	23887693	23887705	ENSMMUG00000022979
17	23887693	23887713	ENSMMUG00000022979
17	23887693	23887715	ENSMMUG00000022979
17	23887693	23887717	ENSMMUG00000022979
17	23887693	23887723	ENSMMUG00000022979
17	23887693	23887734	ENSMMUG00000022979
17	23887693	23887740	ENSMMUG00000022979
17	23887693	23887745	ENSMMUG00000022979
17	23890047	23890046	ENSMMUG00000022979
18	254438	254429	ENSMMUG00000001612
18	254438	254446	ENSMMUG00000001612
18	254438	254448	ENSMMUG00000001612
18	254438	254452	ENSMMUG00000001612
18	254438	254468	ENSMMUG00000001612
18	255519	255465	ENSMMUG00000001612
18	255519	255533	ENSMMUG00000001612
18	336878	336822	ENSMMUG00000001612
18	336878	336829	ENSMMUG00000001612
18	336878	336836	ENSMMUG00000001612
18	336878	336839	ENSMMUG00000001612
18	336878	336842	ENSMMUG00000001612
18	336878	336857	ENSMMUG00000001612
18	336878	336891	ENSMMUG00000001612
18	375585	375571	ENSMMUG00000001612
18	415468	415418	ENSMMUG00000001612
18	415468	415489	ENSMMUG00000001612
18	469378	469346	ENSMMUG00000001612
18	469378	469373	ENSMMUG00000001612
18	469371	469373	ENSMMUG00000001612
19	54387522	54387517	ENSMMUG00000013289
19	39479453	39479435	ENSMMUG00000061771
19	39479453	39479522	ENSMMUG00000061771
19	13416250	13416236	ENSMMUG00000008326
19	13416250	13416276	ENSMMUG00000008326
19	13416250	13416305	ENSMMUG00000008326
19	13416250	13416316	ENSMMUG00000008326
19	50108722	50108691	ENSMMUG00000055885
19	50108722	50108727	ENSMMUG00000055885
19	50108722	50108730	ENSMMUG00000055885
19	50130276	50130255	ENSMMUG00000055885
19	50163189	50163150	ENSMMUG00000055885
19	50163189	50163165	ENSMMUG00000055885
19	50163189	50163175	ENSMMUG00000055885
19	50163189	50163181	ENSMMUG00000055885
19	50225966	50225965	ENSMMUG00000055885
19	50230477	50230452	ENSMMUG00000055885
19	50230477	50230510	ENSMMUG00000055885
19	50237042	50237034	ENSMMUG00000055885
19	50237042	50237061	ENSMMUG00000055885
19	50237042	50237090	ENSMMUG00000055885
19	50344345	50344319	ENSMMUG00000055885
19	50371372	50371371	ENSMMUG00000055885
19	50392103	50392146	ENSMMUG00000055885
19	50418406	50418372	ENSMMUG00000055885
19	50418406	50418400	ENSMMUG00000055885
19	50418406	50418402	ENSMMUG00000055885
19	50418406	50418410	ENSMMUG00000055885
19	50418406	50418412	ENSMMUG00000055885
19	50418406	50418422	ENSMMUG00000055885
19	50418406	50418449	ENSMMUG00000055885
19	50418406	50418453	ENSMMUG00000055885
19	50418406	50418459	ENSMMUG00000055885
19	50418406	50418461	ENSMMUG00000055885
19	38621316	38621315	ENSMMUG00000005552
19	7415205	7415212	ENSMMUG00000057890
19	7479801	7479803	ENSMMUG00000057890
19	7480004	7479961	ENSMMUG00000057890
19	7480004	7479976	ENSMMUG00000057890
19	7480004	7479980	ENSMMUG00000057890
19	7480004	7479985	ENSMMUG00000057890
19	7480004	7480001	ENSMMUG00000057890
19	7480004	7480009	ENSMMUG00000057890
19	53583867	53583874	ENSMMUG00000020393
19	339945	339922	ENSMMUG00000018740
19	339945	339924	ENSMMUG00000018740
19	339945	339947	ENSMMUG00000018740
19	416111	416099	ENSMMUG00000049968
19	53968490	53968518	ENSMMUG00000048321
19	7751177	7751146	ENSMMUG00000055035
19	7751177	7751163	ENSMMUG00000055035
19	7751177	7751198	ENSMMUG00000055035
19	53968514	53968502	ENSMMUG00000016578
19	54023804	54023843	ENSMMUG00000016578
19	54110391	54110415	ENSMMUG00000016578
19	54023804	54023841	ENSMMUG00000016578
19	54023804	54023860	ENSMMUG00000016578
19	54023804	54023850	ENSMMUG00000016578
19	53968514	53968502	ENSMMUG00000016577
19	54023804	54023843	ENSMMUG00000016577
19	54023804	54023850	ENSMMUG00000016577
19	54023804	54023860	ENSMMUG00000016577
19	54110391	54110415	ENSMMUG00000016577
19	54096547	54096467	ENSMMUG00000016577
19	54096547	54096471	ENSMMUG00000016577
19	54096547	54096574	ENSMMUG00000016577
19	54096777	54096803	ENSMMUG00000016577
19	54023804	54023841	ENSMMUG00000016577
19	45847528	45847479	ENSMMUG00000006937
19	45847528	45847536	ENSMMUG00000006937
19	1575582	1575505	ENSMMUG00000009017
19	1575582	1575524	ENSMMUG00000009017
19	1575582	1575537	ENSMMUG00000009017
19	1575582	1575549	ENSMMUG00000009017
19	1575582	1575554	ENSMMUG00000009017
19	1575582	1575574	ENSMMUG00000009017
19	14091675	14091673	ENSMMUG00000050251
19	14091675	14091710	ENSMMUG00000050251
19	8278833	8278791	ENSMMUG00000018806
19	11293347	11293307	ENSMMUG00000002974
19	11293347	11293309	ENSMMUG00000002974
19	11293347	11293313	ENSMMUG00000002974
19	11293347	11293328	ENSMMUG00000002974
19	11293347	11293330	ENSMMUG00000002974
19	11293347	11293338	ENSMMUG00000002974
19	11293347	11293340	ENSMMUG00000002974
19	11357574	11357556	ENSMMUG00000002974
19	11357574	11357568	ENSMMUG00000002974
19	12454959	12454940	ENSMMUG00000011230
19	12454959	12454979	ENSMMUG00000011230
19	12464697	12464704	ENSMMUG00000011230
19	12464751	12464737	ENSMMUG00000011230
20	36356824	36356801	ENSMMUG00000061908
20	27573458	27573368	ENSMMUG00000016143
20	27573458	27573464	ENSMMUG00000016143
20	42763877	42763842	ENSMMUG00000004478
20	42763877	42763906	ENSMMUG00000004478
20	1794999	1795027	ENSMMUG00000060350
20	56564477	56564447	ENSMMUG00000063610
20	56564477	56564466	ENSMMUG00000063610
20	56564477	56564473	ENSMMUG00000063610
20	56564477	56564493	ENSMMUG00000063610
20	75658219	75658197	ENSMMUG00000053929
20	75658219	75658207	ENSMMUG00000053929
20	75658219	75658228	ENSMMUG00000053929
20	75678964	75678926	ENSMMUG00000053929
20	75678964	75678930	ENSMMUG00000053929
20	75678964	75678962	ENSMMUG00000053929
20	75678964	75678966	ENSMMUG00000053929
20	75700777	75700776	ENSMMUG00000053929
20	75700777	75700801	ENSMMUG00000053929
20	75717775	75717738	ENSMMUG00000053929
20	75717775	75717754	ENSMMUG00000053929
20	75717775	75717774	ENSMMUG00000053929
20	75717775	75717785	ENSMMUG00000053929
20	28533401	28533439	ENSMMUG00000048207
20	28533427	28533439	ENSMMUG00000048207
20	28533427	28533456	ENSMMUG00000048207
20	28533401	28533419	ENSMMUG00000048207
20	28533427	28533398	ENSMMUG00000048207
20	28533427	28533419	ENSMMUG00000048207
20	75876625	75876627	ENSMMUG00000053471
20	75876625	75876635	ENSMMUG00000053471
20	75876625	75876640	ENSMMUG00000053471
20	75876625	75876650	ENSMMUG00000053471
20	75876625	75876659	ENSMMUG00000053471
20	75876625	75876662	ENSMMUG00000053471
20	75876625	75876680	ENSMMUG00000053471
20	71007777	71007758	ENSMMUG00000020115
20	71007777	71007763	ENSMMUG00000020115
20	71007780	71007758	ENSMMUG00000020115
20	71007780	71007763	ENSMMUG00000020115
20	71016790	71016813	ENSMMUG00000020115
20	20726137	20726112	ENSMMUG00000013876
20	20726137	20726118	ENSMMUG00000013876
20	20726137	20726122	ENSMMUG00000013876
20	20726137	20726132	ENSMMUG00000013876
20	261348	261293	ENSMMUG00000008522
20	261348	261296	ENSMMUG00000008522
20	261348	261321	ENSMMUG00000008522
20	261348	261325	ENSMMUG00000008522
20	261348	261330	ENSMMUG00000008522
20	261348	261350	ENSMMUG00000008522
20	261348	261360	ENSMMUG00000008522
20	261740	261709	ENSMMUG00000008522
20	261740	261713	ENSMMUG00000008522
20	261740	261720	ENSMMUG00000008522
20	261740	261778	ENSMMUG00000008522
20	261740	261784	ENSMMUG00000008522
20	290053	289964	ENSMMUG00000008522
20	290029	289975	ENSMMUG00000008522
20	290029	289964	ENSMMUG00000008522
20	290029	290065	ENSMMUG00000008522
20	290003	289964	ENSMMUG00000008522
20	290063	289964	ENSMMUG00000008522
20	290063	289975	ENSMMUG00000008522
20	290053	290065	ENSMMUG00000008522
20	290053	289975	ENSMMUG00000008522

## Sheet: 2. meQTL-eQTL gene enrichment 
Enrichment FDR	nGenes	Pathway Genes	Fold Enrichment	Pathway	Genes
0.120667	2	36	13.6281	African trypanosomiasis	MYD88 PLCB2
0.0674716	3	33	11.9246	Allograft rejection	MAMU-E
0.0674716	3	39	11.0073	Type I diabetes mellitus	MAMU-E
0.0674716	3	43	11.0073	Autoimmune thyroid disease	MAMU-E
0.0719084	3	33	10.2211	Graft-versus-host disease	MAMU-E
0.0674716	4	54	7.06643	Viral myocarditis	ACTG1 MAMU-E
0.0129466	7	80	6.67778	B cell receptor signaling pathway	CD81 FCGR2A LILRA5 LILRA3
0.120667	4	57	5.02089	Antigen processing and presentation	TAPBP MAMU-E
0.120667	4	69	4.76984	Leishmaniasis	MYD88 FCGR2A CYBA
0.059874	7	122	4.70266	Osteoclast differentiation	ACP5 FCGR2A LILRA5 LILRA3 CYBA
0.120667	4	137	4.6535	Cell adhesion molecules	SPN MAMU-E
0.165773	4	109	4.05944	Leukocyte transendothelial migration	ACTG1 MMP9 CDC42 CYBA
0.0806677	6	135	4.03085	Phagosome	FCGR2A ACTG1 CYBA MAMU-E
0.0881442	6	129	3.86744	Lysosome	NAGA LAPTM4A SGSH ACP5 CTSD
0.16361	5	170	3.40703	Neutrophil extracellular trap formation	FCGR2A ACTG1 HDAC3 PLCB2 CYBA
0.120667	6	174	3.28955	NOD-like receptor signaling pathway	MYD88 IFI16 NLRP3 NLRP12 PLCB2 CYBA
0.102733	7	204	3.24164	Diabetic cardiomyopathy	UQCRH CTSD CYC1 MMP9 PLCB2 NDUFB7 CYBA
0.120667	6	209	3.21562	Lipid and atherosclerosis	MYD88 NLRP3 MMP9 PLCB2 CDC42 CYBA
0.192327	5	136	3.13805	Yersinia infection	MYD88 FCGR2A NLRP3 ACTG1 CDC42
0.168122	7	241	2.60851	Endocytosis	SNX1 CHMP7 VPS28 CDC42 WASHC1 MAMU-E

## Sheet: 3. meQTL-eQTL gene info
Ensembl ID	Symbol	Entrez	Type	Species	Chr	Position (Mbp)	Description
ENSMMUG00000014641		NA	IG_C_gene	Macaque	10	29.6314
ENSMMUG00000005946	NLRP3	701278	protein_coding	Macaque	1	1.56278	NLR family pyrin domain containing 3 [Source:VGNC Symbol;Acc:VGNC:75186]
ENSMMUG00000057466		NA	protein_coding	Macaque	1	65.3123
ENSMMUG00000003775	FCGR2A	719996	protein_coding	Macaque	1	89.3267	Fc fragment of IgG receptor IIb [Source:NCBI gene (formerly Entrezgene);Acc:720009]
ENSMMUG00000004490	IFI16	719220	protein_coding	Macaque	1	91.8953	interferon gamma inducible protein 16 [Source:VGNC Symbol;Acc:VGNC:73562]
ENSMMUG00000004901	SEMA4A	718191	protein_coding	Macaque	1	94.7882	semaphorin 4A [Source:VGNC Symbol;Acc:VGNC:81565]
ENSMMUG00000010074	CDC42SE1	100427784	protein_coding	Macaque	1	100.061	CDC42 small effector 1 [Source:VGNC Symbol;Acc:VGNC:70816]
ENSMMUG00000002714	UQCRH	707968	protein_coding	Macaque	1	177.986	ubiquinol-cytochrome c reductase hinge protein [Source:NCBI gene (formerly Entrezgene);Acc:707968]
ENSMMUG00000032217	TMEM50A	100424313	protein_coding	Macaque	1	199.445	transmembrane protein 50A [Source:VGNC Symbol;Acc:VGNC:79857]
ENSMMUG00000022009	CDC42	707637	protein_coding	Macaque	1	202.687	cell division cycle 42 [Source:NCBI gene (formerly Entrezgene);Acc:707637]
ENSMMUG00000038836	SMIM1	695502	protein_coding	Macaque	1	220.72	small integral membrane protein 1 (Vel blood group) [Source:HGNC Symbol;Acc:HGNC:44204]
ENSMMUG00000016569	TP73	695164	protein_coding	Macaque	1	220.776	tumor protein p73 [Source:VGNC Symbol;Acc:VGNC:78630]
ENSMMUG00000006562	EIF2B5	703673	protein_coding	Macaque	2	89.4256	eukaryotic translation initiation factor 2B subunit epsilon [Source:VGNC Symbol;Acc:VGNC:72186]
ENSMMUG00000000995	MYD88	696494	protein_coding	Macaque	2	93.5596	MYD88 innate immune signal transduction adaptor [Source:VGNC Symbol;Acc:VGNC:84149]
ENSMMUG00000063637		718244	protein_coding	Macaque	2	96.4219
ENSMMUG00000056594	DTX3L	714914	protein_coding	Macaque	2	153.742	deltex E3 ubiquitin ligase 3L [Source:HGNC Symbol;Acc:HGNC:30323]
ENSMMUG00000000953	FAM207A	710405	protein_coding	Macaque	3	1.73628	family with sequence similarity 207 member A [Source:VGNC Symbol;Acc:VGNC:72273]
ENSMMUG00000047872	PVRIG	711659	protein_coding	Macaque	3	42.4197	PVR related immunoglobulin domain containing [Source:HGNC Symbol;Acc:HGNC:32190]
ENSMMUG00000016638	PPIA	574102	protein_coding	Macaque	3	70.4193	peptidylprolyl isomerase A [Source:NCBI gene (formerly Entrezgene);Acc:574102]
ENSMMUG00000002651	OGDH	698854	protein_coding	Macaque	3	70.516	oxoglutarate dehydrogenase [Source:VGNC Symbol;Acc:VGNC:81489]
ENSMMUG00000062554	TMEM140	707359	protein_coding	Macaque	3	161.582	transmembrane protein 140 [Source:HGNC Symbol;Acc:HGNC:21870]
ENSMMUG00000012635	ZYX	706407	protein_coding	Macaque	3	169.975	zyxin [Source:VGNC Symbol;Acc:VGNC:78917]
ENSMMUG00000058425	CNPY3	100424676	protein_coding	Macaque	4	126.405	canopy FGF signaling regulator 3 [Source:NCBI gene (formerly Entrezgene);Acc:100424676]
ENSMMUG00000003875	TAPBP	718235	protein_coding	Macaque	4	136.192	TAP binding protein [Source:VGNC Symbol;Acc:VGNC:78098]
ENSMMUG00000003859	SLC39A7	100430704	protein_coding	Macaque	4	136.3	solute carrier family 39 member 7 [Source:VGNC Symbol;Acc:VGNC:77592]
ENSMMUG00000019371		717992	protein_coding	Macaque	4	136.402
ENSMMUG00000011304	PSMB9	716980	protein_coding	Macaque	4	136.667	proteasome 20S subunit beta 9 [Source:VGNC Symbol;Acc:VGNC:76447]
ENSMMUG00000054038		694372	protein_coding	Macaque	4	138.134
ENSMMUG00000055242	MAMU-E	711532	protein_coding	Macaque	4	139.405	major histocompatibility complex, class I, E [Source:NCBI gene (formerly Entrezgene);Acc:711532]
ENSMMUG00000058325		NA	protein_coding	Macaque	4	140.249
ENSMMUG00000003187	HMGB2	697057	protein_coding	Macaque	5	170.618	high mobility group box 2 [Source:VGNC Symbol;Acc:VGNC:100234]
ENSMMUG00000012588	HDAC3	704467	protein_coding	Macaque	6	139.001	histone deacetylase 3 [Source:VGNC Symbol;Acc:VGNC:73359]
ENSMMUG00000020535	PLCB2	701951	protein_coding	Macaque	7	16.6935	phospholipase C beta 2 [Source:VGNC Symbol;Acc:VGNC:76164]
ENSMMUG00000014005	SNX1	706544	protein_coding	Macaque	7	40.5532	sorting nexin 1 [Source:VGNC Symbol;Acc:VGNC:77681]
ENSMMUG00000001657	RNASE6	704579	protein_coding	Macaque	7	82.6663	ribonuclease A family member k6 [Source:VGNC Symbol;Acc:VGNC:76701]
ENSMMUG00000056589	CRIP1	699632	protein_coding	Macaque	7	167.8	cysteine rich protein 1 [Source:NCBI gene (formerly Entrezgene);Acc:699632]
ENSMMUG00000002764		NA	protein_coding	Macaque	7	167.905
ENSMMUG00000016653	CHMP7	710050	protein_coding	Macaque	8	23.498	charged multivesicular body protein 7 [Source:VGNC Symbol;Acc:VGNC:71122]
ENSMMUG00000001635	ZNF703	698000	protein_coding	Macaque	8	38.1503	zinc finger protein 703 [Source:VGNC Symbol;Acc:VGNC:79552]
ENSMMUG00000007149	CYC1	700518	protein_coding	Macaque	8	144.373	cytochrome c1 [Source:VGNC Symbol;Acc:VGNC:71577]
ENSMMUG00000020667	VPS28	702412	protein_coding	Macaque	8	144.736	VPS28 subunit of ESCRT-I [Source:VGNC Symbol;Acc:VGNC:79116]
ENSMMUG00000000449		114680148	protein_coding	Macaque	8	145.587
ENSMMUG00000000451		114669859	protein_coding	Macaque	8	145.601
ENSMMUG00000000005	NAGA	713068	protein_coding	Macaque	10	9.4241	alpha-N-acetylgalactosaminidase [Source:VGNC Symbol;Acc:VGNC:75126]
ENSMMUG00000012350	MPST	695842	protein_coding	Macaque	10	14.5381	mercaptopyruvate sulfurtransferase [Source:VGNC Symbol;Acc:VGNC:74922]
ENSMMUG00000005547	SF3A1	715552	protein_coding	Macaque	10	21.1888	splicing factor 3a subunit 1 [Source:VGNC Symbol;Acc:VGNC:77177]
ENSMMUG00000058581		NA	protein_coding	Macaque	10	29.8847
ENSMMUG00000051343		NA	protein_coding	Macaque	10	29.9206
ENSMMUG00000005527	PPM1F	698441	protein_coding	Macaque	10	30.9911	protein phosphatase, Mg2+/Mn2+ dependent 1F [Source:VGNC Symbol;Acc:VGNC:76075]
ENSMMUG00000013209	PABPC1L	711882	protein_coding	Macaque	10	80.1509	poly(A) binding protein cytoplasmic 1 like [Source:VGNC Symbol;Acc:VGNC:97113]
ENSMMUG00000016549	MMP9	708084	protein_coding	Macaque	10	81.1994	matrix metallopeptidase 9 [Source:VGNC Symbol;Acc:VGNC:74903]
ENSMMUG00000002124	B4GALT5	713891	protein_coding	Macaque	10	84.8352	beta-1,4-galactosyltransferase 5 [Source:VGNC Symbol;Acc:VGNC:70212]
ENSMMUG00000005006	RPS21	699565	protein_coding	Macaque	10	97.5435	ribosomal protein S21 [Source:VGNC Symbol;Acc:VGNC:98438]
ENSMMUG00000019310	DIDO1	698313	protein_coding	Macaque	10	98.0467	death inducer-obliterator 1 [Source:VGNC Symbol;Acc:VGNC:71736]
ENSMMUG00000058868	STMN3	719538	protein_coding	Macaque	10	98.8502	stathmin 3 [Source:HGNC Symbol;Acc:HGNC:15926]
ENSMMUG00000000171	ZGPAT	719499	protein_coding	Macaque	10	98.9177	zinc finger CCCH-type and G-patch domain containing [Source:VGNC Symbol;Acc:VGNC:98469]
ENSMMUG00000053143	WASHC1	114670752	protein_coding	Macaque	11	0.009821	WASH complex subunit 1 [Source:HGNC Symbol;Acc:HGNC:24361]
ENSMMUG00000004470	CD9	712262	protein_coding	Macaque	11	6.32901	CD9 molecule [Source:VGNC Symbol;Acc:VGNC:70787]
ENSMMUG00000016990	ZNF384	722077	protein_coding	Macaque	11	6.82436	zinc finger protein 384 [Source:VGNC Symbol;Acc:VGNC:78610]
ENSMMUG00000054831		NA	protein_coding	Macaque	11	32.879
ENSMMUG00000021787	STAC3	714531	protein_coding	Macaque	11	56.81	SH3 and cysteine rich domain 3 [Source:VGNC Symbol;Acc:VGNC:78010]
ENSMMUG00000012140		712553	protein_coding	Macaque	12	119.135
ENSMMUG00000063583		696059	protein_coding	Macaque	13	22.767
ENSMMUG00000002675	CAPG	695288	protein_coding	Macaque	13	23.0653	capping actin protein, gelsolin like [Source:VGNC Symbol;Acc:VGNC:70528]
ENSMMUG00000019417	TGOLN2	100426141	protein_coding	Macaque	13	23.1537	trans-golgi network protein 2 [Source:VGNC Symbol;Acc:VGNC:78386]
ENSMMUG00000001582	LAPTM4A	701298	protein_coding	Macaque	13	88.955	lysosomal protein transmembrane 4 alpha [Source:VGNC Symbol;Acc:VGNC:74272]
ENSMMUG00000064873		NA	protein_coding	Macaque	14	0.300825
ENSMMUG00000061959		697687	protein_coding	Macaque	14	0.312285
ENSMMUG00000013256		NA	protein_coding	Macaque	14	0.333667
ENSMMUG00000002917		100425060	protein_coding	Macaque	14	0.464086
ENSMMUG00000003618	CHID1	701435	protein_coding	Macaque	14	0.921437	chitinase domain containing 1 [Source:VGNC Symbol;Acc:VGNC:71123]
ENSMMUG00000003874	CTSD	703534	protein_coding	Macaque	14	1.81333	cathepsin D [Source:NCBI gene (formerly Entrezgene);Acc:703534]
ENSMMUG00000002043	CD81	704961	protein_coding	Macaque	14	2.43977	CD81 molecule [Source:VGNC Symbol;Acc:VGNC:70780]
ENSMMUG00000013267	CTTN	708291	protein_coding	Macaque	14	4.37856	cortactin [Source:VGNC Symbol;Acc:VGNC:71611]
ENSMMUG00000010784	TPCN2	709391	protein_coding	Macaque	14	5.7149	two pore segment channel 2 [Source:VGNC Symbol;Acc:VGNC:79288]
ENSMMUG00000004523	POLD4	712632	protein_coding	Macaque	14	7.15097	DNA polymerase delta 4, accessory subunit [Source:VGNC Symbol;Acc:VGNC:101382]
ENSMMUG00000023300	FRMD8	716379	protein_coding	Macaque	14	9.11262	FERM domain containing 8 [Source:VGNC Symbol;Acc:VGNC:101087]
ENSMMUG00000018776	FAU	716761	protein_coding	Macaque	14	9.40479	FAU ubiquitin like and ribosomal protein S30 fusion [Source:VGNC Symbol;Acc:VGNC:101085]
ENSMMUG00000062571	STX3	698953	protein_coding	Macaque	14	14.198	syntaxin 3 [Source:HGNC Symbol;Acc:HGNC:11438]
ENSMMUG00000010274	FAM111A	701070	protein_coding	Macaque	14	14.7872	FAM111 trypsin like peptidase A [Source:VGNC Symbol;Acc:VGNC:72334]
ENSMMUG00000000185	DGAT2	696549	protein_coding	Macaque	14	68.8254	diacylglycerol O-acyltransferase 2 [Source:VGNC Symbol;Acc:VGNC:71637]
ENSMMUG00000008481	NRGN	716063	protein_coding	Macaque	14	117.518	neurogranin [Source:VGNC Symbol;Acc:VGNC:75528]
ENSMMUG00000005051	EDF1	708611	protein_coding	Macaque	15	1.34852	endothelial differentiation related factor 1 [Source:VGNC Symbol;Acc:VGNC:72154]
ENSMMUG00000003106	SEC16A	721736	protein_coding	Macaque	15	1.76387	SEC16 homolog A, endoplasmic reticulum export factor [Source:VGNC Symbol;Acc:VGNC:77326]
ENSMMUG00000021278	FAM78A	715560	protein_coding	Macaque	15	9.18868	family with sequence similarity 78 member A [Source:VGNC Symbol;Acc:VGNC:72351]
ENSMMUG00000023801	LCN2	697208	protein_coding	Macaque	15	12.4445	lipocalin 2 [Source:VGNC Symbol;Acc:VGNC:74241]
ENSMMUG00000012997	VMO1	709950	protein_coding	Macaque	16	4.61288	vitelline membrane outer layer 1 homolog [Source:VGNC Symbol;Acc:VGNC:79847]
ENSMMUG00000057987	SCIMP	721635	protein_coding	Macaque	16	4.99964	SLP adaptor and CSK interacting membrane protein [Source:HGNC Symbol;Acc:HGNC:33504]
ENSMMUG00000016266	C16H17orf49	713820	protein_coding	Macaque	16	6.77151	chromosome 16 C17orf49 homolog [Source:NCBI gene (formerly Entrezgene);Acc:713820]
ENSMMUG00000004235	RPL19	695987	protein_coding	Macaque	16	50.309	ribosomal protein L19 [Source:NCBI gene (formerly Entrezgene);Acc:695987]
ENSMMUG00000023751	GRN	714851	protein_coding	Macaque	16	55.6146	granulin [Source:VGNC Symbol;Acc:VGNC:73293]
ENSMMUG00000060412	CD300A	702540	protein_coding	Macaque	16	70.805	CD300a molecule [Source:HGNC Symbol;Acc:HGNC:19319]
ENSMMUG00000019662	LGALS3BP	710853	protein_coding	Macaque	16	75.2958	galectin 3 binding protein [Source:VGNC Symbol;Acc:VGNC:74256]
ENSMMUG00000002849	SGSH	717977	protein_coding	Macaque	16	76.5527	N-sulfoglucosamine sulfohydrolase [Source:VGNC Symbol;Acc:VGNC:99255]
ENSMMUG00000012054	ACTG1	713687	protein_coding	Macaque	16	77.8526	actin gamma 1 [Source:HGNC Symbol;Acc:HGNC:144]
ENSMMUG00000022979	TPT1	702155	protein_coding	Macaque	17	23.8828	tumor protein, translationally-controlled 1 [Source:NCBI gene (formerly Entrezgene);Acc:702155]
ENSMMUG00000001612	SLC66A2	698716	protein_coding	Macaque	18	0.336016	solute carrier family 66 member 2 [Source:VGNC Symbol;Acc:VGNC:76319]
ENSMMUG00000018740		721068	protein_coding	Macaque	19	0.331523
ENSMMUG00000049968	POLRMT	100426183	protein_coding	Macaque	19	0.382631	RNA polymerase mitochondrial [Source:HGNC Symbol;Acc:HGNC:9200]
ENSMMUG00000009017	TCF3	721325	protein_coding	Macaque	19	1.40746	transcription factor 3 [Source:VGNC Symbol;Acc:VGNC:78287]
ENSMMUG00000057890	TEX45	707720	protein_coding	Macaque	19	7.44093	testis expressed 45 [Source:HGNC Symbol;Acc:HGNC:24745]
ENSMMUG00000055035	CLEC4G	704872	protein_coding	Macaque	19	7.66173	C-type lectin domain family 4 member G [Source:HGNC Symbol;Acc:HGNC:24591]
ENSMMUG00000018806	HNRNPM	711941	protein_coding	Macaque	19	8.33659	heteroous nuclear ribonucleoprotein M [Source:VGNC Symbol;Acc:VGNC:73498]
ENSMMUG00000002974	ACP5	715071	protein_coding	Macaque	19	11.3403	acid phosphatase 5, tartrate resistant [Source:VGNC Symbol;Acc:VGNC:69384]
ENSMMUG00000011230	KLF1	716842	protein_coding	Macaque	19	12.4683	Kruppel like factor 1 [Source:VGNC Symbol;Acc:VGNC:74027]
ENSMMUG00000008326	DCAF15	718509	protein_coding	Macaque	19	13.5549	DDB1 and CUL4 associated factor 15 [Source:VGNC Symbol;Acc:VGNC:71706]
ENSMMUG00000050251	NDUFB7	717849	protein_coding	Macaque	19	14.1908	NADH:ubiquinone oxidoreductase subunit B7 [Source:NCBI gene (formerly Entrezgene);Acc:717849]
ENSMMUG00000005552	PAF1	697786	protein_coding	Macaque	19	38.6367	PAF1 homolog, Paf1/RNA polymerase II complex component [Source:VGNC Symbol;Acc:VGNC:81492]
ENSMMUG00000061771		NA	protein_coding	Macaque	19	39.5553
ENSMMUG00000006937	SNRPD2	715183	protein_coding	Macaque	19	45.7512	small nuclear ribonucleoprotein D2 polypeptide [Source:NCBI gene (formerly Entrezgene);Acc:715183]
ENSMMUG00000055885		719235	protein_coding	Macaque	19	50.2367
ENSMMUG00000020393	NLRP12	722733	protein_coding	Macaque	19	53.5604	NLR family pyrin domain containing 12 [Source:HGNC Symbol;Acc:HGNC:22938]
ENSMMUG00000048321		106992409	protein_coding	Macaque	19	53.9759
ENSMMUG00000016578	LILRA3	692337	protein_coding	Macaque	19	54.1046	leukocyte immunoglobulin like receptor A3 [Source:NCBI gene (formerly Entrezgene);Acc:692337]
ENSMMUG00000016577	LILRA5	100429845	protein_coding	Macaque	19	54.1211	leukocyte immunoglobulin like receptor A5 [Source:VGNC Symbol;Acc:VGNC:82174]
ENSMMUG00000013289		692340	protein_coding	Macaque	19	54.4182
ENSMMUG00000008522	DECR2	695540	protein_coding	Macaque	20	0.425141	2,4-dienoyl-CoA reductase 2 [Source:VGNC Symbol;Acc:VGNC:71767]
ENSMMUG00000060350	SPSB3	722489	protein_coding	Macaque	20	1.79978	splA/ryanodine receptor domain and SOCS box containing 3 [Source:NCBI gene (formerly Entrezgene);Acc:722489]
ENSMMUG00000013876	IGSF6	699485	protein_coding	Macaque	20	20.7576	immunoglobulin superfamily member 6 [Source:VGNC Symbol;Acc:VGNC:73701]
ENSMMUG00000016143	SPN	709860	protein_coding	Macaque	20	27.7022	sialophorin [Source:VGNC Symbol;Acc:VGNC:77861]
ENSMMUG00000048207	STX4	704880	protein_coding	Macaque	20	28.458	syntaxin 4 [Source:VGNC Symbol;Acc:VGNC:99601]
ENSMMUG00000061908		NA	protein_coding	Macaque	20	36.3584
ENSMMUG00000004478	LPCAT2	698605	protein_coding	Macaque	20	42.6383	lysophosphatidylcholine acyltransferase 2 [Source:VGNC Symbol;Acc:VGNC:74365]
ENSMMUG00000063610		NA	protein_coding	Macaque	20	56.5761
ENSMMUG00000020115	HSBP1	714498	protein_coding	Macaque	20	70.8219	heat shock factor binding protein 1 [Source:VGNC Symbol;Acc:VGNC:73526]
ENSMMUG00000053929	CYBA	696748	protein_coding	Macaque	20	75.6544	cytochrome b-245 alpha chain [Source:HGNC Symbol;Acc:HGNC:2577]
ENSMMUG00000053471	TRAPPC2L	697970	protein_coding	Macaque	20	75.8764	trafficking protein particle complex 2 like [Source:NCBI gene (formerly Entrezgene);Acc:697970]
ENSMMUG00000054823		NA	pseudogene	Macaque	8	23.7737
ENSMMUG00000059019		NA	TR_C_gene	Macaque	3	169.373

## Sheet: 4.meqtl_eqtl_egenes_wNOnonmeQTL
Enrichment FDR	nGenes	Pathway Genes	Fold Enrichment	Pathway	Genes
0.0520394	2	3	74.1975	Storage vacuole	CDC42 STX4
0.0569051	2	8	49.465	Reg. of pseudopodium assembly	CDC42 WASHC1
0.0569051	2	8	49.465	Pos. reg. of pseudopodium assembly	CDC42 WASHC1
0.0520394	4	70	11.415	Cellular response to interferon-gamma	ACTG1 ZYX CDC42 STX4
0.0455887	5	69	11.2421	Phagocytic vesicle	ACTG1 ZYX CDC42 STX4 SCIMP
0.0455887	5	88	10.3052	Response to interferon-gamma	ACTG1 ZYX CDC42 STX4
0.0455887	11	1015	4.12209	Extracellular space	RNASE6 CHID1 CTSD CD9 ACTG1 VMO1 SPN MMP9 TPT1 LCN2 STX4
0.0520394	12	650	3.26143	Defense response to other organism	RNASE6 IFI16 ACTG1 ZYX SPN CDC42 LCN2 STX4 DTX3L
0.0520394	12	1558	3.26143	Extracellular region	RNASE6 CHID1 CTSD CD9 ACTG1 VMO1 SPN MMP9 PPIA TPT1 LCN2 STX4
0.0520394	14	885	2.94268	Response to external biotic stimulus	RNASE6 IFI16 ACTG1 ZYX SPN CDC42 TPT1 LCN2 STX4 DTX3L SCIMP
0.0520394	14	884	2.94268	Response to other organism	RNASE6 IFI16 ACTG1 ZYX SPN CDC42 TPT1 LCN2 STX4 DTX3L SCIMP
0.0520394	16	1111	2.74806	Vesicle-mediated transport	SLC66A2 SEC16A CD9 CDC42SE1 ACTG1 SNX1 CHMP7 CDC42 TMEM50A STX4 WASHC1 TRAPPC2L DTX3L CD300A STX3
0.0520394	15	990	2.73455	Biological proc. involved in interspecies interaction between organisms	RNASE6 IFI16 ACTG1 ZYX SPN CDC42 TPT1 LCN2 STX4 CLEC4G DTX3L SCIMP
0.0455887	18	1185	2.67111	Immune response	RNASE6 FCGR2A IFI16 SEMA4A EIF2B5 ACTG1 ZYX SPN CDC42 LCN2 STX4 CLEC4G DTX3L SCIMP CD300A
0.0520394	16	1209	2.58078	Cytoplasmic vesicle	SLC66A2 RNASE6 CAPG SEC16A CHID1 ACTG1 ZYX SNX1 CHMP7 CDC42 TPT1 STX4 WASHC1 DTX3L SCIMP STX3
0.0520394	16	1211	2.56961	Intracellular vesicle	SLC66A2 RNASE6 CAPG SEC16A CHID1 ACTG1 ZYX SNX1 CHMP7 CDC42 TPT1 STX4 WASHC1 DTX3L SCIMP STX3
0.0520394	17	1314	2.52272	Vesicle	SLC66A2 RNASE6 CAPG SEC16A CHID1 CD9 ACTG1 ZYX SNX1 CHMP7 CDC42 TPT1 STX4 WASHC1 DTX3L SCIMP STX3
0.0455887	20	1772	2.47738	Response to external stimulus	RNASE6 CD9 IFI16 PPM1F ACTG1 ZYX SPN PPIA NLRP12 CDC42 TPT1 LCN2 STX4 DTX3L SCIMP STX3
0.0455887	24	1863	2.28008	Immune system proc.	RNASE6 FCGR2A CD9 IFI16 SEMA4A EIF2B5 DCAF15 TCF3 PSMB9 ACTG1 ZYX SPN MMP9 PPIA CDC42 LCN2 STX4 CLEC4G DTX3L SCIMP CD300A
Table. GO enrichment results for meQTL-eQTL eGenes that are only associated with significant meQTL (no non-meQTL > 5% FDR associated)

## Sheet: 5. Background meQTL-eQTL genes
ENSMMUG00000000634
ENSMMUG00000058602
ENSMMUG00000006697
ENSMMUG00000005072
ENSMMUG00000017718
ENSMMUG00000018014
ENSMMUG00000054776
ENSMMUG00000012221
ENSMMUG00000059358
ENSMMUG00000056255
ENSMMUG00000005070
ENSMMUG00000023277
ENSMMUG00000059322
ENSMMUG00000064473
ENSMMUG00000023144
ENSMMUG00000049470
ENSMMUG00000022009
ENSMMUG00000005836
ENSMMUG00000032217
ENSMMUG00000015580
ENSMMUG00000021574
ENSMMUG00000057845
ENSMMUG00000054334
ENSMMUG00000058214
ENSMMUG00000013839
ENSMMUG00000019154
ENSMMUG00000018458
ENSMMUG00000002970
ENSMMUG00000002968
ENSMMUG00000001869
ENSMMUG00000008455
ENSMMUG00000002461
ENSMMUG00000007338
ENSMMUG00000043586
ENSMMUG00000057953
ENSMMUG00000002420
ENSMMUG00000021531
ENSMMUG00000016738
ENSMMUG00000015650
ENSMMUG00000052432
ENSMMUG00000021449
ENSMMUG00000000812
ENSMMUG00000001152
ENSMMUG00000049264
ENSMMUG00000011380
ENSMMUG00000002791
ENSMMUG00000023438
ENSMMUG00000013681
ENSMMUG00000008419
ENSMMUG00000006645
ENSMMUG00000018460
ENSMMUG00000062154
ENSMMUG00000016051
ENSMMUG00000023085
ENSMMUG00000061128
ENSMMUG00000055490
ENSMMUG00000046901
ENSMMUG00000009189
ENSMMUG00000019108
ENSMMUG00000000811
ENSMMUG00000012505
ENSMMUG00000020976
ENSMMUG00000022062
ENSMMUG00000052282
ENSMMUG00000054190
ENSMMUG00000008722
ENSMMUG00000005777
ENSMMUG00000010328
ENSMMUG00000004466
ENSMMUG00000007256
ENSMMUG00000006669
ENSMMUG00000020972
ENSMMUG00000009188
ENSMMUG00000010323
ENSMMUG00000052186
ENSMMUG00000037540
ENSMMUG00000004071
ENSMMUG00000021098
ENSMMUG00000052382
ENSMMUG00000015020
ENSMMUG00000014828
ENSMMUG00000062407
ENSMMUG00000016736
ENSMMUG00000060377
ENSMMUG00000015948
ENSMMUG00000016223
ENSMMUG00000005306
ENSMMUG00000054563
ENSMMUG00000062648
ENSMMUG00000051893
ENSMMUG00000015946
ENSMMUG00000020434
ENSMMUG00000055227
ENSMMUG00000005585
ENSMMUG00000005410
ENSMMUG00000048590
ENSMMUG00000001742
ENSMMUG00000020433
ENSMMUG00000050632
ENSMMUG00000005426
ENSMMUG00000018869
ENSMMUG00000013487
ENSMMUG00000017789
ENSMMUG00000006224
ENSMMUG00000020383
ENSMMUG00000023141
ENSMMUG00000064326
ENSMMUG00000018313
ENSMMUG00000037875
ENSMMUG00000021388
ENSMMUG00000019515
ENSMMUG00000031427
ENSMMUG00000017338
ENSMMUG00000007497
ENSMMUG00000013783
ENSMMUG00000022715
ENSMMUG00000053531
ENSMMUG00000016212
ENSMMUG00000008507
ENSMMUG00000054466
ENSMMUG00000012028
ENSMMUG00000004216
ENSMMUG00000053423
ENSMMUG00000021447
ENSMMUG00000019548
ENSMMUG00000020560
ENSMMUG00000002680
ENSMMUG00000002052
ENSMMUG00000017396
ENSMMUG00000062859
ENSMMUG00000059176
ENSMMUG00000010176
ENSMMUG00000014622
ENSMMUG00000051430
ENSMMUG00000016711
ENSMMUG00000003546
ENSMMUG00000019549
ENSMMUG00000023675
ENSMMUG00000059651
ENSMMUG00000018375
ENSMMUG00000032248
ENSMMUG00000019551
ENSMMUG00000006252
ENSMMUG00000022500
ENSMMUG00000049341
ENSMMUG00000004907
ENSMMUG00000012729
ENSMMUG00000003267
ENSMMUG00000016307
ENSMMUG00000023449
ENSMMUG00000047035
ENSMMUG00000003173
ENSMMUG00000011832
ENSMMUG00000020851
ENSMMUG00000064079
ENSMMUG00000022499
ENSMMUG00000009562
ENSMMUG00000023397
ENSMMUG00000063120
ENSMMUG00000032249
ENSMMUG00000006284
ENSMMUG00000053002
ENSMMUG00000023372
ENSMMUG00000008149
ENSMMUG00000050209
ENSMMUG00000052649
ENSMMUG00000009184
ENSMMUG00000023671
ENSMMUG00000015132
ENSMMUG00000005820
ENSMMUG00000063360
ENSMMUG00000057453
ENSMMUG00000005720
ENSMMUG00000008427
ENSMMUG00000015664
ENSMMUG00000012469
ENSMMUG00000053858
ENSMMUG00000008156
ENSMMUG00000007611
ENSMMUG00000013852
ENSMMUG00000005818
ENSMMUG00000012156
ENSMMUG00000010387
ENSMMUG00000057631
ENSMMUG00000009081
ENSMMUG00000061500
ENSMMUG00000065038
ENSMMUG00000019746
ENSMMUG00000049510
ENSMMUG00000008151
ENSMMUG00000021399
ENSMMUG00000062202
ENSMMUG00000010660
ENSMMUG00000019406
ENSMMUG00000050018
ENSMMUG00000055727
ENSMMUG00000019771
ENSMMUG00000016857
ENSMMUG00000051186
ENSMMUG00000021423
ENSMMUG00000007828
ENSMMUG00000004952
ENSMMUG00000000390
ENSMMUG00000009940
ENSMMUG00000013520
ENSMMUG00000010127
ENSMMUG00000014263
ENSMMUG00000063991
ENSMMUG00000002642
ENSMMUG00000022183
ENSMMUG00000004677
ENSMMUG00000022182
ENSMMUG00000053959
ENSMMUG00000015025
ENSMMUG00000053436
ENSMMUG00000023669
ENSMMUG00000061267
ENSMMUG00000010158
ENSMMUG00000000632
ENSMMUG00000049847
ENSMMUG00000009939
ENSMMUG00000015026
ENSMMUG00000056596
ENSMMUG00000023668
ENSMMUG00000063979
ENSMMUG00000038181
ENSMMUG00000010155
ENSMMUG00000013519
ENSMMUG00000058849
ENSMMUG00000006251
ENSMMUG00000051576
ENSMMUG00000021837
ENSMMUG00000022908
ENSMMUG00000008744
ENSMMUG00000053318
ENSMMUG00000001434
ENSMMUG00000007145
ENSMMUG00000009429
ENSMMUG00000055830
ENSMMUG00000007141
ENSMMUG00000008836
ENSMMUG00000017344
ENSMMUG00000000652
ENSMMUG00000039424
ENSMMUG00000054458
ENSMMUG00000038004
ENSMMUG00000058824
ENSMMUG00000060609
ENSMMUG00000019325
ENSMMUG00000017023
ENSMMUG00000053224
ENSMMUG00000049832
ENSMMUG00000016111
ENSMMUG00000000645
ENSMMUG00000048503
ENSMMUG00000013219
ENSMMUG00000003728
ENSMMUG00000019322
ENSMMUG00000013136
ENSMMUG00000002047
ENSMMUG00000013129
ENSMMUG00000008835
ENSMMUG00000019321
ENSMMUG00000054407
ENSMMUG00000032281
ENSMMUG00000017551
ENSMMUG00000057080
ENSMMUG00000009373
ENSMMUG00000007456
ENSMMUG00000039765
ENSMMUG00000023634
ENSMMUG00000008146
ENSMMUG00000055029
ENSMMUG00000019833
ENSMMUG00000006261
ENSMMUG00000014138
ENSMMUG00000056038
ENSMMUG00000049630
ENSMMUG00000019979
ENSMMUG00000023340
ENSMMUG00000010978
ENSMMUG00000057173
ENSMMUG00000032254
ENSMMUG00000057315
ENSMMUG00000004094
ENSMMUG00000056702
ENSMMUG00000023029
ENSMMUG00000057977
ENSMMUG00000054429
ENSMMUG00000019994
ENSMMUG00000008003
ENSMMUG00000056783
ENSMMUG00000012436
ENSMMUG00000031279
ENSMMUG00000053617
ENSMMUG00000007110
ENSMMUG00000008852
ENSMMUG00000014873
ENSMMUG00000053265
ENSMMUG00000049307
ENSMMUG00000004053
ENSMMUG00000006584
ENSMMUG00000012380
ENSMMUG00000002135
ENSMMUG00000011377
ENSMMUG00000060301
ENSMMUG00000016329
ENSMMUG00000022884
ENSMMUG00000056894
ENSMMUG00000016204
ENSMMUG00000006581
ENSMMUG00000042059
ENSMMUG00000014686
ENSMMUG00000002171
ENSMMUG00000006579
ENSMMUG00000015812
ENSMMUG00000006576
ENSMMUG00000050564
ENSMMUG00000064799
ENSMMUG00000010979
ENSMMUG00000052450
ENSMMUG00000005801
ENSMMUG00000015470
ENSMMUG00000063540
ENSMMUG00000002794
ENSMMUG00000015601
ENSMMUG00000003636
ENSMMUG00000011391
ENSMMUG00000053044
ENSMMUG00000059364
ENSMMUG00000015150
ENSMMUG00000010918
ENSMMUG00000055489
ENSMMUG00000016093
ENSMMUG00000011390
ENSMMUG00000021856
ENSMMUG00000040660
ENSMMUG00000000039
ENSMMUG00000050311
ENSMMUG00000000038
ENSMMUG00000012346
ENSMMUG00000010970
ENSMMUG00000005888
ENSMMUG00000004738
ENSMMUG00000053179
ENSMMUG00000000037
ENSMMUG00000021854
ENSMMUG00000005886
ENSMMUG00000017093
ENSMMUG00000018338
ENSMMUG00000019547
ENSMMUG00000017383
ENSMMUG00000064110
ENSMMUG00000019216
ENSMMUG00000060011
ENSMMUG00000009332
ENSMMUG00000010353
ENSMMUG00000019993
ENSMMUG00000002623
ENSMMUG00000022978
ENSMMUG00000018678
ENSMMUG00000017080
ENSMMUG00000031357
ENSMMUG00000008917
ENSMMUG00000002621
ENSMMUG00000063261
ENSMMUG00000023364
ENSMMUG00000013789
ENSMMUG00000020023
ENSMMUG00000017841
ENSMMUG00000012965
ENSMMUG00000013840
ENSMMUG00000016696
ENSMMUG00000013857
ENSMMUG00000010814
ENSMMUG00000054886
ENSMMUG00000005863
ENSMMUG00000018172
ENSMMUG00000013292
ENSMMUG00000057120
ENSMMUG00000056206
ENSMMUG00000061573
ENSMMUG00000015142
ENSMMUG00000010810
ENSMMUG00000015972
ENSMMUG00000017966
ENSMMUG00000006225
ENSMMUG00000012252
ENSMMUG00000019034
ENSMMUG00000008776
ENSMMUG00000055960
ENSMMUG00000000092
ENSMMUG00000044778
ENSMMUG00000001896
ENSMMUG00000054977
ENSMMUG00000057915
ENSMMUG00000000090
ENSMMUG00000012243
ENSMMUG00000004049
ENSMMUG00000010808
ENSMMUG00000011454
ENSMMUG00000010805
ENSMMUG00000054927
ENSMMUG00000006868
ENSMMUG00000014434
ENSMMUG00000010879
ENSMMUG00000005578
ENSMMUG00000058088
ENSMMUG00000004902
ENSMMUG00000001894
ENSMMUG00000012055
ENSMMUG00000000630
ENSMMUG00000018347
ENSMMUG00000018240
ENSMMUG00000008435
ENSMMUG00000004901
ENSMMUG00000017586
ENSMMUG00000004042
ENSMMUG00000040609
ENSMMUG00000052448
ENSMMUG00000003775
ENSMMUG00000060167
ENSMMUG00000001551
ENSMMUG00000016096
ENSMMUG00000064770
ENSMMUG00000057389
ENSMMUG00000019287
ENSMMUG00000005010
ENSMMUG00000005007
ENSMMUG00000011335
ENSMMUG00000005005
ENSMMUG00000064596
ENSMMUG00000012126
ENSMMUG00000009983
ENSMMUG00000058438
ENSMMUG00000016206
ENSMMUG00000013090
ENSMMUG00000013495
ENSMMUG00000042510
ENSMMUG00000001571
ENSMMUG00000004564
ENSMMUG00000005002
ENSMMUG00000051786
ENSMMUG00000015233
ENSMMUG00000012112
ENSMMUG00000002696
ENSMMUG00000054881
ENSMMUG00000045550
ENSMMUG00000005092
ENSMMUG00000049388
ENSMMUG00000016579
ENSMMUG00000000546
ENSMMUG00000001216
ENSMMUG00000054699
ENSMMUG00000059208
ENSMMUG00000019482
ENSMMUG00000017849
ENSMMUG00000009773
ENSMMUG00000004488
ENSMMUG00000019912
ENSMMUG00000007109
ENSMMUG00000004492
ENSMMUG00000004512
ENSMMUG00000004648
ENSMMUG00000016582
ENSMMUG00000053454
ENSMMUG00000004490
ENSMMUG00000004520
ENSMMUG00000031430
ENSMMUG00000054630
ENSMMUG00000018163
ENSMMUG00000013875
ENSMMUG00000021312
ENSMMUG00000007046
ENSMMUG00000060541
ENSMMUG00000058742
ENSMMUG00000050246
ENSMMUG00000013866
ENSMMUG00000054475
ENSMMUG00000064352
ENSMMUG00000009987
ENSMMUG00000000931
ENSMMUG00000000801
ENSMMUG00000016837
ENSMMUG00000013862
ENSMMUG00000062837
ENSMMUG00000060555
ENSMMUG00000017040
ENSMMUG00000022630
ENSMMUG00000015555
ENSMMUG00000063647
ENSMMUG00000022629
ENSMMUG00000010030
ENSMMUG00000022631
ENSMMUG00000018080
ENSMMUG00000022632
ENSMMUG00000001973
ENSMMUG00000019518
ENSMMUG00000002010
ENSMMUG00000019914
ENSMMUG00000022643
ENSMMUG00000059053
ENSMMUG00000001974
ENSMMUG00000059937
ENSMMUG00000017375
ENSMMUG00000010626
ENSMMUG00000060871
ENSMMUG00000056766
ENSMMUG00000020389
ENSMMUG00000022647
ENSMMUG00000015922
ENSMMUG00000005681
ENSMMUG00000023146
ENSMMUG00000053162
ENSMMUG00000049105
ENSMMUG00000002005
ENSMMUG00000011142
ENSMMUG00000001978
ENSMMUG00000002003
ENSMMUG00000015176
ENSMMUG00000008992
ENSMMUG00000001996
ENSMMUG00000017333
ENSMMUG00000009981
ENSMMUG00000008709
ENSMMUG00000053426
ENSMMUG00000002400
ENSMMUG00000063959
ENSMMUG00000012227
ENSMMUG00000031200
ENSMMUG00000016215
ENSMMUG00000015174
ENSMMUG00000020726
ENSMMUG00000032284
ENSMMUG00000010335
ENSMMUG00000038836
ENSMMUG00000016569
ENSMMUG00000021116
ENSMMUG00000019528
ENSMMUG00000003786
ENSMMUG00000011711
ENSMMUG00000006786
ENSMMUG00000000134
ENSMMUG00000005785
ENSMMUG00000017819
ENSMMUG00000050757
ENSMMUG00000011434
ENSMMUG00000004758
ENSMMUG00000056097
ENSMMUG00000042699
ENSMMUG00000007266
ENSMMUG00000019806
ENSMMUG00000055584
ENSMMUG00000059492
ENSMMUG00000063956
ENSMMUG00000019098
ENSMMUG00000050685
ENSMMUG00000021820
ENSMMUG00000057278
ENSMMUG00000010849
ENSMMUG00000007767
ENSMMUG00000059489
ENSMMUG00000058332
ENSMMUG00000061649
ENSMMUG00000015668
ENSMMUG00000007766
ENSMMUG00000010539
ENSMMUG00000037458
ENSMMUG00000065076
ENSMMUG00000007279
ENSMMUG00000016563
ENSMMUG00000032238
ENSMMUG00000014486
ENSMMUG00000012479
ENSMMUG00000001616
ENSMMUG00000001614
ENSMMUG00000001610
ENSMMUG00000001569
ENSMMUG00000002899
ENSMMUG00000019940
ENSMMUG00000045364
ENSMMUG00000018221
ENSMMUG00000005635
ENSMMUG00000015800
ENSMMUG00000039874
ENSMMUG00000004768
ENSMMUG00000020200
ENSMMUG00000004767
ENSMMUG00000004762
ENSMMUG00000049904
ENSMMUG00000016893
ENSMMUG00000010290
ENSMMUG00000053735
ENSMMUG00000018723
ENSMMUG00000018721
ENSMMUG00000000873
ENSMMUG00000063678
ENSMMUG00000012697
ENSMMUG00000054727
ENSMMUG00000005921
ENSMMUG00000008026
ENSMMUG00000022111
ENSMMUG00000045777
ENSMMUG00000058094
ENSMMUG00000055524
ENSMMUG00000018803
ENSMMUG00000051392
ENSMMUG00000013500
ENSMMUG00000010478
ENSMMUG00000010241
ENSMMUG00000010240
ENSMMUG00000049565
ENSMMUG00000000644
ENSMMUG00000020772
ENSMMUG00000056341
ENSMMUG00000001024
ENSMMUG00000064439
ENSMMUG00000055835
ENSMMUG00000021426
ENSMMUG00000009452
ENSMMUG00000000655
ENSMMUG00000001916
ENSMMUG00000000653
ENSMMUG00000007857
ENSMMUG00000007854
ENSMMUG00000013596
ENSMMUG00000050620
ENSMMUG00000022614
ENSMMUG00000001924
ENSMMUG00000001926
ENSMMUG00000001929
ENSMMUG00000056043
ENSMMUG00000002526
ENSMMUG00000020162
ENSMMUG00000045607
ENSMMUG00000002528
ENSMMUG00000052613
ENSMMUG00000050804
ENSMMUG00000002714
ENSMMUG00000023573
ENSMMUG00000011220
ENSMMUG00000032149
ENSMMUG00000015078
ENSMMUG00000004441
ENSMMUG00000052533
ENSMMUG00000014361
ENSMMUG00000009094
ENSMMUG00000040638
ENSMMUG00000053498
ENSMMUG00000001960
ENSMMUG00000021260
ENSMMUG00000059762
ENSMMUG00000023431
ENSMMUG00000049745
ENSMMUG00000006221
ENSMMUG00000020079
ENSMMUG00000065303
ENSMMUG00000020924
ENSMMUG00000003579
ENSMMUG00000051126
ENSMMUG00000013170
ENSMMUG00000013166
ENSMMUG00000049004
ENSMMUG00000005228
ENSMMUG00000015270
ENSMMUG00000007905
ENSMMUG00000018566
ENSMMUG00000007900
ENSMMUG00000017101
ENSMMUG00000007897
ENSMMUG00000023784
ENSMMUG00000064480
ENSMMUG00000011645
ENSMMUG00000012538
ENSMMUG00000005986
ENSMMUG00000056799
ENSMMUG00000061816
ENSMMUG00000020049
ENSMMUG00000010075
ENSMMUG00000065322
ENSMMUG00000010074
ENSMMUG00000010067
ENSMMUG00000023234
ENSMMUG00000023235
ENSMMUG00000056324
ENSMMUG00000010668
ENSMMUG00000012814
ENSMMUG00000061487
ENSMMUG00000045421
ENSMMUG00000053525
ENSMMUG00000006256
ENSMMUG00000007303
ENSMMUG00000016301
ENSMMUG00000064743
ENSMMUG00000009948
ENSMMUG00000008761
ENSMMUG00000058486
ENSMMUG00000055760
ENSMMUG00000056211
ENSMMUG00000021386
ENSMMUG00000040694
ENSMMUG00000006894
ENSMMUG00000013561
ENSMMUG00000063725
ENSMMUG00000007129
ENSMMUG00000003309
ENSMMUG00000062596
ENSMMUG00000058256
ENSMMUG00000023200
ENSMMUG00000005946
ENSMMUG00000006892
ENSMMUG00000014970
ENSMMUG00000006119
ENSMMUG00000051142
ENSMMUG00000057445
ENSMMUG00000018618
ENSMMUG00000023199
ENSMMUG00000051009
ENSMMUG00000057466
ENSMMUG00000005667
ENSMMUG00000054234
ENSMMUG00000005619
ENSMMUG00000019810
ENSMMUG00000011208
ENSMMUG00000000756
ENSMMUG00000019813
ENSMMUG00000055664
ENSMMUG00000013546
ENSMMUG00000021117
ENSMMUG00000060693
ENSMMUG00000013545
ENSMMUG00000014045
ENSMMUG00000014046
ENSMMUG00000006562
ENSMMUG00000019267
ENSMMUG00000056003
ENSMMUG00000064556
ENSMMUG00000006557
ENSMMUG00000056699
ENSMMUG00000006558
ENSMMUG00000008810
ENSMMUG00000065088
ENSMMUG00000018951
ENSMMUG00000001594
ENSMMUG00000019597
ENSMMUG00000005158
ENSMMUG00000001592
ENSMMUG00000000800
ENSMMUG00000010934
ENSMMUG00000001980
ENSMMUG00000002863
ENSMMUG00000000906
ENSMMUG00000053804
ENSMMUG00000002820
ENSMMUG00000007524
ENSMMUG00000004083
ENSMMUG00000022881
ENSMMUG00000049333
ENSMMUG00000010163
ENSMMUG00000009744
ENSMMUG00000039085
ENSMMUG00000009746
ENSMMUG00000032031
ENSMMUG00000049713
ENSMMUG00000015330
ENSMMUG00000009425
ENSMMUG00000009345
ENSMMUG00000005519
ENSMMUG00000022562
ENSMMUG00000005521
ENSMMUG00000057833
ENSMMUG00000055459
ENSMMUG00000003820
ENSMMUG00000055794
ENSMMUG00000000990
ENSMMUG00000014069
ENSMMUG00000056158
ENSMMUG00000003823
ENSMMUG00000000995
ENSMMUG00000000996
ENSMMUG00000009549
ENSMMUG00000016823
ENSMMUG00000005529
ENSMMUG00000031438
ENSMMUG00000009198
ENSMMUG00000016793
ENSMMUG00000018983
ENSMMUG00000010655
ENSMMUG00000021607
ENSMMUG00000014905
ENSMMUG00000023335
ENSMMUG00000003078
ENSMMUG00000062888
ENSMMUG00000007627
ENSMMUG00000009010
ENSMMUG00000001849
ENSMMUG00000020138
ENSMMUG00000001508
ENSMMUG00000020109
ENSMMUG00000061607
ENSMMUG00000059049
ENSMMUG00000003702
ENSMMUG00000062695
ENSMMUG00000006596
ENSMMUG00000020144
ENSMMUG00000001509
ENSMMUG00000023151
ENSMMUG00000043955
ENSMMUG00000010062
ENSMMUG00000000591
ENSMMUG00000005465
ENSMMUG00000049786
ENSMMUG00000021242
ENSMMUG00000001443
ENSMMUG00000047994
ENSMMUG00000009931
ENSMMUG00000000932
ENSMMUG00000017696
ENSMMUG00000058979
ENSMMUG00000061864
ENSMMUG00000020147
ENSMMUG00000016246
ENSMMUG00000065286
ENSMMUG00000057539
ENSMMUG00000022963
ENSMMUG00000001529
ENSMMUG00000022965
ENSMMUG00000059661
ENSMMUG00000021246
ENSMMUG00000014705
ENSMMUG00000058393
ENSMMUG00000013330
ENSMMUG00000063637
ENSMMUG00000009437
ENSMMUG00000001028
ENSMMUG00000014627
ENSMMUG00000001029
ENSMMUG00000059767
ENSMMUG00000014730
ENSMMUG00000000081
ENSMMUG00000001031
ENSMMUG00000039597
ENSMMUG00000063008
ENSMMUG00000019396
ENSMMUG00000006130
ENSMMUG00000013092
ENSMMUG00000022227
ENSMMUG00000053997
ENSMMUG00000005649
ENSMMUG00000005652
ENSMMUG00000058322
ENSMMUG00000005656
ENSMMUG00000018617
ENSMMUG00000005660
ENSMMUG00000018619
ENSMMUG00000002943
ENSMMUG00000010708
ENSMMUG00000014540
ENSMMUG00000022262
ENSMMUG00000014584
ENSMMUG00000031526
ENSMMUG00000006648
ENSMMUG00000064837
ENSMMUG00000060612
ENSMMUG00000011134
ENSMMUG00000019740
ENSMMUG00000009693
ENSMMUG00000057486
ENSMMUG00000047476
ENSMMUG00000058903
ENSMMUG00000013372
ENSMMUG00000004921
ENSMMUG00000058373
ENSMMUG00000046626
ENSMMUG00000005938
ENSMMUG00000056280
ENSMMUG00000020119
ENSMMUG00000002775
ENSMMUG00000044500
ENSMMUG00000002779
ENSMMUG00000055561
ENSMMUG00000006996
ENSMMUG00000021893
ENSMMUG00000019130
ENSMMUG00000021899
ENSMMUG00000007013
ENSMMUG00000002841
ENSMMUG00000007019
ENSMMUG00000057917
ENSMMUG00000006432
ENSMMUG00000009536
ENSMMUG00000010498
ENSMMUG00000007450
ENSMMUG00000059288
ENSMMUG00000013018
ENSMMUG00000015672
ENSMMUG00000010495
ENSMMUG00000031896
ENSMMUG00000062803
ENSMMUG00000063800
ENSMMUG00000001340
ENSMMUG00000058575
ENSMMUG00000016497
ENSMMUG00000001342
ENSMMUG00000017509
ENSMMUG00000062243
ENSMMUG00000064160
ENSMMUG00000000184
ENSMMUG00000048439
ENSMMUG00000006623
ENSMMUG00000015979
ENSMMUG00000000972
ENSMMUG00000023510
ENSMMUG00000022196
ENSMMUG00000010031
ENSMMUG00000023775
ENSMMUG00000022694
ENSMMUG00000038924
ENSMMUG00000023125
ENSMMUG00000052546
ENSMMUG00000019100
ENSMMUG00000022692
ENSMMUG00000023124
ENSMMUG00000021285
ENSMMUG00000021637
ENSMMUG00000055671
ENSMMUG00000050126
ENSMMUG00000012033
ENSMMUG00000006340
ENSMMUG00000002259
ENSMMUG00000064545
ENSMMUG00000054145
ENSMMUG00000044822
ENSMMUG00000007825
ENSMMUG00000015590
ENSMMUG00000007371
ENSMMUG00000020761
ENSMMUG00000004933
ENSMMUG00000006661
ENSMMUG00000050449
ENSMMUG00000059124
ENSMMUG00000012002
ENSMMUG00000002021
ENSMMUG00000022203
ENSMMUG00000019657
ENSMMUG00000003646
ENSMMUG00000005596
ENSMMUG00000012263
ENSMMUG00000047685
ENSMMUG00000008236
ENSMMUG00000008234
ENSMMUG00000016959
ENSMMUG00000064384
ENSMMUG00000010711
ENSMMUG00000017307
ENSMMUG00000056933
ENSMMUG00000003943
ENSMMUG00000052136
ENSMMUG00000017125
ENSMMUG00000001169
ENSMMUG00000048732
ENSMMUG00000007808
ENSMMUG00000032009
ENSMMUG00000006116
ENSMMUG00000021972
ENSMMUG00000006117
ENSMMUG00000006120
ENSMMUG00000006114
ENSMMUG00000004539
ENSMMUG00000018280
ENSMMUG00000018290
ENSMMUG00000031981
ENSMMUG00000064330
ENSMMUG00000010034
ENSMMUG00000045652
ENSMMUG00000007755
ENSMMUG00000022572
ENSMMUG00000019932
ENSMMUG00000022569
ENSMMUG00000019933
ENSMMUG00000019936
ENSMMUG00000056594
ENSMMUG00000016379
ENSMMUG00000016377
ENSMMUG00000056258
ENSMMUG00000021804
ENSMMUG00000012104
ENSMMUG00000021806
ENSMMUG00000017370
ENSMMUG00000043091
ENSMMUG00000000933
ENSMMUG00000017903
ENSMMUG00000013167
ENSMMUG00000002130
ENSMMUG00000020641
ENSMMUG00000013163
ENSMMUG00000061194
ENSMMUG00000006816
ENSMMUG00000054667
ENSMMUG00000064198
ENSMMUG00000015910
ENSMMUG00000019323
ENSMMUG00000023588
ENSMMUG00000058753
ENSMMUG00000014236
ENSMMUG00000011580
ENSMMUG00000022539
ENSMMUG00000010552
ENSMMUG00000047061
ENSMMUG00000052747
ENSMMUG00000022199
ENSMMUG00000014232
ENSMMUG00000006343
ENSMMUG00000023584
ENSMMUG00000056769
ENSMMUG00000057769
ENSMMUG00000008666
ENSMMUG00000004576
ENSMMUG00000020740
ENSMMUG00000062394
ENSMMUG00000054175
ENSMMUG00000055701
ENSMMUG00000014260
ENSMMUG00000055908
ENSMMUG00000001798
ENSMMUG00000052581
ENSMMUG00000014261
ENSMMUG00000053420
ENSMMUG00000063181
ENSMMUG00000018321
ENSMMUG00000003048
ENSMMUG00000011347
ENSMMUG00000016982
ENSMMUG00000021567
ENSMMUG00000003051
ENSMMUG00000022115
ENSMMUG00000018663
ENSMMUG00000004189
ENSMMUG00000006353
ENSMMUG00000008918
ENSMMUG00000018662
ENSMMUG00000019302
ENSMMUG00000007230
ENSMMUG00000059599
ENSMMUG00000015059
ENSMMUG00000018661
ENSMMUG00000056425
ENSMMUG00000008070
ENSMMUG00000017782
ENSMMUG00000014433
ENSMMUG00000012750
ENSMMUG00000000166
ENSMMUG00000020654
ENSMMUG00000018131
ENSMMUG00000062457
ENSMMUG00000010702
ENSMMUG00000058798
ENSMMUG00000009006
ENSMMUG00000017366
ENSMMUG00000009926
ENSMMUG00000000104
ENSMMUG00000016833
ENSMMUG00000010162
ENSMMUG00000006980
ENSMMUG00000056841
ENSMMUG00000006949
ENSMMUG00000059759
ENSMMUG00000006951
ENSMMUG00000015735
ENSMMUG00000007839
ENSMMUG00000006962
ENSMMUG00000005120
ENSMMUG00000052148
ENSMMUG00000006136
ENSMMUG00000021017
ENSMMUG00000005229
ENSMMUG00000018259
ENSMMUG00000022442
ENSMMUG00000006550
ENSMMUG00000021461
ENSMMUG00000014907
ENSMMUG00000051696
ENSMMUG00000022776
ENSMMUG00000022778
ENSMMUG00000006770
ENSMMUG00000052881
ENSMMUG00000053080
ENSMMUG00000011695
ENSMMUG00000055175
ENSMMUG00000014270
ENSMMUG00000004944
ENSMMUG00000040322
ENSMMUG00000063424
ENSMMUG00000002364
ENSMMUG00000063579
ENSMMUG00000004222
ENSMMUG00000057928
ENSMMUG00000010329
ENSMMUG00000030377
ENSMMUG00000022769
ENSMMUG00000055070
ENSMMUG00000059562
ENSMMUG00000004477
ENSMMUG00000011367
ENSMMUG00000008126
ENSMMUG00000060356
ENSMMUG00000012024
ENSMMUG00000053674
ENSMMUG00000014557
ENSMMUG00000054348
ENSMMUG00000001553
ENSMMUG00000062729
ENSMMUG00000056515
ENSMMUG00000003619
ENSMMUG00000010420
ENSMMUG00000044533
ENSMMUG00000062169
ENSMMUG00000012019
ENSMMUG00000006701
ENSMMUG00000006286
ENSMMUG00000042299
ENSMMUG00000051385
ENSMMUG00000015516
ENSMMUG00000064777
ENSMMUG00000061041
ENSMMUG00000050269
ENSMMUG00000015282
ENSMMUG00000058360
ENSMMUG00000015284
ENSMMUG00000020043
ENSMMUG00000022697
ENSMMUG00000017570
ENSMMUG00000022696
ENSMMUG00000064876
ENSMMUG00000055756
ENSMMUG00000017045
ENSMMUG00000058269
ENSMMUG00000055568
ENSMMUG00000056744
ENSMMUG00000059019
ENSMMUG00000058459
ENSMMUG00000006205
ENSMMUG00000009917
ENSMMUG00000049975
ENSMMUG00000003840
ENSMMUG00000063452
ENSMMUG00000010336
ENSMMUG00000020088
ENSMMUG00000004236
ENSMMUG00000004719
ENSMMUG00000003843
ENSMMUG00000051388
ENSMMUG00000003429
ENSMMUG00000056270
ENSMMUG00000065311
ENSMMUG00000022331
ENSMMUG00000065267
ENSMMUG00000003432
ENSMMUG00000018842
ENSMMUG00000006771
ENSMMUG00000007362
ENSMMUG00000051890
ENSMMUG00000018081
ENSMMUG00000022766
ENSMMUG00000020565
ENSMMUG00000018079
ENSMMUG00000055494
ENSMMUG00000006823
ENSMMUG00000064839
ENSMMUG00000018058
ENSMMUG00000001649
ENSMMUG00000010846
ENSMMUG00000007586
ENSMMUG00000065259
ENSMMUG00000062991
ENSMMUG00000062903
ENSMMUG00000061023
ENSMMUG00000020184
ENSMMUG00000053203
ENSMMUG00000054417
ENSMMUG00000003701
ENSMMUG00000051460
ENSMMUG00000022727
ENSMMUG00000015329
ENSMMUG00000060506
ENSMMUG00000000953
ENSMMUG00000040343
ENSMMUG00000022732
ENSMMUG00000005511
ENSMMUG00000044257
ENSMMUG00000011095
ENSMMUG00000055753
ENSMMUG00000022702
ENSMMUG00000003023
ENSMMUG00000017575
ENSMMUG00000064966
ENSMMUG00000016074
ENSMMUG00000001458
ENSMMUG00000003020
ENSMMUG00000004257
ENSMMUG00000005509
ENSMMUG00000001460
ENSMMUG00000020091
ENSMMUG00000005508
ENSMMUG00000000427
ENSMMUG00000003961
ENSMMUG00000015546
ENSMMUG00000020090
ENSMMUG00000030408
ENSMMUG00000003956
ENSMMUG00000019191
ENSMMUG00000019593
ENSMMUG00000020140
ENSMMUG00000003572
ENSMMUG00000019005
ENSMMUG00000040393
ENSMMUG00000015545
ENSMMUG00000022728
ENSMMUG00000018261
ENSMMUG00000004087
ENSMMUG00000006784
ENSMMUG00000017056
ENSMMUG00000008725
ENSMMUG00000021650
ENSMMUG00000013015
ENSMMUG00000060303
ENSMMUG00000000951
ENSMMUG00000008601
ENSMMUG00000014082
ENSMMUG00000013440
ENSMMUG00000013442
ENSMMUG00000011228
ENSMMUG00000062591
ENSMMUG00000060184
ENSMMUG00000013447
ENSMMUG00000030448
ENSMMUG00000017063
ENSMMUG00000046352
ENSMMUG00000057603
ENSMMUG00000013452
ENSMMUG00000007351
ENSMMUG00000017064
ENSMMUG00000018401
ENSMMUG00000007045
ENSMMUG00000007206
ENSMMUG00000053562
ENSMMUG00000061790
ENSMMUG00000008220
ENSMMUG00000030415
ENSMMUG00000012540
ENSMMUG00000012548
ENSMMUG00000000504
ENSMMUG00000008733
ENSMMUG00000011153
ENSMMUG00000003176
ENSMMUG00000000182
ENSMMUG00000047872
ENSMMUG00000043070
ENSMMUG00000013080
ENSMMUG00000006075
ENSMMUG00000048545
ENSMMUG00000013083
ENSMMUG00000012724
ENSMMUG00000012728
ENSMMUG00000062357
ENSMMUG00000041566
ENSMMUG00000048302
ENSMMUG00000046847
ENSMMUG00000015311
ENSMMUG00000044304
ENSMMUG00000055609
ENSMMUG00000010292
ENSMMUG00000017020
ENSMMUG00000015803
ENSMMUG00000022072
ENSMMUG00000002949
ENSMMUG00000015797
ENSMMUG00000015529
ENSMMUG00000063216
ENSMMUG00000006475
ENSMMUG00000004080
ENSMMUG00000011385
ENSMMUG00000045077
ENSMMUG00000008581
ENSMMUG00000053111
ENSMMUG00000006564
ENSMMUG00000045463
ENSMMUG00000021289
ENSMMUG00000009632
ENSMMUG00000017541
ENSMMUG00000020459
ENSMMUG00000021075
ENSMMUG00000040076
ENSMMUG00000020466
ENSMMUG00000006679
ENSMMUG00000013494
ENSMMUG00000006682
ENSMMUG00000000917
ENSMMUG00000006244
ENSMMUG00000064159
ENSMMUG00000051076
ENSMMUG00000042048
ENSMMUG00000021389
ENSMMUG00000002651
ENSMMUG00000012238
ENSMMUG00000004598
ENSMMUG00000007212
ENSMMUG00000062419
ENSMMUG00000062554
ENSMMUG00000039133
ENSMMUG00000002317
ENSMMUG00000057027
ENSMMUG00000002650
ENSMMUG00000005159
ENSMMUG00000016181
ENSMMUG00000011834
ENSMMUG00000002645
ENSMMUG00000057847
ENSMMUG00000016384
ENSMMUG00000004679
ENSMMUG00000050336
ENSMMUG00000015272
ENSMMUG00000015275
ENSMMUG00000002273
ENSMMUG00000056980
ENSMMUG00000045555
ENSMMUG00000043412
ENSMMUG00000022636
ENSMMUG00000030802
ENSMMUG00000017640
ENSMMUG00000011386
ENSMMUG00000047276
ENSMMUG00000063031
ENSMMUG00000017108
ENSMMUG00000040065
ENSMMUG00000004175
ENSMMUG00000002430
ENSMMUG00000049295
ENSMMUG00000002411
ENSMMUG00000060087
ENSMMUG00000011544
ENSMMUG00000007037
ENSMMUG00000002423
ENSMMUG00000007032
ENSMMUG00000058509
ENSMMUG00000019832
ENSMMUG00000030374
ENSMMUG00000002878
ENSMMUG00000064860
ENSMMUG00000002408
ENSMMUG00000002428
ENSMMUG00000019023
ENSMMUG00000046381
ENSMMUG00000017382
ENSMMUG00000019022
ENSMMUG00000007250
ENSMMUG00000004624
ENSMMUG00000059330
ENSMMUG00000022451
ENSMMUG00000014509
ENSMMUG00000052530
ENSMMUG00000010823
ENSMMUG00000014512
ENSMMUG00000009616
ENSMMUG00000018064
ENSMMUG00000039317
ENSMMUG00000012628
ENSMMUG00000001799
ENSMMUG00000050440
ENSMMUG00000008914
ENSMMUG00000000962
ENSMMUG00000016638
ENSMMUG00000002652
ENSMMUG00000030419
ENSMMUG00000043809
ENSMMUG00000015843
ENSMMUG00000039360
ENSMMUG00000049578
ENSMMUG00000057674
ENSMMUG00000054920
ENSMMUG00000057491
ENSMMUG00000042360
ENSMMUG00000041473
ENSMMUG00000011596
ENSMMUG00000030421
ENSMMUG00000018478
ENSMMUG00000004173
ENSMMUG00000010304
ENSMMUG00000055614
ENSMMUG00000004311
ENSMMUG00000012635
ENSMMUG00000049597
ENSMMUG00000011871
ENSMMUG00000023659
ENSMMUG00000050199
ENSMMUG00000015477
ENSMMUG00000012109
ENSMMUG00000010647
ENSMMUG00000049558
ENSMMUG00000059677
ENSMMUG00000022454
ENSMMUG00000021248
ENSMMUG00000021235
ENSMMUG00000059707
ENSMMUG00000019359
ENSMMUG00000049089
ENSMMUG00000010134
ENSMMUG00000059873
ENSMMUG00000064171
ENSMMUG00000041919
ENSMMUG00000021255
ENSMMUG00000055486
ENSMMUG00000001712
ENSMMUG00000055827
ENSMMUG00000006854
ENSMMUG00000001711
ENSMMUG00000064926
ENSMMUG00000049457
ENSMMUG00000017542
ENSMMUG00000051417
ENSMMUG00000019571
ENSMMUG00000063670
ENSMMUG00000041616
ENSMMUG00000030170
ENSMMUG00000023318
ENSMMUG00000006973
ENSMMUG00000045179
ENSMMUG00000012304
ENSMMUG00000020803
ENSMMUG00000000170
ENSMMUG00000012303
ENSMMUG00000061148
ENSMMUG00000003709
ENSMMUG00000014749
ENSMMUG00000053865
ENSMMUG00000059717
ENSMMUG00000014638
ENSMMUG00000008890
ENSMMUG00000023679
ENSMMUG00000055195
ENSMMUG00000007911
ENSMMUG00000010649
ENSMMUG00000049636
ENSMMUG00000003875
ENSMMUG00000003872
ENSMMUG00000023322
ENSMMUG00000010658
ENSMMUG00000003871
ENSMMUG00000023319
ENSMMUG00000019606
ENSMMUG00000064507
ENSMMUG00000015569
ENSMMUG00000058580
ENSMMUG00000007998
ENSMMUG00000003864
ENSMMUG00000012122
ENSMMUG00000012120
ENSMMUG00000005675
ENSMMUG00000003867
ENSMMUG00000003863
ENSMMUG00000006422
ENSMMUG00000003859
ENSMMUG00000005434
ENSMMUG00000060047
ENSMMUG00000003858
ENSMMUG00000005340
ENSMMUG00000005344
ENSMMUG00000014899
ENSMMUG00000019273
ENSMMUG00000043152
ENSMMUG00000005575
ENSMMUG00000000872
ENSMMUG00000011670
ENSMMUG00000016135
ENSMMUG00000012470
ENSMMUG00000019371
ENSMMUG00000004419
ENSMMUG00000004416
ENSMMUG00000008133
ENSMMUG00000012419
ENSMMUG00000056914
ENSMMUG00000061320
ENSMMUG00000015734
ENSMMUG00000004690
ENSMMUG00000006430
ENSMMUG00000023138
ENSMMUG00000002451
ENSMMUG00000022626
ENSMMUG00000011304
ENSMMUG00000011301
ENSMMUG00000057976
ENSMMUG00000011293
ENSMMUG00000000766
ENSMMUG00000029592
ENSMMUG00000063626
ENSMMUG00000004871
ENSMMUG00000003674
ENSMMUG00000001394
ENSMMUG00000029799
ENSMMUG00000049500
ENSMMUG00000013919
ENSMMUG00000058425
ENSMMUG00000021173
ENSMMUG00000056117
ENSMMUG00000021313
ENSMMUG00000015686
ENSMMUG00000039082
ENSMMUG00000029682
ENSMMUG00000001305
ENSMMUG00000018459
ENSMMUG00000018456
ENSMMUG00000018442
ENSMMUG00000062573
ENSMMUG00000052333
ENSMMUG00000014071
ENSMMUG00000062110
ENSMMUG00000019763
ENSMMUG00000058189
ENSMMUG00000055141
ENSMMUG00000030028
ENSMMUG00000060813
ENSMMUG00000029909
ENSMMUG00000016627
ENSMMUG00000065003
ENSMMUG00000023685
ENSMMUG00000018438
ENSMMUG00000011736
ENSMMUG00000018434
ENSMMUG00000017194
ENSMMUG00000018432
ENSMMUG00000019961
ENSMMUG00000019960
ENSMMUG00000037816
ENSMMUG00000015229
ENSMMUG00000051407
ENSMMUG00000011719
ENSMMUG00000008182
ENSMMUG00000059809
ENSMMUG00000021971
ENSMMUG00000002777
ENSMMUG00000042368
ENSMMUG00000007143
ENSMMUG00000041727
ENSMMUG00000023748
ENSMMUG00000060294
ENSMMUG00000006525
ENSMMUG00000052921
ENSMMUG00000006524
ENSMMUG00000005294
ENSMMUG00000001886
ENSMMUG00000061467
ENSMMUG00000018513
ENSMMUG00000020077
ENSMMUG00000055242
ENSMMUG00000058325
ENSMMUG00000000736
ENSMMUG00000012846
ENSMMUG00000008799
ENSMMUG00000011520
ENSMMUG00000011682
ENSMMUG00000000735
ENSMMUG00000012843
ENSMMUG00000012837
ENSMMUG00000053776
ENSMMUG00000057544
ENSMMUG00000056261
ENSMMUG00000050418
ENSMMUG00000011994
ENSMMUG00000003710
ENSMMUG00000011679
ENSMMUG00000057516
ENSMMUG00000022247
ENSMMUG00000021707
ENSMMUG00000064499
ENSMMUG00000041076
ENSMMUG00000006832
ENSMMUG00000020366
ENSMMUG00000006828
ENSMMUG00000019076
ENSMMUG00000055955
ENSMMUG00000053091
ENSMMUG00000020178
ENSMMUG00000014995
ENSMMUG00000020369
ENSMMUG00000029827
ENSMMUG00000009861
ENSMMUG00000015694
ENSMMUG00000009585
ENSMMUG00000015161
ENSMMUG00000055883
ENSMMUG00000018788
ENSMMUG00000056718
ENSMMUG00000064319
ENSMMUG00000002586
ENSMMUG00000007011
ENSMMUG00000015163
ENSMMUG00000061288
ENSMMUG00000047824
ENSMMUG00000029462
ENSMMUG00000050828
ENSMMUG00000029465
ENSMMUG00000015907
ENSMMUG00000023221
ENSMMUG00000003678
ENSMMUG00000051193
ENSMMUG00000015961
ENSMMUG00000008120
ENSMMUG00000056416
ENSMMUG00000053117
ENSMMUG00000020538
ENSMMUG00000019772
ENSMMUG00000019679
ENSMMUG00000015904
ENSMMUG00000012396
ENSMMUG00000011171
ENSMMUG00000065345
ENSMMUG00000018342
ENSMMUG00000060940
ENSMMUG00000001632
ENSMMUG00000061667
ENSMMUG00000011573
ENSMMUG00000050740
ENSMMUG00000004290
ENSMMUG00000002270
ENSMMUG00000017497
ENSMMUG00000015658
ENSMMUG00000022006
ENSMMUG00000063198
ENSMMUG00000059553
ENSMMUG00000022193
ENSMMUG00000002936
ENSMMUG00000057657
ENSMMUG00000023560
ENSMMUG00000021977
ENSMMUG00000005004
ENSMMUG00000055444
ENSMMUG00000016603
ENSMMUG00000058151
ENSMMUG00000060681
ENSMMUG00000051501
ENSMMUG00000003214
ENSMMUG00000029510
ENSMMUG00000055964
ENSMMUG00000054098
ENSMMUG00000007409
ENSMMUG00000060923
ENSMMUG00000020558
ENSMMUG00000005925
ENSMMUG00000014508
ENSMMUG00000049294
ENSMMUG00000015363
ENSMMUG00000019454
ENSMMUG00000058074
ENSMMUG00000056207
ENSMMUG00000019457
ENSMMUG00000004829
ENSMMUG00000007954
ENSMMUG00000014936
ENSMMUG00000049783
ENSMMUG00000022489
ENSMMUG00000020289
ENSMMUG00000018557
ENSMMUG00000008678
ENSMMUG00000019443
ENSMMUG00000005293
ENSMMUG00000007415
ENSMMUG00000001806
ENSMMUG00000005302
ENSMMUG00000002147
ENSMMUG00000053324
ENSMMUG00000019438
ENSMMUG00000038560
ENSMMUG00000007852
ENSMMUG00000014389
ENSMMUG00000005303
ENSMMUG00000015091
ENSMMUG00000017017
ENSMMUG00000005297
ENSMMUG00000063288
ENSMMUG00000049735
ENSMMUG00000020637
ENSMMUG00000008854
ENSMMUG00000013237
ENSMMUG00000052552
ENSMMUG00000008853
ENSMMUG00000061978
ENSMMUG00000008849
ENSMMUG00000001248
ENSMMUG00000008839
ENSMMUG00000022184
ENSMMUG00000063472
ENSMMUG00000000535
ENSMMUG00000022824
ENSMMUG00000006609
ENSMMUG00000062426
ENSMMUG00000019254
ENSMMUG00000057424
ENSMMUG00000049865
ENSMMUG00000019916
ENSMMUG00000055852
ENSMMUG00000008869
ENSMMUG00000019919
ENSMMUG00000019532
ENSMMUG00000022689
ENSMMUG00000008525
ENSMMUG00000022687
ENSMMUG00000021145
ENSMMUG00000022685
ENSMMUG00000019531
ENSMMUG00000019529
ENSMMUG00000005673
ENSMMUG00000000428
ENSMMUG00000004802
ENSMMUG00000014017
ENSMMUG00000000122
ENSMMUG00000020703
ENSMMUG00000047198
ENSMMUG00000017643
ENSMMUG00000023785
ENSMMUG00000014942
ENSMMUG00000059670
ENSMMUG00000054038
ENSMMUG00000055882
ENSMMUG00000005682
ENSMMUG00000050401
ENSMMUG00000052902
ENSMMUG00000019505
ENSMMUG00000004287
ENSMMUG00000063304
ENSMMUG00000002824
ENSMMUG00000004852
ENSMMUG00000023099
ENSMMUG00000050565
ENSMMUG00000011632
ENSMMUG00000020940
ENSMMUG00000065275
ENSMMUG00000053638
ENSMMUG00000049554
ENSMMUG00000057051
ENSMMUG00000020349
ENSMMUG00000023394
ENSMMUG00000023393
ENSMMUG00000016754
ENSMMUG00000015828
ENSMMUG00000023242
ENSMMUG00000000960
ENSMMUG00000009439
ENSMMUG00000049640
ENSMMUG00000030400
ENSMMUG00000022027
ENSMMUG00000009388
ENSMMUG00000015298
ENSMMUG00000004571
ENSMMUG00000064900
ENSMMUG00000017000
ENSMMUG00000003187
ENSMMUG00000005732
ENSMMUG00000016999
ENSMMUG00000053953
ENSMMUG00000014076
ENSMMUG00000051677
ENSMMUG00000050528
ENSMMUG00000049992
ENSMMUG00000021886
ENSMMUG00000060097
ENSMMUG00000021695
ENSMMUG00000019040
ENSMMUG00000019041
ENSMMUG00000005298
ENSMMUG00000060372
ENSMMUG00000056828
ENSMMUG00000053048
ENSMMUG00000002418
ENSMMUG00000064587
ENSMMUG00000050880
ENSMMUG00000039094
ENSMMUG00000004561
ENSMMUG00000010314
ENSMMUG00000009001
ENSMMUG00000010318
ENSMMUG00000016368
ENSMMUG00000015847
ENSMMUG00000041688
ENSMMUG00000017342
ENSMMUG00000023254
ENSMMUG00000023256
ENSMMUG00000052609
ENSMMUG00000011902
ENSMMUG00000003776
ENSMMUG00000052933
ENSMMUG00000004433
ENSMMUG00000006829
ENSMMUG00000040293
ENSMMUG00000038454
ENSMMUG00000004599
ENSMMUG00000010228
ENSMMUG00000003736
ENSMMUG00000017911
ENSMMUG00000015260
ENSMMUG00000015087
ENSMMUG00000003739
ENSMMUG00000006705
ENSMMUG00000014008
ENSMMUG00000011201
ENSMMUG00000022530
ENSMMUG00000054494
ENSMMUG00000062484
ENSMMUG00000018821
ENSMMUG00000060599
ENSMMUG00000053539
ENSMMUG00000016366
ENSMMUG00000019085
ENSMMUG00000017630
ENSMMUG00000045609
ENSMMUG00000000232
ENSMMUG00000060134
ENSMMUG00000000237
ENSMMUG00000000914
ENSMMUG00000019901
ENSMMUG00000019904
ENSMMUG00000020913
ENSMMUG00000004437
ENSMMUG00000056196
ENSMMUG00000017831
ENSMMUG00000014868
ENSMMUG00000063785
ENSMMUG00000017004
ENSMMUG00000017501
ENSMMUG00000002153
ENSMMUG00000015759
ENSMMUG00000042371
ENSMMUG00000012053
ENSMMUG00000058452
ENSMMUG00000001295
ENSMMUG00000041217
ENSMMUG00000009637
ENSMMUG00000017221
ENSMMUG00000016358
ENSMMUG00000015353
ENSMMUG00000009194
ENSMMUG00000009925
ENSMMUG00000063426
ENSMMUG00000044585
ENSMMUG00000008323
ENSMMUG00000008357
ENSMMUG00000023244
ENSMMUG00000057637
ENSMMUG00000064450
ENSMMUG00000022019
ENSMMUG00000011191
ENSMMUG00000003986
ENSMMUG00000013342
ENSMMUG00000012177
ENSMMUG00000000829
ENSMMUG00000022311
ENSMMUG00000064692
ENSMMUG00000009324
ENSMMUG00000004977
ENSMMUG00000001918
ENSMMUG00000010113
ENSMMUG00000008514
ENSMMUG00000046942
ENSMMUG00000008501
ENSMMUG00000060048
ENSMMUG00000000790
ENSMMUG00000050213
ENSMMUG00000009944
ENSMMUG00000049285
ENSMMUG00000059785
ENSMMUG00000008553
ENSMMUG00000001156
ENSMMUG00000015472
ENSMMUG00000013851
ENSMMUG00000052743
ENSMMUG00000016919
ENSMMUG00000017395
ENSMMUG00000015777
ENSMMUG00000020324
ENSMMUG00000013158
ENSMMUG00000060484
ENSMMUG00000011325
ENSMMUG00000052348
ENSMMUG00000003520
ENSMMUG00000007966
ENSMMUG00000011323
ENSMMUG00000000359
ENSMMUG00000014335
ENSMMUG00000004984
ENSMMUG00000003333
ENSMMUG00000008379
ENSMMUG00000022246
ENSMMUG00000002265
ENSMMUG00000017768
ENSMMUG00000008383
ENSMMUG00000044429
ENSMMUG00000008385
ENSMMUG00000053146
ENSMMUG00000063857
ENSMMUG00000012036
ENSMMUG00000010581
ENSMMUG00000008392
ENSMMUG00000059742
ENSMMUG00000012563
ENSMMUG00000062408
ENSMMUG00000003363
ENSMMUG00000050730
ENSMMUG00000020692
ENSMMUG00000030042
ENSMMUG00000022417
ENSMMUG00000001841
ENSMMUG00000021999
ENSMMUG00000011066
ENSMMUG00000001824
ENSMMUG00000003552
ENSMMUG00000063025
ENSMMUG00000015288
ENSMMUG00000014452
ENSMMUG00000053770
ENSMMUG00000022982
ENSMMUG00000003499
ENSMMUG00000009057
ENSMMUG00000053208
ENSMMUG00000000752
ENSMMUG00000009396
ENSMMUG00000009366
ENSMMUG00000000332
ENSMMUG00000003787
ENSMMUG00000019817
ENSMMUG00000050110
ENSMMUG00000003146
ENSMMUG00000054302
ENSMMUG00000000340
ENSMMUG00000014701
ENSMMUG00000016911
ENSMMUG00000042266
ENSMMUG00000016235
ENSMMUG00000014738
ENSMMUG00000000421
ENSMMUG00000012193
ENSMMUG00000062023
ENSMMUG00000022788
ENSMMUG00000016910
ENSMMUG00000054898
ENSMMUG00000051644
ENSMMUG00000021812
ENSMMUG00000001722
ENSMMUG00000029761
ENSMMUG00000019441
ENSMMUG00000064489
ENSMMUG00000013047
ENSMMUG00000011974
ENSMMUG00000014126
ENSMMUG00000000399
ENSMMUG00000011929
ENSMMUG00000016357
ENSMMUG00000017905
ENSMMUG00000018758
ENSMMUG00000016641
ENSMMUG00000063474
ENSMMUG00000017685
ENSMMUG00000046560
ENSMMUG00000017985
ENSMMUG00000061125
ENSMMUG00000014090
ENSMMUG00000053384
ENSMMUG00000018757
ENSMMUG00000002272
ENSMMUG00000011513
ENSMMUG00000020923
ENSMMUG00000000358
ENSMMUG00000003996
ENSMMUG00000005193
ENSMMUG00000059145
ENSMMUG00000011554
ENSMMUG00000047880
ENSMMUG00000029787
ENSMMUG00000001360
ENSMMUG00000021699
ENSMMUG00000003603
ENSMMUG00000016741
ENSMMUG00000029973
ENSMMUG00000055761
ENSMMUG00000003604
ENSMMUG00000056880
ENSMMUG00000011556
ENSMMUG00000022291
ENSMMUG00000007598
ENSMMUG00000001507
ENSMMUG00000023513
ENSMMUG00000012463
ENSMMUG00000007773
ENSMMUG00000020731
ENSMMUG00000015781
ENSMMUG00000005312
ENSMMUG00000011471
ENSMMUG00000017897
ENSMMUG00000004002
ENSMMUG00000005199
ENSMMUG00000004476
ENSMMUG00000058022
[truncated: 4,100 more rows]

## Sheet: 6. meQTL-eQTL CpG OR
Annotation	log2OR	upper_conf	lower_conf	pvaluetwosided
Open Chromatin	0.534635	0.725354	0.343555	3.02988e-08
CpG island	0.671813	0.865087	0.479526	3.1394e-12
Open Sea	-0.939095	-0.701564	-1.18281	1.27851e-16
CpG Shore	0.334337	0.550346	0.114501	0.00261445
CpG Shelf	0.860062	1.08239	0.633199	3.61431e-13
Flanking Active TSS	0.415056	0.618485	0.209041	7.31392e-05
Quiescent	-0.87474	-0.550014	-1.21549	1.27479e-08
Active TSS	0.589471	0.899005	0.26624	0.000319378
Enhancer	-0.843667	-0.132756	-1.65969	0.0157253
Heterochromatin	-0.256574	1.31097	-2.54636	1
Table. meQTL-eQTL CpG enrichment in genomic regions and states compared to all non-eQTL meQTL CpGs tested
OR = Odds Ratio
Fisher's Exact Test

## Sheet: 7. DMR DEG meQTL eQTL eGenes
Table. Rhesus macaque meQTL-eQTL associated genes that overlap list of differentially methylated and differentially expressed genes between macaque species from Wang et al., 2023
ID
ENSMMUG00000018740
ENSMMUG00000023300
ENSMMUG00000000451
ENSMMUG00000016638
ENSMMUG00000062571
ENSMMUG00000061959
ENSMMUG00000012350
ENSMMUG00000022979
ENSMMUG00000007149
ENSMMUG00000002849
ENSMMUG00000055885
ENSMMUG00000056589
ENSMMUG00000010784
ENSMMUG00000002043
ENSMMUG00000009017
ENSMMUG00000000953
ENSMMUG00000013267
ENSMMUG00000005051
ENSMMUG00000061771
ENSMMUG00000004490
ENSMMUG00000023801
ENSMMUG00000008481
ENSMMUG00000002124
ENSMMUG00000003775
ENSMMUG00000020535
ENSMMUG00000008522
ENSMMUG00000049968
ENSMMUG00000019417
ENSMMUG00000004235
ENSMMUG00000057466
ENSMMUG00000051343

## Sheet: 8. Spearmans Correlations
CpG	SNP	Gene	Gene Name	Spearman's Estimate	qvalue	pvalue
19_54096803	19_54096777	ENSMMUG00000016577	LILRA5	0.319849	0.00790477	2.24e-05
16_75325752	16_75325783	ENSMMUG00000019662	LGALS3BP	0.306934	0.00790477	2.64e-05
3_42541935	3_42541936	ENSMMUG00000047872	PVRIG	0.312135	0.00790477	3.42e-05
19_50225965	19_50225966	ENSMMUG00000055885	Novel gene	-0.281542	0.0278288	0.000160395
14_8955552	14_8955512	ENSMMUG00000023300	FRMD8	-0.402849	0.0354669	0.000255522
3_42503615	3_42503616	ENSMMUG00000047872	PVRIG	0.42166	0.0541778	0.000468391
4_140277609	4_140277582	ENSMMUG00000058325	Novel gene	-0.269076	0.0552784	0.000557557
14_14162021	14_14162064	ENSMMUG00000062571	STX3	0.237283	0.0566244	0.000652724
10_98791535	10_98791527	ENSMMUG00000058868	STMN3	-0.256593	0.105377	0.00136654
1_89268936	1_89268862	ENSMMUG00000003775	Novel gene	0.528574	0.108678	0.00156595
19_54023843	19_54023804	ENSMMUG00000016578	LILRA3	0.248678	0.115771	0.0027458
16_75410495	16_75410499	ENSMMUG00000019662	LGALS3BP	-0.32489	0.115771	0.00189378
16_75409346	16_75409355	ENSMMUG00000019662	LGALS3BP	-0.292915	0.115771	0.00325813
16_75347552	16_75347544	ENSMMUG00000019662	LGALS3BP	-0.410185	0.115771	0.00252687
4_140277644	4_140277582	ENSMMUG00000058325	Novel gene	-0.239411	0.115771	0.00372876
4_140277607	4_140277582	ENSMMUG00000058325	Novel gene	-0.230475	0.115771	0.00326827
4_136363173	4_136363160	ENSMMUG00000019371	MAMU-DPA	0.31286	0.115771	0.00202255
1_89268839	1_89268862	ENSMMUG00000003775	FCGR2B	-0.504454	0.115771	0.00323852
1_89268830	1_89268862	ENSMMUG00000003775	FCGR2B	-0.504454	0.115771	0.00323852
1_89268822	1_89268862	ENSMMUG00000003775	FCGR2B	-0.49743	0.115771	0.00377179
1_89268813	1_89268862	ENSMMUG00000003775	FCGR2B	-0.502606	0.115771	0.00337212
1_89268810	1_89268862	ENSMMUG00000003775	FCGR2B	-0.502606	0.115771	0.00337212
1_65467828	1_65467829	ENSMMUG00000057466	Novel gene	0.305186	0.115771	0.00383673
16_75403402	16_75403397	ENSMMUG00000019662	LGALS3BP	0.295488	0.117744	0.00424145
14_8955522	14_8955512	ENSMMUG00000023300	FRMD8	-0.306393	0.117744	0.00411582
14_8955525	14_8955512	ENSMMUG00000023300	FRMD8	-0.301335	0.128418	0.00481097
4_140277626	4_140277582	ENSMMUG00000058325	Novel gene	-0.230266	0.129012	0.00501913
16_75347574	16_75347544	ENSMMUG00000019662	LGALS3BP	-0.37835	0.140818	0.00568135
17_23887745	17_23887693	ENSMMUG00000022979	TPT1	-0.19421	0.152689	0.00638028
14_8955546	14_8955512	ENSMMUG00000023300	FRMD8	-0.286331	0.163199	0.00752495
3_70651747	3_70651737	ENSMMUG00000002651	OGDH	-0.479193	0.163199	0.00737953
1_89268827	1_89268862	ENSMMUG00000003775	FCGR2B	-0.464047	0.163199	0.00746572
4_140277602	4_140277582	ENSMMUG00000058325	Novel gene	-0.208178	0.169279	0.00804918
19_50130255	19_50130276	ENSMMUG00000055885	Novel gene	0.350596	0.177263	0.00868426
20_75717754	20_75717775	ENSMMUG00000053929	CYBA	0.333514	0.182675	0.00921262
16_75347589	16_75347544	ENSMMUG00000019662	LGALS3BP	-0.355488	0.186394	0.00970343
14_8955527	14_8955512	ENSMMUG00000023300	FRMD8	-0.276595	0.186394	0.0099373
8_38128330	8_38128253	ENSMMUG00000001635	ZNF703	0.19824	0.190997	0.0104579
Table. Correlated (20% FDR) meQTL-eQTL CpG-eGene pairs

## Sheet: 9. corr_trios_w_gene_info
CpG_GENE	pvalue_spearman_corr	estimate	qvalue_spearman	correct_ID	gene.y	SNP	CpG	chr	source	start	end	score	strand	phase	info	TSS	dist_snp_tss	dist_cpg_tss	chr_CpG_SNP	CpG_ID
10_98791535_ENSMMUG00000058868	0.00136654	-0.256593	0.105377	ENSMMUG00000058868	227	98791527	98791535	10	ensembl	98850155	98863103	.	-	.	1; gene_name STMN3; gene_source ensembl; gene_biotype protein_coding;	98863103	71576	71568	10_98791527_98791535	10_98791535
14_14162021_ENSMMUG00000062571	0.00065272	0.237283	0.0566244	ENSMMUG00000062571	181	14162064	14162021	14	ensembl	14198036	14284861	.	-	.	1; gene_name STX3; gene_source ensembl; gene_biotype protein_coding;	14284861	122797	122840	14_14162064_14162021	14_14162021
14_8955522_ENSMMUG00000023300	0.00411582	-0.306393	0.117744	ENSMMUG00000023300	246	8955512	8955522	14	ensembl	9112624	9146104	.	-	.	4; gene_name FRMD8; gene_source ensembl; gene_biotype protein_coding;	9146104	190592	190582	14_8955512_8955522	14_8955522
14_8955525_ENSMMUG00000023300	0.00481097	-0.301335	0.128418	ENSMMUG00000023300	246	8955512	8955525	14	ensembl	9112624	9146104	.	-	.	4; gene_name FRMD8; gene_source ensembl; gene_biotype protein_coding;	9146104	190592	190579	14_8955512_8955525	14_8955525
14_8955527_ENSMMUG00000023300	0.0099373	-0.276595	0.186394	ENSMMUG00000023300	246	8955512	8955527	14	ensembl	9112624	9146104	.	-	.	4; gene_name FRMD8; gene_source ensembl; gene_biotype protein_coding;	9146104	190592	190577	14_8955512_8955527	14_8955527
14_8955546_ENSMMUG00000023300	0.00752495	-0.286331	0.163199	ENSMMUG00000023300	246	8955512	8955546	14	ensembl	9112624	9146104	.	-	.	4; gene_name FRMD8; gene_source ensembl; gene_biotype protein_coding;	9146104	190592	190558	14_8955512_8955546	14_8955546
14_8955552_ENSMMUG00000023300	0.00025552	-0.402849	0.0354669	ENSMMUG00000023300	246	8955512	8955552	14	ensembl	9112624	9146104	.	-	.	4; gene_name FRMD8; gene_source ensembl; gene_biotype protein_coding;	9146104	190592	190552	14_8955512_8955552	14_8955552
16_75325752_ENSMMUG00000019662	2.64e-05	0.306934	0.00790477	ENSMMUG00000019662	389	75325783	75325752	16	ensembl	75295759	75304316	.	-	.	4; gene_name LGALS3BP; gene_source ensembl; gene_biotype protein_coding;	75304316	21467	21436	16_75325783_75325752	16_75325752
16_75347552_ENSMMUG00000019662	0.00252687	-0.410185	0.115771	ENSMMUG00000019662	389	75347544	75347552	16	ensembl	75295759	75304316	.	-	.	4; gene_name LGALS3BP; gene_source ensembl; gene_biotype protein_coding;	75304316	43228	43236	16_75347544_75347552	16_75347552
16_75347574_ENSMMUG00000019662	0.00568135	-0.37835	0.140818	ENSMMUG00000019662	389	75347544	75347574	16	ensembl	75295759	75304316	.	-	.	4; gene_name LGALS3BP; gene_source ensembl; gene_biotype protein_coding;	75304316	43228	43258	16_75347544_75347574	16_75347574
16_75347589_ENSMMUG00000019662	0.00970343	-0.355488	0.186394	ENSMMUG00000019662	389	75347544	75347589	16	ensembl	75295759	75304316	.	-	.	4; gene_name LGALS3BP; gene_source ensembl; gene_biotype protein_coding;	75304316	43228	43273	16_75347544_75347589	16_75347589
16_75403402_ENSMMUG00000019662	0.00424146	0.295488	0.117744	ENSMMUG00000019662	389	75403397	75403402	16	ensembl	75295759	75304316	.	-	.	4; gene_name LGALS3BP; gene_source ensembl; gene_biotype protein_coding;	75304316	99081	99086	16_75403397_75403402	16_75403402
16_75409346_ENSMMUG00000019662	0.00325813	-0.292915	0.115771	ENSMMUG00000019662	389	75409355	75409346	16	ensembl	75295759	75304316	.	-	.	4; gene_name LGALS3BP; gene_source ensembl; gene_biotype protein_coding;	75304316	105039	105030	16_75409355_75409346	16_75409346
16_75410495_ENSMMUG00000019662	0.00189378	-0.32489	0.115771	ENSMMUG00000019662	389	75410499	75410495	16	ensembl	75295759	75304316	.	-	.	4; gene_name LGALS3BP; gene_source ensembl; gene_biotype protein_coding;	75304316	106183	106179	16_75410499_75410495	16_75410495
17_23887745_ENSMMUG00000022979	0.00638028	-0.19421	0.152689	ENSMMUG00000022979	12	23887693	23887745	17	ensembl	23882810	23887671	.	-	.	4; gene_name TPT1; gene_source ensembl; gene_biotype protein_coding;	23887671	22	74	17_23887693_23887745	17_23887745
19_50130255_ENSMMUG00000055885	0.00868426	0.350596	0.177263	ENSMMUG00000055885	200	50130276	50130255	19	ensembl	50236718	50258606	.	-	.	1; gene_source ensembl; gene_biotype protein_coding;	50258606	128330	128351	19_50130276_50130255	19_50130255
19_50225965_ENSMMUG00000055885	0.0001604	-0.281542	0.0278288	ENSMMUG00000055885	200	50225966	50225965	19	ensembl	50236718	50258606	.	-	.	1; gene_source ensembl; gene_biotype protein_coding;	50258606	32640	32641	19_50225966_50225965	19_50225965
19_54023843_ENSMMUG00000016578	0.0027458	0.248678	0.115771	ENSMMUG00000016578	396	54023804	54023843	19	ensembl	54104631	54148624	.	-	.	4; gene_name LILRA3; gene_source ensembl; gene_biotype protein_coding;	54148624	124820	124781	19_54023804_54023843	19_54023843
19_54096803_ENSMMUG00000016577	2.24e-05	0.319849	0.00790477	ENSMMUG00000016577	399	54096777	54096803	19	ensembl	54121116	54126923	.	-	.	4; gene_name LILRA5; gene_source ensembl; gene_biotype protein_coding;	54126923	30146	30120	19_54096777_54096803	19_54096803
1_65467828_ENSMMUG00000057466	0.00383673	0.305186	0.115771	ENSMMUG00000057466	98	65467829	65467828	1	ensembl	65312265	65320605	.	-	.	1; gene_source ensembl; gene_biotype protein_coding;	65320605	147224	147223	1_65467829_65467828	1_65467828
1_89268810_ENSMMUG00000003775	0.00337212	-0.502606	0.115771	ENSMMUG00000003775	495	89268862	89268810	1	ensembl	89326650	89432821	.	-	.	4; gene_name FCGR2A; gene_source ensembl; gene_biotype protein_coding;	89432821	163959	164011	1_89268862_89268810	1_89268810
1_89268813_ENSMMUG00000003775	0.00337212	-0.502606	0.115771	ENSMMUG00000003775	495	89268862	89268813	1	ensembl	89326650	89432821	.	-	.	4; gene_name FCGR2A; gene_source ensembl; gene_biotype protein_coding;	89432821	163959	164008	1_89268862_89268813	1_89268813
1_89268822_ENSMMUG00000003775	0.00377179	-0.49743	0.115771	ENSMMUG00000003775	495	89268862	89268822	1	ensembl	89326650	89432821	.	-	.	4; gene_name FCGR2A; gene_source ensembl; gene_biotype protein_coding;	89432821	163959	163999	1_89268862_89268822	1_89268822
1_89268827_ENSMMUG00000003775	0.00746572	-0.464047	0.163199	ENSMMUG00000003775	495	89268862	89268827	1	ensembl	89326650	89432821	.	-	.	4; gene_name FCGR2A; gene_source ensembl; gene_biotype protein_coding;	89432821	163959	163994	1_89268862_89268827	1_89268827
1_89268830_ENSMMUG00000003775	0.00323852	-0.504455	0.115771	ENSMMUG00000003775	495	89268862	89268830	1	ensembl	89326650	89432821	.	-	.	4; gene_name FCGR2A; gene_source ensembl; gene_biotype protein_coding;	89432821	163959	163991	1_89268862_89268830	1_89268830
1_89268839_ENSMMUG00000003775	0.00323852	-0.504455	0.115771	ENSMMUG00000003775	495	89268862	89268839	1	ensembl	89326650	89432821	.	-	.	4; gene_name FCGR2A; gene_source ensembl; gene_biotype protein_coding;	89432821	163959	163982	1_89268862_89268839	1_89268839
1_89268936_ENSMMUG00000003775	0.00156595	0.528574	0.108678	ENSMMUG00000003775	495	89268862	89268936	1	ensembl	89326650	89432821	.	-	.	4; gene_name FCGR2A; gene_source ensembl; gene_biotype protein_coding;	89432821	163959	163885	1_89268862_89268936	1_89268936
20_75717754_ENSMMUG00000053929	0.00921262	0.333514	0.182675	ENSMMUG00000053929	185	75717775	75717754	20	ensembl	75654408	75666004	.	-	.	1; gene_name CYBA; gene_source ensembl; gene_biotype protein_coding;	75666004	51771	51750	20_75717775_75717754	20_75717754
3_42503615_ENSMMUG00000047872	0.00046839	0.42166	0.0541778	ENSMMUG00000047872	297	42503616	42503615	3	ensembl	42419681	42440699	.	+	.	2; gene_name PVRIG; gene_source ensembl; gene_biotype protein_coding;	42419681	83935	83934	3_42503616_42503615	3_42503615
3_42541935_ENSMMUG00000047872	3.42e-05	0.312135	0.00790477	ENSMMUG00000047872	297	42541936	42541935	3	ensembl	42419681	42440699	.	+	.	2; gene_name PVRIG; gene_source ensembl; gene_biotype protein_coding;	42419681	122255	122254	3_42541936_42541935	3_42541935
3_70651747_ENSMMUG00000002651	0.00737953	-0.479193	0.163199	ENSMMUG00000002651	340	70651737	70651747	3	ensembl	70515978	70611930	.	-	.	4; gene_name OGDH; gene_source ensembl; gene_biotype protein_coding;	70611930	39807	39817	3_70651737_70651747	3_70651747
4_136363173_ENSMMUG00000019371	0.00202255	0.31286	0.115771	ENSMMUG00000019371	141	136363160	136363173	4	ensembl	136402426	136448624	.	+	.	4; gene_source ensembl; gene_biotype protein_coding;	136402426	39266	39253	4_136363160_136363173	4_136363173
4_140277602_ENSMMUG00000058325	0.00804918	-0.208178	0.169279	ENSMMUG00000058325	215	140277582	140277602	4	ensembl	140248951	140466173	.	+	.	1; gene_source ensembl; gene_biotype protein_coding;	140248951	28631	28651	4_140277582_140277602	4_140277602
4_140277607_ENSMMUG00000058325	0.00326827	-0.230474	0.115771	ENSMMUG00000058325	215	140277582	140277607	4	ensembl	140248951	140466173	.	+	.	1; gene_source ensembl; gene_biotype protein_coding;	140248951	28631	28656	4_140277582_140277607	4_140277607
4_140277609_ENSMMUG00000058325	0.00055756	-0.269076	0.0552784	ENSMMUG00000058325	215	140277582	140277609	4	ensembl	140248951	140466173	.	+	.	1; gene_source ensembl; gene_biotype protein_coding;	140248951	28631	28658	4_140277582_140277609	4_140277609
4_140277626_ENSMMUG00000058325	0.00501913	-0.230266	0.129012	ENSMMUG00000058325	215	140277582	140277626	4	ensembl	140248951	140466173	.	+	.	1; gene_source ensembl; gene_biotype protein_coding;	140248951	28631	28675	4_140277582_140277626	4_140277626
4_140277644_ENSMMUG00000058325	0.00372876	-0.239411	0.115771	ENSMMUG00000058325	215	140277582	140277644	4	ensembl	140248951	140466173	.	+	.	1; gene_source ensembl; gene_biotype protein_coding;	140248951	28631	28693	4_140277582_140277644	4_140277644
8_38128330_ENSMMUG00000001635	0.0104579	0.19824	0.190997	ENSMMUG00000001635	221	38128253	38128330	8	ensembl	38150315	38154611	.	+	.	4; gene_name ZNF703; gene_source ensembl; gene_biotype protein_coding;	38150315	22062	21985	8_38128253_38128330	8_38128330

## Sheet: 10. whole blood eQTL 20% FDR
Chr	rs	ps	n_miss	allele1	allele0	af	genotype_beta	se	logl_H1	l_remle	p_wald	gene	qvalue
1	1_24183_C_T	24183	4	T	C	0.11	1.74592	0.410316	-378.126	1e-05	3.47448e-05	gemma_eqtl_chr1_gene1_sva5.assoc.txt	0.025968
1	1_26895_C_G	26895	6	G	C	0.148	1.55464	0.378094	-378.668	1e-05	6.14683e-05	gemma_eqtl_chr1_gene1_sva5.assoc.txt	0.0397497
1	1_205300414_G_A	205300414	7	A	G	0.291	1.15447	0.317638	-398.4	1e-05	0.000370425	gemma_eqtl_chr1_gene100_sva5.assoc.txt	0.127217
1	1_205529202_C_T	205529202	0	T	C	0.311	-1.10269	0.311215	-398.704	1e-05	0.000512782	gemma_eqtl_chr1_gene100_sva5.assoc.txt	0.15508
1	1_205549599_A_G	205549599	0	A	G	0.227	-1.20236	0.351798	-399.111	1e-05	0.00079321	gemma_eqtl_chr1_gene100_sva5.assoc.txt	0.199302
1	1_205553420_T_G	205553420	0	T	G	0.227	-1.20236	0.351798	-399.111	1e-05	0.00079321	gemma_eqtl_chr1_gene100_sva5.assoc.txt	0.199302
1	1_205557347_A_C	205557347	0	A	C	0.227	-1.20236	0.351798	-399.111	1e-05	0.00079321	gemma_eqtl_chr1_gene100_sva5.assoc.txt	0.199302
1	1_205557762_T_C	205557762	0	T	C	0.227	-1.20236	0.351798	-399.111	1e-05	0.00079321	gemma_eqtl_chr1_gene100_sva5.assoc.txt	0.199302
1	1_205559833_A_C	205559833	0	A	C	0.227	-1.20236	0.351798	-399.111	1e-05	0.00079321	gemma_eqtl_chr1_gene100_sva5.assoc.txt	0.199302
1	1_205561889_G_A	205561889	0	G	A	0.227	-1.20236	0.351798	-399.111	1e-05	0.00079321	gemma_eqtl_chr1_gene100_sva5.assoc.txt	0.199302
1	1_205562731_A_G	205562731	0	A	G	0.227	-1.20236	0.351798	-399.111	1e-05	0.00079321	gemma_eqtl_chr1_gene100_sva5.assoc.txt	0.199302
1	1_205566656_T_C	205566656	0	T	C	0.227	-1.20236	0.351798	-399.111	1e-05	0.00079321	gemma_eqtl_chr1_gene100_sva5.assoc.txt	0.199302
1	1_205568071_C_T	205568071	0	C	T	0.227	-1.20236	0.351798	-399.111	1e-05	0.00079321	gemma_eqtl_chr1_gene100_sva5.assoc.txt	0.199302
1	1_205579235_A_G	205579235	0	A	G	0.227	-1.20236	0.351798	-399.111	1e-05	0.00079321	gemma_eqtl_chr1_gene100_sva5.assoc.txt	0.199302
1	1_205583594_A_G	205583594	0	A	G	0.227	-1.20236	0.351798	-399.111	1e-05	0.00079321	gemma_eqtl_chr1_gene100_sva5.assoc.txt	0.199302
1	1_205592385_T_C	205592385	0	C	T	0.227	-1.20236	0.351798	-399.111	1e-05	0.00079321	gemma_eqtl_chr1_gene100_sva5.assoc.txt	0.199302
1	1_205593837_G_A	205593837	0	A	G	0.227	-1.20236	0.351798	-399.111	1e-05	0.00079321	gemma_eqtl_chr1_gene100_sva5.assoc.txt	0.199302
1	1_205594177_T_C	205594177	0	C	T	0.227	-1.20236	0.351798	-399.111	1e-05	0.00079321	gemma_eqtl_chr1_gene100_sva5.assoc.txt	0.199302
1	1_205595163_C_G	205595163	0	G	C	0.227	-1.20236	0.351798	-399.111	1e-05	0.00079321	gemma_eqtl_chr1_gene100_sva5.assoc.txt	0.199302
1	1_205595268_C_T	205595268	0	T	C	0.227	-1.20236	0.351798	-399.111	1e-05	0.00079321	gemma_eqtl_chr1_gene100_sva5.assoc.txt	0.199302
1	1_205596070_G_A	205596070	0	G	A	0.227	-1.20236	0.351798	-399.111	1e-05	0.00079321	gemma_eqtl_chr1_gene100_sva5.assoc.txt	0.199302
1	1_205596174_G_A	205596174	0	A	G	0.227	-1.20236	0.351798	-399.111	1e-05	0.00079321	gemma_eqtl_chr1_gene100_sva5.assoc.txt	0.199302
1	1_205596787_G_C	205596787	0	C	G	0.227	-1.20236	0.351798	-399.111	1e-05	0.00079321	gemma_eqtl_chr1_gene100_sva5.assoc.txt	0.199302
1	1_205598867_G_A	205598867	0	A	G	0.227	-1.20236	0.351798	-399.111	1e-05	0.00079321	gemma_eqtl_chr1_gene100_sva5.assoc.txt	0.199302
1	1_205601397_C_T	205601397	0	T	C	0.227	-1.20236	0.351798	-399.111	1e-05	0.00079321	gemma_eqtl_chr1_gene100_sva5.assoc.txt	0.199302
1	1_205604917_T_C	205604917	0	C	T	0.227	-1.20236	0.351798	-399.111	1e-05	0.00079321	gemma_eqtl_chr1_gene100_sva5.assoc.txt	0.199302
1	1_205605454_C_T	205605454	0	T	C	0.227	-1.20236	0.351798	-399.111	1e-05	0.00079321	gemma_eqtl_chr1_gene100_sva5.assoc.txt	0.199302
1	1_205606139_C_G	205606139	0	G	C	0.227	-1.20236	0.351798	-399.111	1e-05	0.00079321	gemma_eqtl_chr1_gene100_sva5.assoc.txt	0.199302
1	1_205608026_C_T	205608026	0	T	C	0.227	-1.20236	0.351798	-399.111	1e-05	0.00079321	gemma_eqtl_chr1_gene100_sva5.assoc.txt	0.199302
1	1_205609307_C_T	205609307	0	T	C	0.227	-1.20236	0.351798	-399.111	1e-05	0.00079321	gemma_eqtl_chr1_gene100_sva5.assoc.txt	0.199302
1	1_205610381_C_G	205610381	0	G	C	0.227	-1.20236	0.351798	-399.111	1e-05	0.00079321	gemma_eqtl_chr1_gene100_sva5.assoc.txt	0.199302
1	1_205611774_C_G	205611774	0	G	C	0.227	-1.20236	0.351798	-399.111	1e-05	0.00079321	gemma_eqtl_chr1_gene100_sva5.assoc.txt	0.199302
1	1_202661239_A_G	202661239	3	G	A	0.249	-0.277897	0.0760635	-143.531	0.987364	0.000346035	gemma_eqtl_chr1_gene113_sva5.assoc.txt	0.12369
1	1_202670073_T_C	202670073	2	C	T	0.256	-0.288528	0.0755737	-142.96	0.952761	0.000189441	gemma_eqtl_chr1_gene113_sva5.assoc.txt	0.0854083
1	1_202697742_T_C	202697742	0	C	T	0.25	-0.282779	0.0755501	-143.22	0.948872	0.000249902	gemma_eqtl_chr1_gene113_sva5.assoc.txt	0.100693
1	1_202755519_A_G	202755519	8	A	G	0.293	-0.278009	0.0713943	-142.685	0.947098	0.000142356	gemma_eqtl_chr1_gene113_sva5.assoc.txt	0.0709132
1	1_202789807_A_T	202789807	5	T	A	0.225	0.283223	0.0785906	-143.82	1.30673	0.000413578	gemma_eqtl_chr1_gene113_sva5.assoc.txt	0.137192
1	1_202798216_A_T	202798216	0	A	T	0.401	0.22795	0.0664649	-144.329	1.15742	0.000761492	gemma_eqtl_chr1_gene113_sva5.assoc.txt	0.195023
1	1_202798341_G_A	202798341	0	G	A	0.401	0.22795	0.0664649	-144.329	1.15742	0.000761492	gemma_eqtl_chr1_gene113_sva5.assoc.txt	0.195023
1	1_202799392_C_T	202799392	7	T	C	0.224	0.28713	0.0788724	-143.702	1.3135	0.000362676	gemma_eqtl_chr1_gene113_sva5.assoc.txt	0.126243
1	1_202802498_G_A	202802498	0	A	G	0.215	0.279036	0.0779906	-143.878	1.26221	0.000453626	gemma_eqtl_chr1_gene113_sva5.assoc.txt	0.144808
1	1_202803689_G_A	202803689	0	A	G	0.215	0.279036	0.0779906	-143.878	1.26221	0.000453626	gemma_eqtl_chr1_gene113_sva5.assoc.txt	0.144808
1	1_202807509_T_G	202807509	0	G	T	0.215	0.279036	0.0779906	-143.878	1.26221	0.000453626	gemma_eqtl_chr1_gene113_sva5.assoc.txt	0.144808
1	1_202807890_G_A	202807890	0	A	G	0.215	0.279036	0.0779906	-143.878	1.26221	0.000453626	gemma_eqtl_chr1_gene113_sva5.assoc.txt	0.144808
1	1_202808256_C_T	202808256	0	T	C	0.215	0.279036	0.0779906	-143.878	1.26221	0.000453626	gemma_eqtl_chr1_gene113_sva5.assoc.txt	0.144808
1	1_202809120_A_G	202809120	0	G	A	0.215	0.279036	0.0779906	-143.878	1.26221	0.000453626	gemma_eqtl_chr1_gene113_sva5.assoc.txt	0.144808
1	1_202810153_C_T	202810153	0	T	C	0.215	0.279036	0.0779906	-143.878	1.26221	0.000453626	gemma_eqtl_chr1_gene113_sva5.assoc.txt	0.144808
1	1_202811513_T_C	202811513	0	C	T	0.215	0.279036	0.0779906	-143.878	1.26221	0.000453626	gemma_eqtl_chr1_gene113_sva5.assoc.txt	0.144808
1	1_202811853_C_T	202811853	0	T	C	0.215	0.279036	0.0779906	-143.878	1.26221	0.000453626	gemma_eqtl_chr1_gene113_sva5.assoc.txt	0.144808
1	1_202812269_G_A	202812269	0	A	G	0.215	0.279036	0.0779906	-143.878	1.26221	0.000453626	gemma_eqtl_chr1_gene113_sva5.assoc.txt	0.144808
1	1_202812866_T_C	202812866	0	C	T	0.215	0.279036	0.0779906	-143.878	1.26221	0.000453626	gemma_eqtl_chr1_gene113_sva5.assoc.txt	0.144808
1	1_202814011_T_C	202814011	1	C	T	0.213	0.272132	0.078359	-144.197	1.22033	0.000655736	gemma_eqtl_chr1_gene113_sva5.assoc.txt	0.178016
1	1_202814055_G_A	202814055	1	A	G	0.213	0.272132	0.078359	-144.197	1.22033	0.000655736	gemma_eqtl_chr1_gene113_sva5.assoc.txt	0.178016
1	1_202814097_G_C	202814097	1	C	G	0.447	-0.23584	0.0674933	-144.04	0.977112	0.000608708	gemma_eqtl_chr1_gene113_sva5.assoc.txt	0.171009
1	1_202814118_C_T	202814118	1	T	C	0.213	0.272132	0.078359	-144.197	1.22033	0.000655736	gemma_eqtl_chr1_gene113_sva5.assoc.txt	0.178016
1	1_202814123_C_G	202814123	1	G	C	0.213	0.272132	0.078359	-144.197	1.22033	0.000655736	gemma_eqtl_chr1_gene113_sva5.assoc.txt	0.178016
1	1_202814396_C_T	202814396	1	T	C	0.447	-0.23584	0.0674933	-144.04	0.977112	0.000608708	gemma_eqtl_chr1_gene113_sva5.assoc.txt	0.171009
1	1_202816005_A_G	202816005	3	G	A	0.21	0.274568	0.0786044	-144.173	1.28589	0.000611341	gemma_eqtl_chr1_gene113_sva5.assoc.txt	0.17154
1	1_202816012_C_G	202816012	3	G	C	0.21	0.274568	0.0786044	-144.173	1.28589	0.000611341	gemma_eqtl_chr1_gene113_sva5.assoc.txt	0.17154
1	1_202816074_C_T	202816074	3	T	C	0.21	0.274568	0.0786044	-144.173	1.28589	0.000611341	gemma_eqtl_chr1_gene113_sva5.assoc.txt	0.17154
1	1_202816104_G_A	202816104	3	A	G	0.21	0.274568	0.0786044	-144.173	1.28589	0.000611341	gemma_eqtl_chr1_gene113_sva5.assoc.txt	0.17154
1	1_202816106_C_G	202816106	3	G	C	0.21	0.274568	0.0786044	-144.173	1.28589	0.000611341	gemma_eqtl_chr1_gene113_sva5.assoc.txt	0.17154
1	1_202850457_C_T	202850457	0	T	C	0.186	0.297403	0.0843202	-143.973	1.1477	0.000542667	gemma_eqtl_chr1_gene113_sva5.assoc.txt	0.160167
1	1_202851069_G_A	202851069	0	A	G	0.227	0.266008	0.0756453	-144.107	1.29058	0.000563132	gemma_eqtl_chr1_gene113_sva5.assoc.txt	0.164013
1	1_202851407_A_G	202851407	0	A	G	0.227	0.266008	0.0756453	-144.107	1.29058	0.000563132	gemma_eqtl_chr1_gene113_sva5.assoc.txt	0.164013
1	1_202852084_A_G	202852084	0	A	G	0.227	0.266008	0.0756453	-144.107	1.29058	0.000563132	gemma_eqtl_chr1_gene113_sva5.assoc.txt	0.164013
1	1_199470898_G_A	199470898	0	A	G	0.404	0.806389	0.210452	-343.228	1e-05	0.000179895	gemma_eqtl_chr1_gene115_sva5.assoc.txt	0.0825995
1	1_199473107_G_C	199473107	0	C	G	0.404	0.806389	0.210452	-343.228	1e-05	0.000179895	gemma_eqtl_chr1_gene115_sva5.assoc.txt	0.0825995
1	1_199474520_G_C	199474520	0	C	G	0.404	0.806389	0.210452	-343.228	1e-05	0.000179895	gemma_eqtl_chr1_gene115_sva5.assoc.txt	0.0825995
1	1_199481128_G_T	199481128	0	T	G	0.485	0.740155	0.211322	-344.345	1e-05	0.000591471	gemma_eqtl_chr1_gene115_sva5.assoc.txt	0.167731
1	1_199484037_C_T	199484037	0	T	C	0.485	0.740155	0.211322	-344.345	1e-05	0.000591471	gemma_eqtl_chr1_gene115_sva5.assoc.txt	0.167731
1	1_199484290_C_G	199484290	0	G	C	0.485	0.740155	0.211322	-344.345	1e-05	0.000591471	gemma_eqtl_chr1_gene115_sva5.assoc.txt	0.167731
1	1_199499594_C_T	199499594	0	T	C	0.407	0.820633	0.207863	-342.814	1e-05	0.00011597	gemma_eqtl_chr1_gene115_sva5.assoc.txt	0.0615459
1	1_192396813_G_A	192396813	3	A	G	0.426	0.876652	0.255981	-368.326	1e-05	0.000774575	gemma_eqtl_chr1_gene127_sva5.assoc.txt	0.197409
1	1_192396837_T_G	192396837	3	G	T	0.426	0.876652	0.255981	-368.326	1e-05	0.000774575	gemma_eqtl_chr1_gene127_sva5.assoc.txt	0.197409
1	1_192732546_T_C	192732546	1	C	T	0.132	1.35884	0.366255	-373.486	1e-05	0.000281812	gemma_eqtl_chr1_gene134_sva5.assoc.txt	0.108276
1	1_192786460_T_C	192786460	1	C	T	0.129	1.33938	0.368584	-373.745	1e-05	0.000371347	gemma_eqtl_chr1_gene134_sva5.assoc.txt	0.127467
1	1_186857811_A_G	186857811	2	G	A	0.126	-1.16064	0.336719	-352.284	1.68389	0.000717449	gemma_eqtl_chr1_gene143_sva5.assoc.txt	0.188049
1	1_67191462_T_A	67191462	1	T	A	0.143	-1.14255	0.333709	-353.853	0.187342	0.000776905	gemma_eqtl_chr1_gene156_sva5.assoc.txt	0.197734
1	1_205342975_G_A	205342975	3	A	G	0.24	-1.06733	0.290976	-371.986	1e-05	0.00032823	gemma_eqtl_chr1_gene163_sva5.assoc.txt	0.119274
1	1_205347217_T_C	205347217	0	C	T	0.331	0.925183	0.269919	-372.78	1e-05	0.000766743	gemma_eqtl_chr1_gene163_sva5.assoc.txt	0.196161
1	1_4257281_C_G	4257281	0	G	C	0.259	0.523842	0.150952	-276.421	1e-05	0.000661747	gemma_eqtl_chr1_gene18_sva5.assoc.txt	0.178768
1	1_13118236_C_G	13118236	6	C	G	0.151	-1.54849	0.398471	-385.654	1e-05	0.000146669	gemma_eqtl_chr1_gene233_sva5.assoc.txt	0.0723177
1	1_114395014_A_G	114395014	2	G	A	0.391	0.888636	0.251784	-373.944	1e-05	0.000538325	gemma_eqtl_chr1_gene240_sva5.assoc.txt	0.159624
1	1_114435534_G_C	114435534	1	C	G	0.319	-0.850738	0.243547	-374.063	1e-05	0.000611166	gemma_eqtl_chr1_gene240_sva5.assoc.txt	0.17154
1	1_24823851_G_T	24823851	3	T	G	0.42	-0.512551	0.142632	-284.308	1e-05	0.000428995	gemma_eqtl_chr1_gene249_sva5.assoc.txt	0.140387
1	1_24823956_G_C	24823956	3	C	G	0.42	-0.512551	0.142632	-284.308	1e-05	0.000428995	gemma_eqtl_chr1_gene249_sva5.assoc.txt	0.140387
1	1_24825454_T_C	24825454	0	C	T	0.407	-0.515337	0.145083	-284.446	1e-05	0.000497022	gemma_eqtl_chr1_gene249_sva5.assoc.txt	0.152376
1	1_24825919_G_A	24825919	2	A	G	0.409	-0.523404	0.145593	-284.303	1e-05	0.00042678	gemma_eqtl_chr1_gene249_sva5.assoc.txt	0.139811
1	1_24827692_C_T	24827692	0	T	C	0.407	-0.515337	0.145083	-284.446	1e-05	0.000497022	gemma_eqtl_chr1_gene249_sva5.assoc.txt	0.152376
1	1_24828658_A_G	24828658	0	G	A	0.407	-0.515337	0.145083	-284.446	1e-05	0.000497022	gemma_eqtl_chr1_gene249_sva5.assoc.txt	0.152376
1	1_24830668_T_C	24830668	5	C	T	0.413	-0.507233	0.147366	-284.805	1e-05	0.000729756	gemma_eqtl_chr1_gene249_sva5.assoc.txt	0.190088
1	1_24955642_G_A	24955642	0	A	G	0.337	0.536927	0.152851	-284.575	1e-05	0.000570637	gemma_eqtl_chr1_gene249_sva5.assoc.txt	0.165236
1	1_24958752_A_G	24958752	0	G	A	0.337	0.536927	0.152851	-284.575	1e-05	0.000570637	gemma_eqtl_chr1_gene249_sva5.assoc.txt	0.165236
1	1_24962569_G_A	24962569	0	A	G	0.378	0.598988	0.149051	-282.82	1e-05	8.83735e-05	gemma_eqtl_chr1_gene249_sva5.assoc.txt	0.0514452
1	1_24962997_G_A	24962997	0	A	G	0.378	0.598988	0.149051	-282.82	1e-05	8.83735e-05	gemma_eqtl_chr1_gene249_sva5.assoc.txt	0.0514452
1	1_24963030_A_G	24963030	0	G	A	0.378	0.598988	0.149051	-282.82	1e-05	8.83735e-05	gemma_eqtl_chr1_gene249_sva5.assoc.txt	0.0514452
1	1_24963127_G_C	24963127	0	C	G	0.337	0.536927	0.152851	-284.575	1e-05	0.000570637	gemma_eqtl_chr1_gene249_sva5.assoc.txt	0.165236
1	1_24963438_G_A	24963438	0	A	G	0.477	-0.514738	0.141985	-284.202	1e-05	0.000382944	gemma_eqtl_chr1_gene249_sva5.assoc.txt	0.130169
1	1_24963526_T_G	24963526	0	G	T	0.337	0.536927	0.152851	-284.575	1e-05	0.000570637	gemma_eqtl_chr1_gene249_sva5.assoc.txt	0.165236
1	1_24964544_G_A	24964544	0	A	G	0.337	0.536927	0.152851	-284.575	1e-05	0.000570637	gemma_eqtl_chr1_gene249_sva5.assoc.txt	0.165236
1	1_24966811_A_G	24966811	0	G	A	0.337	0.536927	0.152851	-284.575	1e-05	0.000570637	gemma_eqtl_chr1_gene249_sva5.assoc.txt	0.165236
1	1_24967115_C_T	24967115	0	T	C	0.471	0.523921	0.144481	-284.199	1e-05	0.000381654	gemma_eqtl_chr1_gene249_sva5.assoc.txt	0.129835
1	1_24967166_T_G	24967166	0	G	T	0.337	0.536927	0.152851	-284.575	1e-05	0.000570637	gemma_eqtl_chr1_gene249_sva5.assoc.txt	0.165236
1	1_24969273_T_G	24969273	0	G	T	0.337	0.536927	0.152851	-284.575	1e-05	0.000570637	gemma_eqtl_chr1_gene249_sva5.assoc.txt	0.165236
1	1_24972288_G_A	24972288	0	A	G	0.337	0.536927	0.152851	-284.575	1e-05	0.000570637	gemma_eqtl_chr1_gene249_sva5.assoc.txt	0.165236
1	1_24978726_C_A	24978726	0	A	C	0.337	0.536927	0.152851	-284.575	1e-05	0.000570637	gemma_eqtl_chr1_gene249_sva5.assoc.txt	0.165236
1	1_24978883_C_G	24978883	1	G	C	0.333	0.537126	0.155124	-284.738	1e-05	0.000679683	gemma_eqtl_chr1_gene249_sva5.assoc.txt	0.181461
1	1_24980463_A_G	24980463	8	G	A	0.476	0.560697	0.150999	-283.903	1e-05	0.000278574	gemma_eqtl_chr1_gene249_sva5.assoc.txt	0.107357
1	1_24982876_G_C	24982876	8	G	C	0.412	-0.564143	0.149255	-283.674	1e-05	0.000218214	gemma_eqtl_chr1_gene249_sva5.assoc.txt	0.0936185
1	1_25000183_G_A	25000183	0	G	A	0.378	0.507379	0.148079	-284.855	1e-05	0.00076996	gemma_eqtl_chr1_gene249_sva5.assoc.txt	0.196657
1	1_25000276_A_G	25000276	0	A	G	0.378	0.507379	0.148079	-284.855	1e-05	0.00076996	gemma_eqtl_chr1_gene249_sva5.assoc.txt	0.196657
1	1_25000359_A_G	25000359	0	A	G	0.378	0.507379	0.148079	-284.855	1e-05	0.00076996	gemma_eqtl_chr1_gene249_sva5.assoc.txt	0.196657
1	1_25004001_T_C	25004001	0	T	C	0.366	0.523251	0.147496	-284.461	1e-05	0.000504893	gemma_eqtl_chr1_gene249_sva5.assoc.txt	0.153502
1	1_25016898_C_T	25016898	5	T	C	0.075	-0.993515	0.265342	-283.796	1e-05	0.000248661	gemma_eqtl_chr1_gene249_sva5.assoc.txt	0.100339
1	1_25017081_T_C	25017081	3	C	T	0.373	0.518863	0.149425	-284.707	1e-05	0.000656868	gemma_eqtl_chr1_gene249_sva5.assoc.txt	0.178271
1	1_25018494_C_T	25018494	4	T	C	0.074	-0.977987	0.265726	-284.015	1e-05	0.000313899	gemma_eqtl_chr1_gene249_sva5.assoc.txt	0.115792
1	1_25049452_G_A	25049452	0	A	G	0.096	-0.855141	0.242834	-284.546	1e-05	0.000553374	gemma_eqtl_chr1_gene249_sva5.assoc.txt	0.162381
1	1_12325218_G_A	12325218	0	A	G	0.34	0.97993	0.285361	-387.546	0.124634	0.000750111	gemma_eqtl_chr1_gene254_sva5.assoc.txt	0.193333
1	1_114365063_A_G	114365063	1	G	A	0.178	-1.11827	0.327196	-367.811	1e-05	0.000793273	gemma_eqtl_chr1_gene255_sva5.assoc.txt	0.199302
1	1_69771048_C_G	69771048	3	G	C	0.195	0.906881	0.264892	-346.237	1e-05	0.000777473	gemma_eqtl_chr1_gene28_sva5.assoc.txt	0.197841
1	1_212458043_T_C	212458043	0	C	T	0.14	-1.30489	0.351654	-368.43	0.156667	0.000281155	gemma_eqtl_chr1_gene283_sva5.assoc.txt	0.108081
1	1_212459720_C_T	212459720	0	T	C	0.14	-1.30489	0.351654	-368.43	0.156667	0.000281155	gemma_eqtl_chr1_gene283_sva5.assoc.txt	0.108081
1	1_212460464_C_T	212460464	0	T	C	0.14	-1.30489	0.351654	-368.43	0.156667	0.000281155	gemma_eqtl_chr1_gene283_sva5.assoc.txt	0.108081
1	1_212464436_C_T	212464436	0	T	C	0.134	-1.32246	0.35568	-368.379	0.178516	0.000273659	gemma_eqtl_chr1_gene283_sva5.assoc.txt	0.106308
1	1_212469519_T_C	212469519	2	T	C	0.271	-0.970331	0.283112	-369.331	0.191974	0.000767436	gemma_eqtl_chr1_gene283_sva5.assoc.txt	0.196251
1	1_212471570_G_A	212471570	2	G	A	0.271	-0.970331	0.283112	-369.331	0.191974	0.000767436	gemma_eqtl_chr1_gene283_sva5.assoc.txt	0.196251
1	1_212476433_C_G	212476433	0	G	C	0.134	-1.32246	0.35568	-368.379	0.178516	0.000273659	gemma_eqtl_chr1_gene283_sva5.assoc.txt	0.106308
1	1_212480380_C_T	212480380	4	C	T	0.268	-1.04654	0.288143	-368.649	0.201123	0.000373807	gemma_eqtl_chr1_gene283_sva5.assoc.txt	0.127952
1	1_212483328_C_T	212483328	3	C	T	0.278	-1.06583	0.282297	-368.215	0.149016	0.000221613	gemma_eqtl_chr1_gene283_sva5.assoc.txt	0.0943499
1	1_212496832_G_A	212496832	3	A	G	0.266	-0.994596	0.288202	-369.245	0.200685	0.000707306	gemma_eqtl_chr1_gene283_sva5.assoc.txt	0.186236
1	1_212496919_G_A	212496919	3	A	G	0.266	-0.994596	0.288202	-369.245	0.200685	0.000707306	gemma_eqtl_chr1_gene283_sva5.assoc.txt	0.186236
1	1_212497054_C_T	212497054	3	T	C	0.266	-0.994596	0.288202	-369.245	0.200685	0.000707306	gemma_eqtl_chr1_gene283_sva5.assoc.txt	0.186236
1	1_212497536_C_T	212497536	5	T	C	0.138	-1.38373	0.355846	-367.787	0.174425	0.000145294	gemma_eqtl_chr1_gene283_sva5.assoc.txt	0.0718818
1	1_212504212_G_A	212504212	6	A	G	0.123	-1.45144	0.369907	-367.581	0.272395	0.000127148	gemma_eqtl_chr1_gene283_sva5.assoc.txt	0.0656888
1	1_212504603_G_A	212504603	4	A	G	0.122	-1.46556	0.368313	-367.383	0.269193	0.00010293	gemma_eqtl_chr1_gene283_sva5.assoc.txt	0.0571753
1	1_212504687_A_G	212504687	4	G	A	0.122	-1.46556	0.368313	-367.383	0.269193	0.00010293	gemma_eqtl_chr1_gene283_sva5.assoc.txt	0.0571753
1	1_212506713_T_C	212506713	3	C	T	0.121	-1.46181	0.368372	-367.42	0.273977	0.00010729	gemma_eqtl_chr1_gene283_sva5.assoc.txt	0.0587898
1	1_212506780_G_A	212506780	5	A	G	0.126	-1.34427	0.369775	-368.564	0.321785	0.000369324	gemma_eqtl_chr1_gene283_sva5.assoc.txt	0.127131
1	1_212527299_A_G	212527299	3	G	A	0.121	-1.46097	0.369105	-367.454	0.278833	0.000111547	gemma_eqtl_chr1_gene283_sva5.assoc.txt	0.0601427
1	1_212536396_G_T	212536396	4	T	G	0.122	-1.50425	0.367716	-366.967	0.281133	6.67426e-05	gemma_eqtl_chr1_gene283_sva5.assoc.txt	0.0420727
1	1_212537757_G_A	212537757	4	A	G	0.122	-1.50425	0.367716	-366.967	0.281133	6.67426e-05	gemma_eqtl_chr1_gene283_sva5.assoc.txt	0.0420727
1	1_212542340_C_T	212542340	4	T	C	0.122	-1.50425	0.367716	-366.967	0.281133	6.67426e-05	gemma_eqtl_chr1_gene283_sva5.assoc.txt	0.0420727
1	1_212601468_G_A	212601468	0	A	G	0.055	-1.78849	0.520282	-369.224	0.324416	0.000741029	gemma_eqtl_chr1_gene283_sva5.assoc.txt	0.191753
1	1_212601779_C_A	212601779	0	A	C	0.055	-1.78849	0.520282	-369.224	0.324416	0.000741029	gemma_eqtl_chr1_gene283_sva5.assoc.txt	0.191753
1	1_212611878_G_A	212611878	0	A	G	0.055	-1.78849	0.520282	-369.224	0.324416	0.000741029	gemma_eqtl_chr1_gene283_sva5.assoc.txt	0.191753
1	1_212720792_G_A	212720792	1	A	G	0.123	-1.38087	0.366267	-368.154	0.230999	0.000226096	gemma_eqtl_chr1_gene283_sva5.assoc.txt	0.0955433
1	1_115558665_G_C	115558665	5	G	C	0.186	-1.09548	0.308174	-367.648	1e-05	0.00049225	gemma_eqtl_chr1_gene299_sva5.assoc.txt	0.152043
1	1_156292575_G_A	156292575	0	A	G	0.198	1.13628	0.320981	-370.543	0.315092	0.000518508	gemma_eqtl_chr1_gene312_sva5.assoc.txt	0.155968
1	1_156296440_C_T	156296440	0	T	C	0.198	1.13628	0.320981	-370.543	0.315092	0.000518508	gemma_eqtl_chr1_gene312_sva5.assoc.txt	0.155968
1	1_156339347_C_T	156339347	0	T	C	0.198	1.13628	0.320981	-370.543	0.315092	0.000518508	gemma_eqtl_chr1_gene312_sva5.assoc.txt	0.155968
1	1_156340859_A_C	156340859	0	C	A	0.198	1.13628	0.320981	-370.543	0.315092	0.000518508	gemma_eqtl_chr1_gene312_sva5.assoc.txt	0.155968
1	1_213202248_A_G	213202248	5	G	A	0.171	1.12068	0.300658	-372.846	0.681992	0.000264521	gemma_eqtl_chr1_gene340_sva5.assoc.txt	0.104329
1	1_213202268_G_A	213202268	5	A	G	0.171	1.12068	0.300658	-372.846	0.681992	0.000264521	gemma_eqtl_chr1_gene340_sva5.assoc.txt	0.104329
1	1_213203039_G_A	213203039	3	A	G	0.175	1.04338	0.301003	-373.721	0.735203	0.000670788	gemma_eqtl_chr1_gene340_sva5.assoc.txt	0.180518
1	1_213277353_A_G	213277353	5	G	A	0.18	1.09199	0.300262	-373.152	0.663092	0.000367452	gemma_eqtl_chr1_gene340_sva5.assoc.txt	0.126813
1	1_213281090_A_G	213281090	3	G	A	0.178	1.12247	0.298536	-372.732	0.638417	0.000234779	gemma_eqtl_chr1_gene340_sva5.assoc.txt	0.0974182
1	1_213288783_C_T	213288783	0	T	C	0.183	1.11339	0.296942	-372.772	0.590724	0.000243937	gemma_eqtl_chr1_gene340_sva5.assoc.txt	0.0997632
1	1_213289657_T_A	213289657	0	A	T	0.183	1.11339	0.296942	-372.772	0.590724	0.000243937	gemma_eqtl_chr1_gene340_sva5.assoc.txt	0.0997632
1	1_213290364_A_G	213290364	0	G	A	0.183	1.11339	0.296942	-372.772	0.590724	0.000243937	gemma_eqtl_chr1_gene340_sva5.assoc.txt	0.0997632
1	1_213298243_A_G	213298243	0	G	A	0.198	0.993295	0.281971	-373.535	0.705374	0.000551106	gemma_eqtl_chr1_gene340_sva5.assoc.txt	0.161839
1	1_213300049_C_T	213300049	0	T	C	0.198	0.993295	0.281971	-373.535	0.705374	0.000551106	gemma_eqtl_chr1_gene340_sva5.assoc.txt	0.161839
1	1_213301714_A_G	213301714	0	G	A	0.198	0.993295	0.281971	-373.535	0.705374	0.000551106	gemma_eqtl_chr1_gene340_sva5.assoc.txt	0.161839
1	1_213302489_A_C	213302489	0	C	A	0.198	0.993295	0.281971	-373.535	0.705374	0.000551106	gemma_eqtl_chr1_gene340_sva5.assoc.txt	0.161839
1	1_213305515_A_G	213305515	0	G	A	0.198	0.993295	0.281971	-373.535	0.705374	0.000551106	gemma_eqtl_chr1_gene340_sva5.assoc.txt	0.161839
1	1_213305812_C_G	213305812	0	G	C	0.198	0.993295	0.281971	-373.535	0.705374	0.000551106	gemma_eqtl_chr1_gene340_sva5.assoc.txt	0.161839
1	1_213309644_C_T	213309644	3	T	C	0.192	0.999023	0.282802	-373.511	0.749545	0.000532243	gemma_eqtl_chr1_gene340_sva5.assoc.txt	0.158399
1	1_213309782_G_A	213309782	3	A	G	0.192	0.999023	0.282802	-373.511	0.749545	0.000532243	gemma_eqtl_chr1_gene340_sva5.assoc.txt	0.158399
1	1_213313336_T_C	213313336	0	C	T	0.198	0.993295	0.281971	-373.535	0.705374	0.000551106	gemma_eqtl_chr1_gene340_sva5.assoc.txt	0.161839
1	1_213315975_T_C	213315975	0	C	T	0.198	0.993295	0.281971	-373.535	0.705374	0.000551106	gemma_eqtl_chr1_gene340_sva5.assoc.txt	0.161839
1	1_213316021_C_T	213316021	0	T	C	0.198	0.993295	0.281971	-373.535	0.705374	0.000551106	gemma_eqtl_chr1_gene340_sva5.assoc.txt	0.161839
1	1_213316372_G_A	213316372	0	A	G	0.198	0.993295	0.281971	-373.535	0.705374	0.000551106	gemma_eqtl_chr1_gene340_sva5.assoc.txt	0.161839
1	1_213321653_G_T	213321653	0	T	G	0.198	0.993295	0.281971	-373.535	0.705374	0.000551106	gemma_eqtl_chr1_gene340_sva5.assoc.txt	0.161839
1	1_213328405_C_T	213328405	0	T	C	0.198	0.993295	0.281971	-373.535	0.705374	0.000551106	gemma_eqtl_chr1_gene340_sva5.assoc.txt	0.161839
1	1_213328519_C_T	213328519	0	T	C	0.198	0.993295	0.281971	-373.535	0.705374	0.000551106	gemma_eqtl_chr1_gene340_sva5.assoc.txt	0.161839
1	1_213329794_G_A	213329794	0	A	G	0.198	0.993295	0.281971	-373.535	0.705374	0.000551106	gemma_eqtl_chr1_gene340_sva5.assoc.txt	0.161839
1	1_213334302_G_C	213334302	3	C	G	0.192	0.999023	0.282802	-373.511	0.749545	0.000532243	gemma_eqtl_chr1_gene340_sva5.assoc.txt	0.158399
1	1_213336078_A_G	213336078	1	G	A	0.199	1.00459	0.281917	-373.403	0.723223	0.000477368	gemma_eqtl_chr1_gene340_sva5.assoc.txt	0.149398
1	1_213336174_C_T	213336174	1	T	C	0.199	1.00459	0.281917	-373.403	0.723223	0.000477368	gemma_eqtl_chr1_gene340_sva5.assoc.txt	0.149398
1	1_213345137_A_G	213345137	0	A	G	0.203	0.99265	0.276269	-373.307	0.750227	0.000429693	gemma_eqtl_chr1_gene340_sva5.assoc.txt	0.14048
1	1_213364702_G_A	213364702	0	G	A	0.201	0.973467	0.277492	-373.581	0.706105	0.00058	gemma_eqtl_chr1_gene340_sva5.assoc.txt	0.166154
1	1_213366169_C_T	213366169	0	T	C	0.198	0.993295	0.281971	-373.535	0.705374	0.000551106	gemma_eqtl_chr1_gene340_sva5.assoc.txt	0.161839
1	1_213370641_A_G	213370641	0	G	A	0.201	1.01283	0.280662	-373.256	0.750865	0.000406334	gemma_eqtl_chr1_gene340_sva5.assoc.txt	0.135536
1	1_213372299_C_G	213372299	1	G	C	0.199	1.00459	0.281917	-373.403	0.723223	0.000477368	gemma_eqtl_chr1_gene340_sva5.assoc.txt	0.149398
1	1_213373010_G_A	213373010	1	A	G	0.175	1.12128	0.297192	-372.687	0.688042	0.000223776	gemma_eqtl_chr1_gene340_sva5.assoc.txt	0.0948936
1	1_213373536_A_G	213373536	3	G	A	0.178	1.12247	0.298536	-372.732	0.638417	0.000234779	gemma_eqtl_chr1_gene340_sva5.assoc.txt	0.0974182
1	1_213375469_A_G	213375469	3	G	A	0.178	1.12247	0.298536	-372.732	0.638417	0.000234779	gemma_eqtl_chr1_gene340_sva5.assoc.txt	0.0974182
1	1_213375635_A_G	213375635	3	G	A	0.178	1.12247	0.298536	-372.732	0.638417	0.000234779	gemma_eqtl_chr1_gene340_sva5.assoc.txt	0.0974182
1	1_213377687_C_T	213377687	0	T	C	0.174	1.10981	0.29719	-372.82	0.670018	0.000257901	gemma_eqtl_chr1_gene340_sva5.assoc.txt	0.10266
1	1_213380750_C_T	213380750	1	T	C	0.173	1.10436	0.299258	-372.969	0.662733	0.000302844	gemma_eqtl_chr1_gene340_sva5.assoc.txt	0.1133
1	1_213395011_A_G	213395011	1	G	A	0.173	1.10436	0.299258	-372.969	0.662733	0.000302844	gemma_eqtl_chr1_gene340_sva5.assoc.txt	0.1133
1	1_213395323_C_T	213395323	1	T	C	0.173	1.10436	0.299258	-372.969	0.662733	0.000302844	gemma_eqtl_chr1_gene340_sva5.assoc.txt	0.1133
1	1_213395750_C_T	213395750	1	T	C	0.173	1.10436	0.299258	-372.969	0.662733	0.000302844	gemma_eqtl_chr1_gene340_sva5.assoc.txt	0.1133
1	1_36231854_G_A	36231854	3	A	G	0.163	1.11081	0.324649	-385.114	1e-05	0.0007829	gemma_eqtl_chr1_gene356_sva5.assoc.txt	0.197985
1	1_213819615_T_C	213819615	6	T	C	0.404	0.897246	0.240229	-348.317	0.377983	0.000257313	gemma_eqtl_chr1_gene361_sva5.assoc.txt	0.102487
1	1_213819770_A_G	213819770	8	A	G	0.402	0.899169	0.240102	-348.277	0.373664	0.000248056	gemma_eqtl_chr1_gene361_sva5.assoc.txt	0.100339
1	1_218181291_G_A	218181291	0	A	G	0.459	0.985807	0.271786	-390.296	1e-05	0.000380413	gemma_eqtl_chr1_gene363_sva5.assoc.txt	0.129463
1	1_218181331_G_C	218181331	0	C	G	0.459	0.985807	0.271786	-390.296	1e-05	0.000380413	gemma_eqtl_chr1_gene363_sva5.assoc.txt	0.129463
1	1_218182262_T_C	218182262	0	C	T	0.459	0.985807	0.271786	-390.296	1e-05	0.000380413	gemma_eqtl_chr1_gene363_sva5.assoc.txt	0.129463
1	1_218185257_T_C	218185257	0	C	T	0.459	0.985807	0.271786	-390.296	1e-05	0.000380413	gemma_eqtl_chr1_gene363_sva5.assoc.txt	0.129463
1	1_218194606_G_A	218194606	0	A	G	0.459	0.985807	0.271786	-390.296	1e-05	0.000380413	gemma_eqtl_chr1_gene363_sva5.assoc.txt	0.129463
1	1_218205292_G_A	218205292	0	A	G	0.462	0.976964	0.269747	-390.314	1e-05	0.000387798	gemma_eqtl_chr1_gene363_sva5.assoc.txt	0.131392
1	1_123011870_C_A	123011870	4	A	C	0.265	-1.09248	0.285627	-371.558	1e-05	0.000184552	gemma_eqtl_chr1_gene365_sva5.assoc.txt	0.0840429
1	1_123012265_G_A	123012265	4	A	G	0.265	-1.09248	0.285627	-371.558	1e-05	0.000184552	gemma_eqtl_chr1_gene365_sva5.assoc.txt	0.0840429
1	1_123012321_C_T	123012321	1	T	C	0.257	-1.05321	0.284997	-372.007	1e-05	0.000297194	gemma_eqtl_chr1_gene365_sva5.assoc.txt	0.112308
1	1_123013781_C_T	123013781	0	C	T	0.259	-1.0424	0.284398	-372.11	1e-05	0.000331594	gemma_eqtl_chr1_gene365_sva5.assoc.txt	0.120212
1	1_123013897_T_C	123013897	0	T	C	0.259	-1.0424	0.284398	-372.11	1e-05	0.000331594	gemma_eqtl_chr1_gene365_sva5.assoc.txt	0.120212
1	1_123013987_T_C	123013987	7	C	T	0.47	0.937202	0.254242	-372.05	0.0661884	0.000307334	gemma_eqtl_chr1_gene365_sva5.assoc.txt	0.114497
1	1_123014024_G_A	123014024	6	G	A	0.473	0.921317	0.251995	-372.147	0.0527008	0.000342794	gemma_eqtl_chr1_gene365_sva5.assoc.txt	0.122872
1	1_123015813_G_A	123015813	1	A	G	0.26	-1.04729	0.284849	-372.071	1e-05	0.000318249	gemma_eqtl_chr1_gene365_sva5.assoc.txt	0.116826
1	1_123015874_A_G	123015874	1	G	A	0.26	-1.04729	0.284849	-372.071	1e-05	0.000318249	gemma_eqtl_chr1_gene365_sva5.assoc.txt	0.116826
1	1_123016012_A_C	123016012	1	C	A	0.26	-1.04729	0.284849	-372.071	1e-05	0.000318249	gemma_eqtl_chr1_gene365_sva5.assoc.txt	0.116826
1	1_123016071_T_C	123016071	1	C	T	0.26	-1.04729	0.284849	-372.071	1e-05	0.000318249	gemma_eqtl_chr1_gene365_sva5.assoc.txt	0.116826
1	1_123016786_T_C	123016786	1	C	T	0.26	-1.04729	0.284849	-372.071	1e-05	0.000318249	gemma_eqtl_chr1_gene365_sva5.assoc.txt	0.116826
1	1_123016902_A_G	123016902	1	G	A	0.26	-1.04729	0.284849	-372.071	1e-05	0.000318249	gemma_eqtl_chr1_gene365_sva5.assoc.txt	0.116826
1	1_123017491_T_G	123017491	1	G	T	0.26	-1.04729	0.284849	-372.071	1e-05	0.000318249	gemma_eqtl_chr1_gene365_sva5.assoc.txt	0.116826
1	1_123018728_T_C	123018728	1	C	T	0.26	-1.04729	0.284849	-372.071	1e-05	0.000318249	gemma_eqtl_chr1_gene365_sva5.assoc.txt	0.116826
1	1_123019368_T_C	123019368	1	C	T	0.26	-1.04729	0.284849	-372.071	1e-05	0.000318249	gemma_eqtl_chr1_gene365_sva5.assoc.txt	0.116826
1	1_123019487_G_A	123019487	1	A	G	0.26	-1.04729	0.284849	-372.071	1e-05	0.000318249	gemma_eqtl_chr1_gene365_sva5.assoc.txt	0.116826
1	1_123019609_C_T	123019609	1	T	C	0.26	-1.04729	0.284849	-372.071	1e-05	0.000318249	gemma_eqtl_chr1_gene365_sva5.assoc.txt	0.116826
1	1_123019613_C_T	123019613	8	T	C	0.46	0.952389	0.257507	-372.002	0.0526968	0.00029396	gemma_eqtl_chr1_gene365_sva5.assoc.txt	0.111524
1	1_123020166_G_A	123020166	1	A	G	0.26	-1.04729	0.284849	-372.071	1e-05	0.000318249	gemma_eqtl_chr1_gene365_sva5.assoc.txt	0.116826
1	1_123020616_T_C	123020616	3	T	C	0.26	-1.06392	0.285932	-371.92	1e-05	0.000270939	gemma_eqtl_chr1_gene365_sva5.assoc.txt	0.105589
1	1_123033564_G_A	123033564	6	A	G	0.175	-1.10918	0.317299	-372.673	1e-05	0.00060567	gemma_eqtl_chr1_gene365_sva5.assoc.txt	0.170384
1	1_123033602_C_T	123033602	6	T	C	0.175	-1.10918	0.317299	-372.673	1e-05	0.00060567	gemma_eqtl_chr1_gene365_sva5.assoc.txt	0.170384
1	1_123038195_A_C	123038195	7	C	A	0.173	-1.10383	0.319654	-372.811	1e-05	0.000702011	gemma_eqtl_chr1_gene365_sva5.assoc.txt	0.185107
1	1_123136693_C_T	123136693	3	T	C	0.385	-0.988108	0.267751	-372.024	1e-05	0.000302758	gemma_eqtl_chr1_gene365_sva5.assoc.txt	0.1133
1	1_213935077_T_C	213935077	0	C	T	0.401	-0.208403	0.058227	-136.344	1e-05	0.00045149	gemma_eqtl_chr1_gene367_sva5.assoc.txt	0.144522
1	1_214047353_T_C	214047353	0	T	C	0.477	0.219432	0.0579816	-135.644	1e-05	0.0002144	gemma_eqtl_chr1_gene367_sva5.assoc.txt	0.0925479
1	1_214081791_G_T	214081791	0	G	T	0.483	0.222884	0.0587492	-135.612	1e-05	0.000207128	gemma_eqtl_chr1_gene367_sva5.assoc.txt	0.090575
1	1_214094196_A_G	214094196	4	G	A	0.158	-0.346692	0.0977059	-136.446	1e-05	0.000503544	gemma_eqtl_chr1_gene367_sva5.assoc.txt	0.153251
1	1_214094448_A_T	214094448	8	T	A	0.5	-0.201752	0.058986	-136.862	1e-05	0.000786222	gemma_eqtl_chr1_gene367_sva5.assoc.txt	0.198609
1	1_93929757_A_G	93929757	8	A	G	0.268	-1.1445	0.300578	-382.755	1.40232	0.000196757	gemma_eqtl_chr1_gene372_sva5.assoc.txt	0.0877235
1	1_93930147_T_C	93930147	5	T	C	0.263	-1.15349	0.29614	-382.462	1.43077	0.000141756	gemma_eqtl_chr1_gene372_sva5.assoc.txt	0.0709053
1	1_93935437_C_T	93935437	3	C	T	0.254	-1.1476	0.295901	-382.566	1.52092	0.000151024	gemma_eqtl_chr1_gene372_sva5.assoc.txt	0.0737821
1	1_93937409_C_G	93937409	3	C	G	0.405	-1.01356	0.262762	-382.655	1.55784	0.000163442	gemma_eqtl_chr1_gene372_sva5.assoc.txt	0.077476
1	1_93941249_T_G	93941249	3	T	G	0.254	-1.1476	0.295901	-382.566	1.52092	0.000151024	gemma_eqtl_chr1_gene372_sva5.assoc.txt	0.0737821
1	1_93944809_T_C	93944809	3	T	C	0.382	-0.981342	0.263924	-383.143	1.5431	0.000273509	gemma_eqtl_chr1_gene372_sva5.assoc.txt	0.106308
1	1_93949704_G_A	93949704	1	G	A	0.254	-1.0882	0.296911	-383.305	1.52576	0.000331854	gemma_eqtl_chr1_gene372_sva5.assoc.txt	0.120288
1	1_93950680_C_T	93950680	0	C	T	0.401	-0.955457	0.261802	-383.375	1.5623	0.000350978	gemma_eqtl_chr1_gene372_sva5.assoc.txt	0.124537
1	1_93950728_C_T	93950728	0	C	T	0.401	-0.955457	0.261802	-383.375	1.5623	0.000350978	gemma_eqtl_chr1_gene372_sva5.assoc.txt	0.124537
1	1_93950798_C_G	93950798	0	C	G	0.401	-0.955457	0.261802	-383.375	1.5623	0.000350978	gemma_eqtl_chr1_gene372_sva5.assoc.txt	0.124537
1	1_93951376_A_G	93951376	0	A	G	0.401	-0.955457	0.261802	-383.375	1.5623	0.000350978	gemma_eqtl_chr1_gene372_sva5.assoc.txt	0.124537
1	1_93951378_A_G	93951378	0	A	G	0.401	-0.955457	0.261802	-383.375	1.5623	0.000350978	gemma_eqtl_chr1_gene372_sva5.assoc.txt	0.124537
1	1_93952374_T_C	93952374	0	T	C	0.401	-0.955457	0.261802	-383.375	1.5623	0.000350978	gemma_eqtl_chr1_gene372_sva5.assoc.txt	0.124537
1	1_93952446_A_G	93952446	0	A	G	0.401	-0.955457	0.261802	-383.375	1.5623	0.000350978	gemma_eqtl_chr1_gene372_sva5.assoc.txt	0.124537
1	1_93952660_G_C	93952660	0	G	C	0.401	-0.955457	0.261802	-383.375	1.5623	0.000350978	gemma_eqtl_chr1_gene372_sva5.assoc.txt	0.124537
1	1_93955698_T_C	93955698	0	T	C	0.279	-1.02108	0.284587	-383.509	1.43252	0.000437631	gemma_eqtl_chr1_gene372_sva5.assoc.txt	0.14224
1	1_93956325_T_C	93956325	0	T	C	0.401	-0.955457	0.261802	-383.375	1.5623	0.000350978	gemma_eqtl_chr1_gene372_sva5.assoc.txt	0.124537
1	1_93957855_A_G	93957855	0	A	G	0.401	-0.955457	0.261802	-383.375	1.5623	0.000350978	gemma_eqtl_chr1_gene372_sva5.assoc.txt	0.124537
1	1_93958173_T_C	93958173	0	T	C	0.401	-0.955457	0.261802	-383.375	1.5623	0.000350978	gemma_eqtl_chr1_gene372_sva5.assoc.txt	0.124537
1	1_93958179_G_A	93958179	0	G	A	0.401	-0.955457	0.261802	-383.375	1.5623	0.000350978	gemma_eqtl_chr1_gene372_sva5.assoc.txt	0.124537
1	1_93958517_T_C	93958517	0	T	C	0.401	-0.955457	0.261802	-383.375	1.5623	0.000350978	gemma_eqtl_chr1_gene372_sva5.assoc.txt	0.124537
1	1_93958696_T_G	93958696	0	T	G	0.279	-1.02108	0.284587	-383.509	1.43252	0.000437631	gemma_eqtl_chr1_gene372_sva5.assoc.txt	0.14224
1	1_93958707_G_A	93958707	0	G	A	0.279	-1.02108	0.284587	-383.509	1.43252	0.000437631	gemma_eqtl_chr1_gene372_sva5.assoc.txt	0.14224
1	1_93958821_G_A	93958821	0	G	A	0.279	-1.02108	0.284587	-383.509	1.43252	0.000437631	gemma_eqtl_chr1_gene372_sva5.assoc.txt	0.14224
1	1_93960695_C_G	93960695	0	C	G	0.401	-0.955457	0.261802	-383.375	1.5623	0.000350978	gemma_eqtl_chr1_gene372_sva5.assoc.txt	0.124537
1	1_93961287_G_A	93961287	0	G	A	0.401	-0.955457	0.261802	-383.375	1.5623	0.000350978	gemma_eqtl_chr1_gene372_sva5.assoc.txt	0.124537
1	1_93961633_A_G	93961633	0	A	G	0.401	-0.955457	0.261802	-383.375	1.5623	0.000350978	gemma_eqtl_chr1_gene372_sva5.assoc.txt	0.124537
1	1_93962755_C_T	93962755	0	C	T	0.401	-0.955457	0.261802	-383.375	1.5623	0.000350978	gemma_eqtl_chr1_gene372_sva5.assoc.txt	0.124537
1	1_93962761_A_G	93962761	0	A	G	0.401	-0.955457	0.261802	-383.375	1.5623	0.000350978	gemma_eqtl_chr1_gene372_sva5.assoc.txt	0.124537
1	1_93962787_T_C	93962787	0	T	C	0.401	-0.955457	0.261802	-383.375	1.5623	0.000350978	gemma_eqtl_chr1_gene372_sva5.assoc.txt	0.124537
1	1_93962824_A_C	93962824	0	A	C	0.401	-0.955457	0.261802	-383.375	1.5623	0.000350978	gemma_eqtl_chr1_gene372_sva5.assoc.txt	0.124537
1	1_93962827_A_C	93962827	0	A	C	0.401	-0.955457	0.261802	-383.375	1.5623	0.000350978	gemma_eqtl_chr1_gene372_sva5.assoc.txt	0.124537
1	1_93963658_C_T	93963658	2	C	T	0.288	-1.00642	0.289218	-383.841	1.38864	0.000640142	gemma_eqtl_chr1_gene372_sva5.assoc.txt	0.17575
1	1_93964109_G_A	93964109	0	G	A	0.401	-0.955457	0.261802	-383.375	1.5623	0.000350978	gemma_eqtl_chr1_gene372_sva5.assoc.txt	0.124537
1	1_93964187_A_C	93964187	0	A	C	0.401	-0.955457	0.261802	-383.375	1.5623	0.000350978	gemma_eqtl_chr1_gene372_sva5.assoc.txt	0.124537
1	1_93964459_T_C	93964459	0	T	C	0.401	-0.955457	0.261802	-383.375	1.5623	0.000350978	gemma_eqtl_chr1_gene372_sva5.assoc.txt	0.124537
1	1_93965274_C_T	93965274	1	C	T	0.401	-0.963864	0.261417	-383.253	1.56955	0.000306425	gemma_eqtl_chr1_gene372_sva5.assoc.txt	0.114297
1	1_93965276_T_C	93965276	1	T	C	0.401	-0.963864	0.261417	-383.253	1.56955	0.000306425	gemma_eqtl_chr1_gene372_sva5.assoc.txt	0.114297
1	1_93965412_C_G	93965412	2	C	G	0.282	-1.00026	0.288521	-383.862	1.34657	0.000669572	gemma_eqtl_chr1_gene372_sva5.assoc.txt	0.180254
1	1_93965482_T_C	93965482	7	T	C	0.324	-1.1126	0.278285	-382.024	1.2997	9.57011e-05	gemma_eqtl_chr1_gene372_sva5.assoc.txt	0.0542116
1	1_93967416_G_A	93967416	2	G	A	0.465	-0.989828	0.255987	-382.621	1.55586	0.000157767	gemma_eqtl_chr1_gene372_sva5.assoc.txt	0.0758031
1	1_93967479_T_C	93967479	2	T	C	0.347	-0.929476	0.269132	-383.893	1.29916	0.000701032	gemma_eqtl_chr1_gene372_sva5.assoc.txt	0.184943
1	1_93969820_C_T	93969820	0	C	T	0.468	-0.932386	0.256472	-383.39	1.50808	0.000369256	gemma_eqtl_chr1_gene372_sva5.assoc.txt	0.127131
1	1_93970050_C_G	93970050	0	C	G	0.468	-0.932386	0.256472	-383.39	1.50808	0.000369256	gemma_eqtl_chr1_gene372_sva5.assoc.txt	0.127131
1	1_93970592_G_A	93970592	0	G	A	0.468	-0.932386	0.256472	-383.39	1.50808	0.000369256	gemma_eqtl_chr1_gene372_sva5.assoc.txt	0.127131
1	1_93971207_G_A	93971207	0	G	A	0.468	-0.932386	0.256472	-383.39	1.50808	0.000369256	gemma_eqtl_chr1_gene372_sva5.assoc.txt	0.127131
1	1_93972850_C_T	93972850	1	C	T	0.468	-0.931319	0.256477	-383.404	1.50847	0.000374919	gemma_eqtl_chr1_gene372_sva5.assoc.txt	0.128206
1	1_93973211_G_A	93973211	1	G	A	0.468	-0.931319	0.256477	-383.404	1.50847	0.000374919	gemma_eqtl_chr1_gene372_sva5.assoc.txt	0.128206
1	1_93981120_T_C	93981120	0	T	C	0.468	-0.932386	0.256472	-383.39	1.50808	0.000369256	gemma_eqtl_chr1_gene372_sva5.assoc.txt	0.127131
1	1_93985246_T_C	93985246	0	T	C	0.468	-0.932386	0.256472	-383.39	1.50808	0.000369256	gemma_eqtl_chr1_gene372_sva5.assoc.txt	0.127131
1	1_93989139_G_A	93989139	0	G	A	0.468	-0.932386	0.256472	-383.39	1.50808	0.000369256	gemma_eqtl_chr1_gene372_sva5.assoc.txt	0.127131
1	1_93989193_T_C	93989193	0	T	C	0.468	-0.932386	0.256472	-383.39	1.50808	0.000369256	gemma_eqtl_chr1_gene372_sva5.assoc.txt	0.127131
1	1_94000135_C_A	94000135	2	C	A	0.468	-0.930007	0.256643	-383.425	1.50308	0.000385085	gemma_eqtl_chr1_gene372_sva5.assoc.txt	0.130621
1	1_94000564_G_A	94000564	6	G	A	0.473	-0.945113	0.258313	-383.311	1.50924	0.000339462	gemma_eqtl_chr1_gene372_sva5.assoc.txt	0.121943
1	1_94001243_G_A	94001243	3	G	A	0.467	-0.930024	0.256538	-383.422	1.50602	0.000382948	gemma_eqtl_chr1_gene372_sva5.assoc.txt	0.130169
1	1_94001633_C_T	94001633	2	C	T	0.491	-0.907882	0.261514	-383.904	1.46077	0.000658597	gemma_eqtl_chr1_gene372_sva5.assoc.txt	0.178551
1	1_94002126_C_T	94002126	2	C	T	0.491	-0.907882	0.261514	-383.904	1.46077	0.000658597	gemma_eqtl_chr1_gene372_sva5.assoc.txt	0.178551
1	1_94003148_G_T	94003148	5	G	T	0.491	-0.908997	0.261514	-383.891	1.46139	0.000648897	gemma_eqtl_chr1_gene372_sva5.assoc.txt	0.176805
1	1_94004266_G_T	94004266	5	G	T	0.491	-0.908997	0.261514	-383.891	1.46139	0.000648897	gemma_eqtl_chr1_gene372_sva5.assoc.txt	0.176805
1	1_94041587_G_T	94041587	4	T	G	0.482	0.88726	0.257982	-384.181	1.69189	0.00073673	gemma_eqtl_chr1_gene372_sva5.assoc.txt	0.191188
1	1_36955637_C_G	36955637	1	G	C	0.485	-0.963267	0.252677	-378.139	1e-05	0.000193422	gemma_eqtl_chr1_gene375_sva5.assoc.txt	0.0867879
1	1_36958152_A_G	36958152	6	A	G	0.395	0.969212	0.269445	-378.875	1e-05	0.000423609	gemma_eqtl_chr1_gene375_sva5.assoc.txt	0.139099
1	1_36960216_C_T	36960216	1	T	C	0.427	-0.927004	0.254499	-378.723	1e-05	0.000360042	gemma_eqtl_chr1_gene375_sva5.assoc.txt	0.126169
1	1_36961283_A_G	36961283	4	G	A	0.429	-0.887265	0.248795	-378.978	1e-05	0.000472614	gemma_eqtl_chr1_gene375_sva5.assoc.txt	0.148373
1	1_36962086_G_A	36962086	2	A	G	0.432	-0.904437	0.258077	-379.181	1e-05	0.000587296	gemma_eqtl_chr1_gene375_sva5.assoc.txt	0.166992
1	1_36962239_G_A	36962239	0	A	G	0.427	-0.931301	0.254385	-378.66	1e-05	0.00033678	gemma_eqtl_chr1_gene375_sva5.assoc.txt	0.121434
1	1_36962301_T_C	36962301	0	C	T	0.427	-0.931301	0.254385	-378.66	1e-05	0.00033678	gemma_eqtl_chr1_gene375_sva5.assoc.txt	0.121434
1	1_36968681_G_A	36968681	1	A	G	0.427	-0.964665	0.249824	-377.966	1e-05	0.000160965	gemma_eqtl_chr1_gene375_sva5.assoc.txt	0.0767232
1	1_36970033_A_G	36970033	0	G	A	0.491	-0.923235	0.259653	-379.013	1e-05	0.000490698	gemma_eqtl_chr1_gene375_sva5.assoc.txt	0.151685
1	1_36970224_C_T	36970224	0	T	C	0.419	-0.915903	0.250594	-378.681	1e-05	0.000344226	gemma_eqtl_chr1_gene375_sva5.assoc.txt	0.123222
1	1_36971098_G_A	36971098	0	G	A	0.488	0.93825	0.262039	-378.93	1e-05	0.000449205	gemma_eqtl_chr1_gene375_sva5.assoc.txt	0.144146
1	1_36971397_G_A	36971397	0	A	G	0.419	-0.915903	0.250594	-378.681	1e-05	0.000344226	gemma_eqtl_chr1_gene375_sva5.assoc.txt	0.123222
1	1_36973593_A_G	36973593	0	G	A	0.5	-0.951854	0.265394	-378.911	1e-05	0.000439745	gemma_eqtl_chr1_gene375_sva5.assoc.txt	0.142249
1	1_36973694_C_T	36973694	0	T	C	0.419	-0.915903	0.250594	-378.681	1e-05	0.000344226	gemma_eqtl_chr1_gene375_sva5.assoc.txt	0.123222
1	1_36974595_G_T	36974595	2	G	T	0.494	0.918412	0.262185	-379.186	1e-05	0.00059061	gemma_eqtl_chr1_gene375_sva5.assoc.txt	0.167559
1	1_36974705_T_C	36974705	0	T	C	0.488	0.93825	0.262039	-378.93	1e-05	0.000449205	gemma_eqtl_chr1_gene375_sva5.assoc.txt	0.144146
1	1_36975072_C_T	36975072	0	T	C	0.5	-0.951854	0.265394	-378.911	1e-05	0.000439745	gemma_eqtl_chr1_gene375_sva5.assoc.txt	0.142249
1	1_36975841_T_C	36975841	0	T	C	0.494	0.918845	0.262186	-379.181	1e-05	0.00058723	gemma_eqtl_chr1_gene375_sva5.assoc.txt	0.166992
1	1_36980339_T_C	36980339	1	T	C	0.494	0.918609	0.262197	-379.184	1e-05	0.000589369	gemma_eqtl_chr1_gene375_sva5.assoc.txt	0.167296
1	1_36980353_C_T	36980353	1	C	T	0.488	0.93779	0.262061	-378.937	1e-05	0.000452511	gemma_eqtl_chr1_gene375_sva5.assoc.txt	0.144623
1	1_36981285_C_T	36981285	0	T	C	0.424	-0.882013	0.247231	-378.974	1e-05	0.000470426	gemma_eqtl_chr1_gene375_sva5.assoc.txt	0.147837
1	1_36981398_C_A	36981398	0	C	A	0.488	0.93825	0.262039	-378.93	1e-05	0.000449205	gemma_eqtl_chr1_gene375_sva5.assoc.txt	0.144146
1	1_36981576_C_A	36981576	0	A	C	0.424	-0.882013	0.247231	-378.974	1e-05	0.000470426	gemma_eqtl_chr1_gene375_sva5.assoc.txt	0.147837
1	1_36982237_T_C	36982237	0	T	C	0.488	0.93825	0.262039	-378.93	1e-05	0.000449205	gemma_eqtl_chr1_gene375_sva5.assoc.txt	0.144146
1	1_36983147_A_G	36983147	0	A	G	0.488	0.93825	0.262039	-378.93	1e-05	0.000449205	gemma_eqtl_chr1_gene375_sva5.assoc.txt	0.144146
1	1_36983285_C_T	36983285	0	T	C	0.5	-0.951854	0.265394	-378.911	1e-05	0.000439745	gemma_eqtl_chr1_gene375_sva5.assoc.txt	0.142249
1	1_36983762_G_T	36983762	0	T	G	0.419	-0.915903	0.250594	-378.681	1e-05	0.000344226	gemma_eqtl_chr1_gene375_sva5.assoc.txt	0.123222
1	1_36984169_C_T	36984169	0	T	C	0.419	-0.915903	0.250594	-378.681	1e-05	0.000344226	gemma_eqtl_chr1_gene375_sva5.assoc.txt	0.123222
1	1_36984170_C_G	36984170	0	G	C	0.424	-0.925658	0.249438	-378.49	1e-05	0.000280907	gemma_eqtl_chr1_gene375_sva5.assoc.txt	0.108021
1	1_37014106_T_C	37014106	0	T	C	0.483	-0.873286	0.250957	-379.261	1e-05	0.000640099	gemma_eqtl_chr1_gene375_sva5.assoc.txt	0.17575
1	1_37016873_A_G	37016873	0	A	G	0.483	-0.873286	0.250957	-379.261	1e-05	0.000640099	gemma_eqtl_chr1_gene375_sva5.assoc.txt	0.17575
1	1_37022474_G_T	37022474	1	T	G	0.491	-0.874045	0.253075	-379.346	1e-05	0.000700831	gemma_eqtl_chr1_gene375_sva5.assoc.txt	0.184916
1	1_37023079_T_C	37023079	0	C	T	0.491	-0.874694	0.253065	-379.337	1e-05	0.000694304	gemma_eqtl_chr1_gene375_sva5.assoc.txt	0.184159
1	1_37023270_T_C	37023270	0	C	T	0.491	-0.874694	0.253065	-379.337	1e-05	0.000694304	gemma_eqtl_chr1_gene375_sva5.assoc.txt	0.184159
1	1_37025556_G_A	37025556	0	A	G	0.424	-0.979391	0.251814	-377.866	1e-05	0.00014488	gemma_eqtl_chr1_gene375_sva5.assoc.txt	0.071768
1	1_37025899_T_C	37025899	1	C	T	0.491	-0.875643	0.253036	-379.324	1e-05	0.000684399	gemma_eqtl_chr1_gene375_sva5.assoc.txt	0.182212
1	1_37026098_G_C	37026098	0	C	G	0.424	-0.979391	0.251814	-377.866	1e-05	0.00014488	gemma_eqtl_chr1_gene375_sva5.assoc.txt	0.071768
1	1_37026101_G_A	37026101	0	A	G	0.424	-0.979391	0.251814	-377.866	1e-05	0.00014488	gemma_eqtl_chr1_gene375_sva5.assoc.txt	0.071768
1	1_37026184_G_A	37026184	0	A	G	0.424	-0.979391	0.251814	-377.866	1e-05	0.00014488	gemma_eqtl_chr1_gene375_sva5.assoc.txt	0.071768
1	1_37026481_G_A	37026481	1	A	G	0.424	-0.976594	0.251925	-377.912	1e-05	0.00015205	gemma_eqtl_chr1_gene375_sva5.assoc.txt	0.0741186
1	1_37026658_A_G	37026658	0	G	A	0.491	-0.874694	0.253065	-379.337	1e-05	0.000694304	gemma_eqtl_chr1_gene375_sva5.assoc.txt	0.184159
1	1_37026810_C_T	37026810	0	T	C	0.427	-0.931301	0.254385	-378.66	1e-05	0.00033678	gemma_eqtl_chr1_gene375_sva5.assoc.txt	0.121434
1	1_37026814_A_G	37026814	0	G	A	0.43	-0.928296	0.25262	-378.614	1e-05	0.000320527	gemma_eqtl_chr1_gene375_sva5.assoc.txt	0.117191
1	1_37027126_G_A	37027126	0	A	G	0.427	-0.931301	0.254385	-378.66	1e-05	0.00033678	gemma_eqtl_chr1_gene375_sva5.assoc.txt	0.121434
1	1_37027440_C_T	37027440	0	T	C	0.43	-0.928296	0.25262	-378.614	1e-05	0.000320527	gemma_eqtl_chr1_gene375_sva5.assoc.txt	0.117191
1	1_37027521_G_A	37027521	1	G	A	0.497	0.95663	0.266949	-378.921	1e-05	0.000444462	gemma_eqtl_chr1_gene375_sva5.assoc.txt	0.143332
1	1_37028055_G_A	37028055	0	A	G	0.427	-0.931301	0.254385	-378.66	1e-05	0.00033678	gemma_eqtl_chr1_gene375_sva5.assoc.txt	0.121434
1	1_37028877_C_A	37028877	0	A	C	0.491	-0.874694	0.253065	-379.337	1e-05	0.000694304	gemma_eqtl_chr1_gene375_sva5.assoc.txt	0.184159
1	1_37029025_G_A	37029025	0	A	G	0.43	-0.928296	0.25262	-378.614	1e-05	0.000320527	gemma_eqtl_chr1_gene375_sva5.assoc.txt	0.117191
1	1_37029993_C_T	37029993	0	T	C	0.43	-0.928296	0.25262	-378.614	1e-05	0.000320527	gemma_eqtl_chr1_gene375_sva5.assoc.txt	0.117191
1	1_37030065_G_A	37030065	0	G	A	0.491	-0.874694	0.253065	-379.337	1e-05	0.000694304	gemma_eqtl_chr1_gene375_sva5.assoc.txt	0.184159
1	1_37030679_C_T	37030679	0	C	T	0.485	0.939989	0.260765	-378.85	1e-05	0.000412163	gemma_eqtl_chr1_gene375_sva5.assoc.txt	0.136989
1	1_37033229_C_T	37033229	0	T	C	0.491	-0.874694	0.253065	-379.337	1e-05	0.000694304	gemma_eqtl_chr1_gene375_sva5.assoc.txt	0.184159
1	1_37034844_A_G	37034844	0	G	A	0.491	-0.874694	0.253065	-379.337	1e-05	0.000694304	gemma_eqtl_chr1_gene375_sva5.assoc.txt	0.184159
1	1_37035373_C_T	37035373	0	C	T	0.485	0.939989	0.260765	-378.85	1e-05	0.000412163	gemma_eqtl_chr1_gene375_sva5.assoc.txt	0.136989
1	1_37035402_G_A	37035402	0	G	A	0.485	0.939989	0.260765	-378.85	1e-05	0.000412163	gemma_eqtl_chr1_gene375_sva5.assoc.txt	0.136989
1	1_37035473_A_G	37035473	0	A	G	0.485	0.939989	0.260765	-378.85	1e-05	0.000412163	gemma_eqtl_chr1_gene375_sva5.assoc.txt	0.136989
1	1_37035897_G_A	37035897	1	A	G	0.43	0.89054	0.253633	-379.159	1e-05	0.000573863	gemma_eqtl_chr1_gene375_sva5.assoc.txt	0.165236
1	1_37036466_C_T	37036466	1	T	C	0.424	-0.973847	0.251935	-377.951	1e-05	0.000158513	gemma_eqtl_chr1_gene375_sva5.assoc.txt	0.0759992
1	1_37039114_G_A	37039114	1	A	G	0.421	-0.928625	0.251623	-378.56	1e-05	0.0003026	gemma_eqtl_chr1_gene375_sva5.assoc.txt	0.113274
1	1_37039941_A_G	37039941	5	G	A	0.437	-1.04221	0.257866	-377.314	1e-05	8.08414e-05	gemma_eqtl_chr1_gene375_sva5.assoc.txt	0.0484471
1	1_37040394_G_A	37040394	3	A	G	0.441	-0.901149	0.253168	-379	1e-05	0.000484075	gemma_eqtl_chr1_gene375_sva5.assoc.txt	0.150244
1	1_37040469_G_A	37040469	3	A	G	0.441	-0.901149	0.253168	-379	1e-05	0.000484075	gemma_eqtl_chr1_gene375_sva5.assoc.txt	0.150244
1	1_37044479_C_A	37044479	0	A	C	0.422	-0.933965	0.251489	-378.481	1e-05	0.000278078	gemma_eqtl_chr1_gene375_sva5.assoc.txt	0.107211
1	1_37046067_T_C	37046067	0	C	T	0.422	-0.933965	0.251489	-378.481	1e-05	0.000278078	gemma_eqtl_chr1_gene375_sva5.assoc.txt	0.107211
1	1_37049865_C_T	37049865	0	T	C	0.422	-0.933965	0.251489	-378.481	1e-05	0.000278078	gemma_eqtl_chr1_gene375_sva5.assoc.txt	0.107211
1	1_37050283_G_A	37050283	0	A	G	0.422	-0.933965	0.251489	-378.481	1e-05	0.000278078	gemma_eqtl_chr1_gene375_sva5.assoc.txt	0.107211
1	1_37052095_C_T	37052095	0	T	C	0.422	-0.933965	0.251489	-378.481	1e-05	0.000278078	gemma_eqtl_chr1_gene375_sva5.assoc.txt	0.107211
1	1_37052983_C_T	37052983	0	T	C	0.422	-0.933965	0.251489	-378.481	1e-05	0.000278078	gemma_eqtl_chr1_gene375_sva5.assoc.txt	0.107211
1	1_37054216_G_A	37054216	0	A	G	0.422	-0.933965	0.251489	-378.481	1e-05	0.000278078	gemma_eqtl_chr1_gene375_sva5.assoc.txt	0.107211
1	1_37054717_G_T	37054717	0	T	G	0.422	-0.933965	0.251489	-378.481	1e-05	0.000278078	gemma_eqtl_chr1_gene375_sva5.assoc.txt	0.107211
1	1_37070213_C_T	37070213	0	C	T	0.468	0.98154	0.250611	-377.769	1e-05	0.000130679	gemma_eqtl_chr1_gene375_sva5.assoc.txt	0.067137
1	1_37070443_G_A	37070443	0	G	A	0.468	0.98154	0.250611	-377.769	1e-05	0.000130679	gemma_eqtl_chr1_gene375_sva5.assoc.txt	0.067137
1	1_37070718_A_G	37070718	0	A	G	0.468	0.98154	0.250611	-377.769	1e-05	0.000130679	gemma_eqtl_chr1_gene375_sva5.assoc.txt	0.067137
1	1_37071450_A_G	37071450	0	G	A	0.422	-0.933965	0.251489	-378.481	1e-05	0.000278078	gemma_eqtl_chr1_gene375_sva5.assoc.txt	0.107211
1	1_37073700_G_A	37073700	0	A	G	0.422	-0.933965	0.251489	-378.481	1e-05	0.000278078	gemma_eqtl_chr1_gene375_sva5.assoc.txt	0.107211
1	1_37074001_G_A	37074001	0	A	G	0.422	-0.933965	0.251489	-378.481	1e-05	0.000278078	gemma_eqtl_chr1_gene375_sva5.assoc.txt	0.107211
1	1_37078436_G_C	37078436	0	C	G	0.422	-0.933965	0.251489	-378.481	1e-05	0.000278078	gemma_eqtl_chr1_gene375_sva5.assoc.txt	0.107211
1	1_37082796_G_A	37082796	0	G	A	0.468	0.98154	0.250611	-377.769	1e-05	0.000130679	gemma_eqtl_chr1_gene375_sva5.assoc.txt	0.067137
1	1_37083952_T_C	37083952	0	C	T	0.422	-0.933965	0.251489	-378.481	1e-05	0.000278078	gemma_eqtl_chr1_gene375_sva5.assoc.txt	0.107211
1	1_37089119_T_C	37089119	0	C	T	0.422	-0.933965	0.251489	-378.481	1e-05	0.000278078	gemma_eqtl_chr1_gene375_sva5.assoc.txt	0.107211
1	1_37090828_G_A	37090828	0	A	G	0.422	-0.933965	0.251489	-378.481	1e-05	0.000278078	gemma_eqtl_chr1_gene375_sva5.assoc.txt	0.107211
1	1_37092015_T_C	37092015	2	T	C	0.474	1.09286	0.250747	-376.111	1e-05	2.28257e-05	gemma_eqtl_chr1_gene375_sva5.assoc.txt	0.0191144
1	1_37092932_G_T	37092932	0	T	G	0.422	-0.933965	0.251489	-378.481	1e-05	0.000278078	gemma_eqtl_chr1_gene375_sva5.assoc.txt	0.107211
1	1_37093139_A_G	37093139	0	G	A	0.422	-0.933965	0.251489	-378.481	1e-05	0.000278078	gemma_eqtl_chr1_gene375_sva5.assoc.txt	0.107211
1	1_37093203_A_G	37093203	2	G	A	0.421	-0.949022	0.251181	-378.258	1e-05	0.000219422	gemma_eqtl_chr1_gene375_sva5.assoc.txt	0.0937711
1	1_37094423_C_T	37094423	0	T	C	0.422	-0.933965	0.251489	-378.481	1e-05	0.000278078	gemma_eqtl_chr1_gene375_sva5.assoc.txt	0.107211
1	1_37094612_G_A	37094612	0	A	G	0.422	-0.933965	0.251489	-378.481	1e-05	0.000278078	gemma_eqtl_chr1_gene375_sva5.assoc.txt	0.107211
1	1_37094716_C_T	37094716	0	T	C	0.422	-0.933965	0.251489	-378.481	1e-05	0.000278078	gemma_eqtl_chr1_gene375_sva5.assoc.txt	0.107211
1	1_37095799_G_A	37095799	0	A	G	0.422	-0.933965	0.251489	-378.481	1e-05	0.000278078	gemma_eqtl_chr1_gene375_sva5.assoc.txt	0.107211
1	1_37095826_G_A	37095826	0	A	G	0.422	-0.933965	0.251489	-378.481	1e-05	0.000278078	gemma_eqtl_chr1_gene375_sva5.assoc.txt	0.107211
1	1_37095876_T_C	37095876	3	C	T	0.426	-0.93223	0.252954	-378.578	1e-05	0.000308329	gemma_eqtl_chr1_gene375_sva5.assoc.txt	0.114732
1	1_37097755_A_C	37097755	0	C	A	0.422	-0.933965	0.251489	-378.481	1e-05	0.000278078	gemma_eqtl_chr1_gene375_sva5.assoc.txt	0.107211
1	1_37098105_C_G	37098105	0	G	C	0.422	-0.933965	0.251489	-378.481	1e-05	0.000278078	gemma_eqtl_chr1_gene375_sva5.assoc.txt	0.107211
1	1_37098273_G_A	37098273	0	A	G	0.422	-0.933965	0.251489	-378.481	1e-05	0.000278078	gemma_eqtl_chr1_gene375_sva5.assoc.txt	0.107211
1	1_37098780_C_T	37098780	0	T	C	0.422	-0.933965	0.251489	-378.481	1e-05	0.000278078	gemma_eqtl_chr1_gene375_sva5.assoc.txt	0.107211
1	1_37098852_C_T	37098852	0	T	C	0.422	-0.933965	0.251489	-378.481	1e-05	0.000278078	gemma_eqtl_chr1_gene375_sva5.assoc.txt	0.107211
1	1_37101778_G_A	37101778	2	A	G	0.432	-0.9423	0.254704	-378.529	1e-05	0.000292797	gemma_eqtl_chr1_gene375_sva5.assoc.txt	0.111218
1	1_37102312_A_G	37102312	0	G	A	0.422	-0.933965	0.251489	-378.481	1e-05	0.000278078	gemma_eqtl_chr1_gene375_sva5.assoc.txt	0.107211
1	1_37105118_A_C	37105118	0	C	A	0.422	-0.933965	0.251489	-378.481	1e-05	0.000278078	gemma_eqtl_chr1_gene375_sva5.assoc.txt	0.107211
1	1_37105204_A_G	37105204	2	G	A	0.432	-0.9423	0.254704	-378.529	1e-05	0.000292797	gemma_eqtl_chr1_gene375_sva5.assoc.txt	0.111218
1	1_37105213_T_C	37105213	0	C	T	0.422	-0.933965	0.251489	-378.481	1e-05	0.000278078	gemma_eqtl_chr1_gene375_sva5.assoc.txt	0.107211
1	1_37105260_C_T	37105260	2	T	C	0.432	-0.9423	0.254704	-378.529	1e-05	0.000292797	gemma_eqtl_chr1_gene375_sva5.assoc.txt	0.111218
1	1_37105281_A_G	37105281	0	G	A	0.422	-0.933965	0.251489	-378.481	1e-05	0.000278078	gemma_eqtl_chr1_gene375_sva5.assoc.txt	0.107211
1	1_37106240_G_T	37106240	2	T	G	0.421	-0.949022	0.251181	-378.258	1e-05	0.000219422	gemma_eqtl_chr1_gene375_sva5.assoc.txt	0.0937711
1	1_37106611_T_C	37106611	2	C	T	0.421	-0.949022	0.251181	-378.258	1e-05	0.000219422	gemma_eqtl_chr1_gene375_sva5.assoc.txt	0.0937711
1	1_37107115_C_T	37107115	4	T	C	0.432	-0.955466	0.254413	-378.336	1e-05	0.000238553	gemma_eqtl_chr1_gene375_sva5.assoc.txt	0.0983379
1	1_37108665_A_G	37108665	4	G	A	0.432	-0.955466	0.254413	-378.336	1e-05	0.000238553	gemma_eqtl_chr1_gene375_sva5.assoc.txt	0.0983379
1	1_37110693_T_C	37110693	4	C	T	0.432	-0.955466	0.254413	-378.336	1e-05	0.000238553	gemma_eqtl_chr1_gene375_sva5.assoc.txt	0.0983379
1	1_37112310_A_G	37112310	4	G	A	0.432	-0.955466	0.254413	-378.336	1e-05	0.000238553	gemma_eqtl_chr1_gene375_sva5.assoc.txt	0.0983379
1	1_37112321_C_G	37112321	2	G	C	0.421	-0.949022	0.251181	-378.258	1e-05	0.000219422	gemma_eqtl_chr1_gene375_sva5.assoc.txt	0.0937711
1	1_37112404_A_G	37112404	2	G	A	0.421	-0.949022	0.251181	-378.258	1e-05	0.000219422	gemma_eqtl_chr1_gene375_sva5.assoc.txt	0.0937711
1	1_37116114_C_T	37116114	2	T	C	0.421	-0.949022	0.251181	-378.258	1e-05	0.000219422	gemma_eqtl_chr1_gene375_sva5.assoc.txt	0.0937711
1	1_37117056_G_C	37117056	2	C	G	0.421	-0.949022	0.251181	-378.258	1e-05	0.000219422	gemma_eqtl_chr1_gene375_sva5.assoc.txt	0.0937711
1	1_37117274_T_G	37117274	4	G	T	0.432	-0.955466	0.254413	-378.336	1e-05	0.000238553	gemma_eqtl_chr1_gene375_sva5.assoc.txt	0.0983379
1	1_37118229_C_T	37118229	2	T	C	0.421	-0.949022	0.251181	-378.258	1e-05	0.000219422	gemma_eqtl_chr1_gene375_sva5.assoc.txt	0.0937711
1	1_37119549_A_G	37119549	4	G	A	0.432	-0.955466	0.254413	-378.336	1e-05	0.000238553	gemma_eqtl_chr1_gene375_sva5.assoc.txt	0.0983379
1	1_37119560_A_G	37119560	2	G	A	0.421	-0.949022	0.251181	-378.258	1e-05	0.000219422	gemma_eqtl_chr1_gene375_sva5.assoc.txt	0.0937711
1	1_37120357_C_G	37120357	2	G	C	0.421	-0.949022	0.251181	-378.258	1e-05	0.000219422	gemma_eqtl_chr1_gene375_sva5.assoc.txt	0.0937711
1	1_37120770_G_A	37120770	2	A	G	0.421	-0.949022	0.251181	-378.258	1e-05	0.000219422	gemma_eqtl_chr1_gene375_sva5.assoc.txt	0.0937711
1	1_37121390_G_C	37121390	0	C	G	0.422	-0.933965	0.251489	-378.481	1e-05	0.000278078	gemma_eqtl_chr1_gene375_sva5.assoc.txt	0.107211
1	1_37121491_G_C	37121491	0	C	G	0.422	-0.933965	0.251489	-378.481	1e-05	0.000278078	gemma_eqtl_chr1_gene375_sva5.assoc.txt	0.107211
1	1_37121904_C_A	37121904	2	A	C	0.432	-0.9423	0.254704	-378.529	1e-05	0.000292797	gemma_eqtl_chr1_gene375_sva5.assoc.txt	0.111218
1	1_37122202_G_A	37122202	0	A	G	0.422	-0.933965	0.251489	-378.481	1e-05	0.000278078	gemma_eqtl_chr1_gene375_sva5.assoc.txt	0.107211
1	1_37137119_A_T	37137119	4	T	A	0.435	-0.911298	0.257189	-379.054	1e-05	0.000512535	gemma_eqtl_chr1_gene375_sva5.assoc.txt	0.155025
1	1_37145185_G_A	37145185	3	A	G	0.447	0.962738	0.252225	-378.122	1e-05	0.000190045	gemma_eqtl_chr1_gene375_sva5.assoc.txt	0.0855807
1	1_37145854_G_T	37145854	4	T	G	0.426	-0.926907	0.254513	-378.725	1e-05	0.000360786	gemma_eqtl_chr1_gene375_sva5.assoc.txt	0.126169
1	1_37146409_G_T	37146409	4	T	G	0.426	-0.926907	0.254513	-378.725	1e-05	0.000360786	gemma_eqtl_chr1_gene375_sva5.assoc.txt	0.126169
1	1_37160728_T_G	37160728	1	G	T	0.421	-0.938671	0.251394	-378.411	1e-05	0.000258351	gemma_eqtl_chr1_gene375_sva5.assoc.txt	0.102795
1	1_37160729_T_C	37160729	1	C	T	0.421	-0.938671	0.251394	-378.411	1e-05	0.000258351	gemma_eqtl_chr1_gene375_sva5.assoc.txt	0.102795
1	1_37175283_A_G	37175283	1	G	A	0.421	-0.938671	0.251394	-378.411	1e-05	0.000258351	gemma_eqtl_chr1_gene375_sva5.assoc.txt	0.102795
1	1_37185975_G_C	37185975	2	C	G	0.424	-0.978446	0.251842	-377.881	1e-05	0.000147183	gemma_eqtl_chr1_gene375_sva5.assoc.txt	0.0723193
1	1_37192562_A_G	37192562	2	G	A	0.424	-0.978446	0.251842	-377.881	1e-05	0.000147183	gemma_eqtl_chr1_gene375_sva5.assoc.txt	0.0723193
1	1_37220784_C_T	37220784	1	T	C	0.421	-0.938671	0.251394	-378.411	1e-05	0.000258351	gemma_eqtl_chr1_gene375_sva5.assoc.txt	0.102795
1	1_37222780_G_C	37222780	2	C	G	0.424	-0.978446	0.251842	-377.881	1e-05	0.000147183	gemma_eqtl_chr1_gene375_sva5.assoc.txt	0.0723193
1	1_37228733_C_A	37228733	2	A	C	0.424	-0.978446	0.251842	-377.881	1e-05	0.000147183	gemma_eqtl_chr1_gene375_sva5.assoc.txt	0.0723193
1	1_37230477_G_A	37230477	2	A	G	0.424	-0.978446	0.251842	-377.881	1e-05	0.000147183	gemma_eqtl_chr1_gene375_sva5.assoc.txt	0.0723193
1	1_37231390_T_C	37231390	2	C	T	0.424	-0.978446	0.251842	-377.881	1e-05	0.000147183	gemma_eqtl_chr1_gene375_sva5.assoc.txt	0.0723193
1	1_37247269_T_C	37247269	1	C	T	0.424	-0.973847	0.251935	-377.951	1e-05	0.000158513	gemma_eqtl_chr1_gene375_sva5.assoc.txt	0.0759992
1	1_37267143_A_G	37267143	2	G	A	0.415	-0.929415	0.255684	-378.748	1e-05	0.000369816	gemma_eqtl_chr1_gene375_sva5.assoc.txt	0.127131
1	1_37267481_C_T	37267481	2	T	C	0.415	-0.929415	0.255684	-378.748	1e-05	0.000369816	gemma_eqtl_chr1_gene375_sva5.assoc.txt	0.127131
1	1_37270449_A_T	37270449	3	T	A	0.417	-0.970242	0.256208	-378.227	1e-05	0.000212479	gemma_eqtl_chr1_gene375_sva5.assoc.txt	0.0921284
1	1_37276995_C_T	37276995	2	T	C	0.415	-0.929415	0.255684	-378.748	1e-05	0.000369816	gemma_eqtl_chr1_gene375_sva5.assoc.txt	0.127131
1	1_221805824_G_A	221805824	2	A	G	0.153	-1.33016	0.363125	-388.172	1e-05	0.000334223	gemma_eqtl_chr1_gene387_sva5.assoc.txt	0.120861
1	1_214032403_T_G	214032403	0	G	T	0.241	1.00217	0.289401	-378.794	1e-05	0.000678825	gemma_eqtl_chr1_gene395_sva5.assoc.txt	0.181368
1	1_214032677_G_A	214032677	0	A	G	0.241	1.00217	0.289401	-378.794	1e-05	0.000678825	gemma_eqtl_chr1_gene395_sva5.assoc.txt	0.181368
1	1_214047353_T_C	214047353	0	T	C	0.477	0.922269	0.247349	-377.907	1e-05	0.000263367	gemma_eqtl_chr1_gene395_sva5.assoc.txt	0.104019
1	1_214058557_T_C	214058557	0	C	T	0.241	1.00217	0.289401	-378.794	1e-05	0.000678825	gemma_eqtl_chr1_gene395_sva5.assoc.txt	0.181368
1	1_214059010_G_C	214059010	0	C	G	0.241	1.00217	0.289401	-378.794	1e-05	0.000678825	gemma_eqtl_chr1_gene395_sva5.assoc.txt	0.181368
1	1_214059014_A_G	214059014	0	G	A	0.241	1.00217	0.289401	-378.794	1e-05	0.000678825	gemma_eqtl_chr1_gene395_sva5.assoc.txt	0.181368
1	1_214059472_T_C	214059472	0	C	T	0.241	1.00217	0.289401	-378.794	1e-05	0.000678825	gemma_eqtl_chr1_gene395_sva5.assoc.txt	0.181368
1	1_214059497_T_G	214059497	1	G	T	0.24	1.02538	0.289551	-378.538	1e-05	0.000516186	gemma_eqtl_chr1_gene395_sva5.assoc.txt	0.155864
1	1_214059902_G_A	214059902	0	A	G	0.241	1.00217	0.289401	-378.794	1e-05	0.000678825	gemma_eqtl_chr1_gene395_sva5.assoc.txt	0.181368
1	1_214062452_G_A	214062452	1	A	G	0.237	1.01125	0.292635	-378.817	1e-05	0.000696031	gemma_eqtl_chr1_gene395_sva5.assoc.txt	0.184394
1	1_214062964_G_T	214062964	0	T	G	0.241	1.00217	0.289401	-378.794	1e-05	0.000678825	gemma_eqtl_chr1_gene395_sva5.assoc.txt	0.181368
1	1_214069355_A_T	214069355	0	T	A	0.241	1.00217	0.289401	-378.794	1e-05	0.000678825	gemma_eqtl_chr1_gene395_sva5.assoc.txt	0.181368
1	1_214069694_C_T	214069694	0	T	C	0.241	1.00217	0.289401	-378.794	1e-05	0.000678825	gemma_eqtl_chr1_gene395_sva5.assoc.txt	0.181368
1	1_214070916_T_C	214070916	0	C	T	0.241	1.00217	0.289401	-378.794	1e-05	0.000678825	gemma_eqtl_chr1_gene395_sva5.assoc.txt	0.181368
1	1_214079847_C_A	214079847	0	C	A	0.334	0.984895	0.255584	-377.471	1e-05	0.000165788	gemma_eqtl_chr1_gene395_sva5.assoc.txt	0.0779945
1	1_214079988_C_T	214079988	0	T	C	0.241	1.00217	0.289401	-378.794	1e-05	0.000678825	gemma_eqtl_chr1_gene395_sva5.assoc.txt	0.181368
1	1_214081791_G_T	214081791	0	G	T	0.483	0.93872	0.250581	-377.846	1e-05	0.000246942	gemma_eqtl_chr1_gene395_sva5.assoc.txt	0.100339
1	1_214083876_C_T	214083876	0	T	C	0.241	1.00217	0.289401	-378.794	1e-05	0.000678825	gemma_eqtl_chr1_gene395_sva5.assoc.txt	0.181368
1	1_214084295_G_A	214084295	0	A	G	0.241	1.00217	0.289401	-378.794	1e-05	0.000678825	gemma_eqtl_chr1_gene395_sva5.assoc.txt	0.181368
1	1_214094448_A_T	214094448	8	T	A	0.5	-0.865716	0.251218	-378.848	1e-05	0.000719527	gemma_eqtl_chr1_gene395_sva5.assoc.txt	0.188496
1	1_214095588_T_C	214095588	4	T	C	0.33	0.957808	0.256661	-377.896	1e-05	0.000260317	gemma_eqtl_chr1_gene395_sva5.assoc.txt	0.103242
1	1_214140438_T_C	214140438	4	C	T	0.238	0.996296	0.291201	-378.927	1e-05	0.000783508	gemma_eqtl_chr1_gene395_sva5.assoc.txt	0.198021
1	1_195770436_A_C	195770436	5	A	C	0.467	0.852012	0.232434	-370.391	1e-05	0.000331218	gemma_eqtl_chr1_gene411_sva5.assoc.txt	0.120124
1	1_195889357_C_G	195889357	2	C	G	0.459	0.875247	0.24003	-370.456	1e-05	0.00035496	gemma_eqtl_chr1_gene411_sva5.assoc.txt	0.125198
1	1_195889579_G_A	195889579	2	G	A	0.459	0.875247	0.24003	-370.456	1e-05	0.00035496	gemma_eqtl_chr1_gene411_sva5.assoc.txt	0.125198
1	1_195889605_C_T	195889605	0	T	C	0.081	1.63465	0.461223	-370.797	1e-05	0.000510974	gemma_eqtl_chr1_gene411_sva5.assoc.txt	0.154695
1	1_195890738_G_T	195890738	7	G	T	0.461	0.862528	0.241391	-370.701	1e-05	0.000461188	gemma_eqtl_chr1_gene411_sva5.assoc.txt	0.14626
1	1_201384378_G_A	201384378	6	A	G	0.392	0.845478	0.237063	-365.066	1e-05	0.000472246	gemma_eqtl_chr1_gene42_sva5.assoc.txt	0.148306
1	1_201505145_A_G	201505145	0	A	G	0.387	0.923081	0.233238	-363.709	1e-05	0.00011174	gemma_eqtl_chr1_gene42_sva5.assoc.txt	0.0602329
1	1_94436166_A_G	94436166	4	G	A	0.048	2.01579	0.538996	-356.17	1e-05	0.000252699	gemma_eqtl_chr1_gene431_sva5.assoc.txt	0.101139
1	1_130136569_G_A	130136569	1	A	G	0.357	-1.03809	0.303789	-376.108	0.4141	0.000794857	gemma_eqtl_chr1_gene45_sva5.assoc.txt	0.19939
1	1_130151034_A_G	130151034	0	G	A	0.43	1.03014	0.273088	-375.213	0.195468	0.000224383	gemma_eqtl_chr1_gene45_sva5.assoc.txt	0.0950493
1	1_130172349_A_G	130172349	0	G	A	0.43	1.03014	0.273088	-375.213	0.195468	0.000224383	gemma_eqtl_chr1_gene45_sva5.assoc.txt	0.0950493
1	1_130173145_A_G	130173145	0	G	A	0.43	1.03014	0.273088	-375.213	0.195468	0.000224383	gemma_eqtl_chr1_gene45_sva5.assoc.txt	0.0950493
1	1_130173932_C_T	130173932	0	T	C	0.43	1.03014	0.273088	-375.213	0.195468	0.000224383	gemma_eqtl_chr1_gene45_sva5.assoc.txt	0.0950493
1	1_130174365_A_C	130174365	0	C	A	0.43	1.03014	0.273088	-375.213	0.195468	0.000224383	gemma_eqtl_chr1_gene45_sva5.assoc.txt	0.0950493
1	1_130202908_T_C	130202908	0	C	T	0.43	1.03014	0.273088	-375.213	0.195468	0.000224383	gemma_eqtl_chr1_gene45_sva5.assoc.txt	0.0950493
1	1_130205416_G_A	130205416	0	A	G	0.43	1.03014	0.273088	-375.213	0.195468	0.000224383	gemma_eqtl_chr1_gene45_sva5.assoc.txt	0.0950493
1	1_130208132_A_C	130208132	0	C	A	0.43	1.03014	0.273088	-375.213	0.195468	0.000224383	gemma_eqtl_chr1_gene45_sva5.assoc.txt	0.0950493
1	1_96875066_T_C	96875066	2	C	T	0.091	-0.473282	0.136387	-190.764	0.172811	0.000662002	gemma_eqtl_chr1_gene478_sva5.assoc.txt	0.178768
1	1_96875495_C_T	96875495	2	T	C	0.091	-0.473282	0.136387	-190.764	0.172811	0.000662002	gemma_eqtl_chr1_gene478_sva5.assoc.txt	0.178768
1	1_96876265_T_A	96876265	0	A	T	0.096	-0.483488	0.133029	-190.234	0.182283	0.000370561	gemma_eqtl_chr1_gene478_sva5.assoc.txt	0.127226
1	1_96876558_C_T	96876558	5	T	C	0.078	-0.625221	0.15317	-188.635	0.168025	6.9116e-05	gemma_eqtl_chr1_gene478_sva5.assoc.txt	0.0430857
1	1_96876802_C_T	96876802	0	T	C	0.142	-0.420987	0.116493	-190.22	0.104338	0.000398987	gemma_eqtl_chr1_gene478_sva5.assoc.txt	0.133859
1	1_96877752_C_T	96877752	0	T	C	0.096	-0.483488	0.133029	-190.234	0.182283	0.000370561	gemma_eqtl_chr1_gene478_sva5.assoc.txt	0.127226
1	1_96878520_A_G	96878520	1	G	A	0.137	-0.43813	0.12053	-190.198	0.156673	0.000369778	gemma_eqtl_chr1_gene478_sva5.assoc.txt	0.127131
1	1_96879368_G_A	96879368	1	G	A	0.094	-0.485994	0.134319	-190.321	0.204048	0.000392797	gemma_eqtl_chr1_gene478_sva5.assoc.txt	0.132501
1	1_96881800_T_G	96881800	1	T	G	0.094	-0.485994	0.134319	-190.321	0.204048	0.000392797	gemma_eqtl_chr1_gene478_sva5.assoc.txt	0.132501
1	1_96887017_G_A	96887017	1	A	G	0.094	-0.485994	0.134319	-190.321	0.204048	0.000392797	gemma_eqtl_chr1_gene478_sva5.assoc.txt	0.132501
1	1_96888905_T_G	96888905	5	G	T	0.096	-0.489007	0.134576	-190.283	0.213003	0.000371604	gemma_eqtl_chr1_gene478_sva5.assoc.txt	0.127536
1	1_96890034_T_C	96890034	7	C	T	0.127	-0.461249	0.1244	-189.924	0.13041	0.00028419	gemma_eqtl_chr1_gene478_sva5.assoc.txt	0.109018
1	1_96890780_G_T	96890780	1	T	G	0.137	-0.43813	0.12053	-190.198	0.156673	0.000369778	gemma_eqtl_chr1_gene478_sva5.assoc.txt	0.127131
1	1_96891223_T_C	96891223	5	C	T	0.102	-0.459909	0.132996	-190.832	0.19464	0.000690304	gemma_eqtl_chr1_gene478_sva5.assoc.txt	0.183346
1	1_96892547_G_T	96892547	6	T	G	0.102	-0.462367	0.133084	-190.781	0.195871	0.000652621	gemma_eqtl_chr1_gene478_sva5.assoc.txt	0.177432
1	1_96892900_G_A	96892900	1	A	G	0.137	-0.43813	0.12053	-190.198	0.156673	0.000369778	gemma_eqtl_chr1_gene478_sva5.assoc.txt	0.127131
1	1_96895198_T_A	96895198	2	A	T	0.135	-0.438064	0.121202	-190.269	0.156553	0.000398289	gemma_eqtl_chr1_gene478_sva5.assoc.txt	0.133786
1	1_96895373_A_G	96895373	2	G	A	0.135	-0.438064	0.121202	-190.269	0.156553	0.000398289	gemma_eqtl_chr1_gene478_sva5.assoc.txt	0.133786
1	1_96896042_G_A	96896042	1	A	G	0.137	-0.43813	0.12053	-190.198	0.156673	0.000369778	gemma_eqtl_chr1_gene478_sva5.assoc.txt	0.127131
1	1_96896840_T_C	96896840	1	C	T	0.137	-0.43813	0.12053	-190.198	0.156673	0.000369778	gemma_eqtl_chr1_gene478_sva5.assoc.txt	0.127131
1	1_96900571_A_G	96900571	1	G	A	0.137	-0.437979	0.120403	-190.169	0.136928	0.000366367	gemma_eqtl_chr1_gene478_sva5.assoc.txt	0.126726
1	1_96903721_C_G	96903721	1	G	C	0.137	-0.437979	0.120403	-190.169	0.136928	0.000366367	gemma_eqtl_chr1_gene478_sva5.assoc.txt	0.126726
1	1_96905189_C_T	96905189	1	C	T	0.117	-0.434134	0.126916	-191.011	0.232269	0.000785367	gemma_eqtl_chr1_gene478_sva5.assoc.txt	0.198437
1	1_96906634_C_T	96906634	4	C	T	0.185	-0.421344	0.111001	-189.604	0.112327	0.000205567	gemma_eqtl_chr1_gene478_sva5.assoc.txt	0.0900379
1	1_96906758_C_A	96906758	4	C	A	0.185	-0.421344	0.111001	-189.604	0.112327	0.000205567	gemma_eqtl_chr1_gene478_sva5.assoc.txt	0.0900379
1	1_96907065_G_A	96907065	4	A	G	0.185	-0.421344	0.111001	-189.604	0.112327	0.000205567	gemma_eqtl_chr1_gene478_sva5.assoc.txt	0.0900379
1	1_96910809_T_C	96910809	0	C	T	0.14	-0.438207	0.119762	-190.096	0.137255	0.000339251	gemma_eqtl_chr1_gene478_sva5.assoc.txt	0.121886
1	1_96911588_C_T	96911588	4	T	C	0.185	-0.421344	0.111001	-189.604	0.112327	0.000205567	gemma_eqtl_chr1_gene478_sva5.assoc.txt	0.0900379
1	1_96912026_T_G	96912026	3	T	G	0.107	-0.456505	0.130363	-190.763	0.239634	0.000592925	gemma_eqtl_chr1_gene478_sva5.assoc.txt	0.167998
1	1_96918130_A_G	96918130	2	G	A	0.135	-0.440665	0.121333	-190.18	0.128959	0.000374017	gemma_eqtl_chr1_gene478_sva5.assoc.txt	0.127952
1	1_96918276_T_C	96918276	1	T	C	0.105	-0.457712	0.130073	-190.711	0.241639	0.000558486	gemma_eqtl_chr1_gene478_sva5.assoc.txt	0.163141
1	1_96918964_T_C	96918964	2	C	T	0.135	-0.440665	0.121333	-190.18	0.128959	0.000374017	gemma_eqtl_chr1_gene478_sva5.assoc.txt	0.127952
1	1_96919323_G_C	96919323	2	C	G	0.135	-0.440665	0.121333	-190.18	0.128959	0.000374017	gemma_eqtl_chr1_gene478_sva5.assoc.txt	0.127952
1	1_96920391_A_G	96920391	1	A	G	0.105	-0.457712	0.130073	-190.711	0.241639	0.000558486	gemma_eqtl_chr1_gene478_sva5.assoc.txt	0.163141
1	1_96921654_A_T	96921654	1	A	T	0.105	-0.457712	0.130073	-190.711	0.241639	0.000558486	gemma_eqtl_chr1_gene478_sva5.assoc.txt	0.163141
1	1_96922034_T_C	96922034	2	C	T	0.135	-0.440665	0.121333	-190.18	0.128959	0.000374017	gemma_eqtl_chr1_gene478_sva5.assoc.txt	0.127952
1	1_96923269_G_A	96923269	2	A	G	0.135	-0.440665	0.121333	-190.18	0.128959	0.000374017	gemma_eqtl_chr1_gene478_sva5.assoc.txt	0.127952
1	1_96923277_G_C	96923277	2	C	G	0.135	-0.440665	0.121333	-190.18	0.128959	0.000374017	gemma_eqtl_chr1_gene478_sva5.assoc.txt	0.127952
1	1_96923349_T_G	96923349	2	T	G	0.135	-0.440665	0.121333	-190.18	0.128959	0.000374017	gemma_eqtl_chr1_gene478_sva5.assoc.txt	0.127952
1	1_96924864_A_T	96924864	1	A	T	0.105	-0.457712	0.130073	-190.711	0.241639	0.000558486	gemma_eqtl_chr1_gene478_sva5.assoc.txt	0.163141
1	1_96924935_T_A	96924935	2	A	T	0.135	-0.440665	0.121333	-190.18	0.128959	0.000374017	gemma_eqtl_chr1_gene478_sva5.assoc.txt	0.127952
1	1_96925195_T_C	96925195	2	C	T	0.135	-0.440665	0.121333	-190.18	0.128959	0.000374017	gemma_eqtl_chr1_gene478_sva5.assoc.txt	0.127952
1	1_96925309_G_C	96925309	6	C	G	0.181	-0.422185	0.111998	-189.689	0.104622	0.000226566	gemma_eqtl_chr1_gene478_sva5.assoc.txt	0.0957157
1	1_96925370_T_C	96925370	2	C	T	0.135	-0.440665	0.121333	-190.18	0.128959	0.000374017	gemma_eqtl_chr1_gene478_sva5.assoc.txt	0.127952
1	1_96926297_A_C	96926297	2	C	A	0.135	-0.440665	0.121333	-190.18	0.128959	0.000374017	gemma_eqtl_chr1_gene478_sva5.assoc.txt	0.127952
1	1_96927426_A_T	96927426	2	A	T	0.135	-0.440665	0.121333	-190.18	0.128959	0.000374017	gemma_eqtl_chr1_gene478_sva5.assoc.txt	0.127952
1	1_96931963_T_C	96931963	4	C	T	0.098	-0.48746	0.133504	-190.23	0.218305	0.000348797	gemma_eqtl_chr1_gene478_sva5.assoc.txt	0.124193
1	1_96933870_A_G	96933870	4	G	A	0.098	-0.48746	0.133504	-190.23	0.218305	0.000348797	gemma_eqtl_chr1_gene478_sva5.assoc.txt	0.124193
1	1_96934021_G_A	96934021	4	A	G	0.098	-0.48746	0.133504	-190.23	0.218305	0.000348797	gemma_eqtl_chr1_gene478_sva5.assoc.txt	0.124193
1	1_96934421_T_G	96934421	4	G	T	0.098	-0.48746	0.133504	-190.23	0.218305	0.000348797	gemma_eqtl_chr1_gene478_sva5.assoc.txt	0.124193
1	1_96935399_T_C	96935399	4	C	T	0.11	-0.460273	0.129556	-190.604	0.245268	0.000495828	gemma_eqtl_chr1_gene478_sva5.assoc.txt	0.152376
1	1_96939026_C_T	96939026	3	C	T	0.133	-0.426863	0.122453	-190.651	0.116879	0.000626627	gemma_eqtl_chr1_gene478_sva5.assoc.txt	0.174384
1	1_96947317_T_C	96947317	1	C	T	0.137	-0.424972	0.120848	-190.559	0.12534	0.000563026	gemma_eqtl_chr1_gene478_sva5.assoc.txt	0.164013
1	1_96955650_C_T	96955650	2	T	C	0.135	-0.424609	0.121528	-190.633	0.124898	0.000609424	gemma_eqtl_chr1_gene478_sva5.assoc.txt	0.171179
1	1_96956979_T_C	96956979	2	T	C	0.135	-0.424609	0.121528	-190.633	0.124898	0.000609424	gemma_eqtl_chr1_gene478_sva5.assoc.txt	0.171179
1	1_96957222_A_T	96957222	2	T	A	0.129	-0.421338	0.122989	-190.842	0.111126	0.000771531	gemma_eqtl_chr1_gene478_sva5.assoc.txt	0.196953
1	1_96961589_T_C	96961589	1	T	C	0.137	-0.424972	0.120848	-190.559	0.12534	0.000563026	gemma_eqtl_chr1_gene478_sva5.assoc.txt	0.164013
1	1_96963370_T_C	96963370	5	C	T	0.129	-0.446413	0.123798	-190.243	0.100162	0.000410348	gemma_eqtl_chr1_gene478_sva5.assoc.txt	0.136573
1	1_97032402_T_A	97032402	1	T	A	0.123	-0.449016	0.131417	-190.84	0.0444611	0.000796037	gemma_eqtl_chr1_gene478_sva5.assoc.txt	0.19959
1	1_97033014_A_G	97033014	1	A	G	0.123	-0.449016	0.131417	-190.84	0.0444611	0.000796037	gemma_eqtl_chr1_gene478_sva5.assoc.txt	0.19959
1	1_97037213_C_T	97037213	7	T	C	0.085	-0.542712	0.151197	-190.311	0.112512	0.000435259	gemma_eqtl_chr1_gene478_sva5.assoc.txt	0.141683
1	1_97037219_C_G	97037219	7	G	C	0.085	-0.542712	0.151197	-190.311	0.112512	0.000435259	gemma_eqtl_chr1_gene478_sva5.assoc.txt	0.141683
1	1_97039433_A_G	97039433	2	A	G	0.085	-0.539763	0.148796	-190.201	0.131372	0.000379875	gemma_eqtl_chr1_gene478_sva5.assoc.txt	0.129373
1	1_97042207_G_A	97042207	1	G	A	0.085	-0.541021	0.148737	-190.166	0.130313	0.000366602	gemma_eqtl_chr1_gene478_sva5.assoc.txt	0.126726
1	1_97042230_G_T	97042230	1	G	T	0.085	-0.541021	0.148737	-190.166	0.130313	0.000366602	gemma_eqtl_chr1_gene478_sva5.assoc.txt	0.126726
1	1_97047361_T_A	97047361	1	A	T	0.085	-0.541021	0.148737	-190.166	0.130313	0.000366602	gemma_eqtl_chr1_gene478_sva5.assoc.txt	0.126726
1	1_97047385_C_A	97047385	1	C	A	0.085	-0.541021	0.148737	-190.166	0.130313	0.000366602	gemma_eqtl_chr1_gene478_sva5.assoc.txt	0.126726
1	1_97052784_G_A	97052784	1	G	A	0.079	-0.550278	0.152631	-190.261	0.11576	0.000411355	gemma_eqtl_chr1_gene478_sva5.assoc.txt	0.136868
1	1_97065081_T_C	97065081	1	C	T	0.079	-0.550278	0.152631	-190.261	0.11576	0.000411355	gemma_eqtl_chr1_gene478_sva5.assoc.txt	0.136868
1	1_94796065_A_G	94796065	1	A	G	0.091	1.63998	0.475156	-377.74	0.290328	0.000706303	gemma_eqtl_chr1_gene484_sva5.assoc.txt	0.186047
1	1_94804642_T_C	94804642	0	T	C	0.09	1.62875	0.474855	-377.817	0.282246	0.000760502	gemma_eqtl_chr1_gene484_sva5.assoc.txt	0.194813
1	1_94806784_A_G	94806784	0	A	G	0.09	1.62875	0.474855	-377.817	0.282246	0.000760502	gemma_eqtl_chr1_gene484_sva5.assoc.txt	0.194813
1	1_94808125_C_T	94808125	0	C	T	0.09	1.62875	0.474855	-377.817	0.282246	0.000760502	gemma_eqtl_chr1_gene484_sva5.assoc.txt	0.194813
1	1_94811385_G_A	94811385	0	G	A	0.09	1.62875	0.474855	-377.817	0.282246	0.000760502	gemma_eqtl_chr1_gene484_sva5.assoc.txt	0.194813
1	1_94811672_C_T	94811672	0	C	T	0.09	1.62875	0.474855	-377.817	0.282246	0.000760502	gemma_eqtl_chr1_gene484_sva5.assoc.txt	0.194813
1	1_94812282_C_T	94812282	0	C	T	0.09	1.62875	0.474855	-377.817	0.282246	0.000760502	gemma_eqtl_chr1_gene484_sva5.assoc.txt	0.194813
1	1_94890561_C_T	94890561	0	T	C	0.073	1.80136	0.519166	-377.609	0.41087	0.000663002	gemma_eqtl_chr1_gene484_sva5.assoc.txt	0.178872
1	1_94623271_T_C	94623271	2	T	C	0.482	0.294467	0.0708516	-168.466	0.556926	5.15996e-05	gemma_eqtl_chr1_gene490_sva5.assoc.txt	0.03511
1	1_94625455_G_A	94625455	3	G	A	0.482	0.294375	0.0708479	-168.471	0.556748	5.18225e-05	gemma_eqtl_chr1_gene490_sva5.assoc.txt	0.0352045
1	1_94625458_T_C	94625458	3	T	C	0.482	0.294375	0.0708479	-168.471	0.556748	5.18225e-05	gemma_eqtl_chr1_gene490_sva5.assoc.txt	0.0352045
1	1_94626614_C_*	94626614	2	C	*	0.482	0.294467	0.0708516	-168.466	0.556926	5.15996e-05	gemma_eqtl_chr1_gene490_sva5.assoc.txt	0.03511
1	1_94627075_G_C	94627075	2	G	C	0.482	0.294467	0.0708516	-168.466	0.556926	5.15996e-05	gemma_eqtl_chr1_gene490_sva5.assoc.txt	0.03511
1	1_94627333_A_G	94627333	2	G	A	0.471	0.290964	0.0703705	-168.584	0.537266	5.61519e-05	gemma_eqtl_chr1_gene490_sva5.assoc.txt	0.0372669
1	1_94627471_G_A	94627471	2	G	A	0.482	0.294467	0.0708516	-168.466	0.556926	5.15996e-05	gemma_eqtl_chr1_gene490_sva5.assoc.txt	0.03511
1	1_94629947_G_A	94629947	2	G	A	0.482	0.294467	0.0708516	-168.466	0.556926	5.15996e-05	gemma_eqtl_chr1_gene490_sva5.assoc.txt	0.03511
1	1_94639991_T_G	94639991	2	T	G	0.482	0.294467	0.0708516	-168.466	0.556926	5.15996e-05	gemma_eqtl_chr1_gene490_sva5.assoc.txt	0.03511
1	1_94641169_C_T	94641169	2	C	T	0.482	0.294467	0.0708516	-168.466	0.556926	5.15996e-05	gemma_eqtl_chr1_gene490_sva5.assoc.txt	0.03511
1	1_94642672_T_C	94642672	0	T	C	0.488	0.282288	0.0703169	-168.844	0.654591	8.98103e-05	gemma_eqtl_chr1_gene490_sva5.assoc.txt	0.0520647
1	1_94652358_G_A	94652358	0	G	A	0.488	0.282288	0.0703169	-168.844	0.654591	8.98103e-05	gemma_eqtl_chr1_gene490_sva5.assoc.txt	0.0520647
1	1_94652476_T_C	94652476	0	T	C	0.488	0.282288	0.0703169	-168.844	0.654591	8.98103e-05	gemma_eqtl_chr1_gene490_sva5.assoc.txt	0.0520647
1	1_94655739_G_A	94655739	0	G	A	0.488	0.282288	0.0703169	-168.844	0.654591	8.98103e-05	gemma_eqtl_chr1_gene490_sva5.assoc.txt	0.0520647
1	1_94662278_G_T	94662278	0	G	T	0.488	0.282288	0.0703169	-168.844	0.654591	8.98103e-05	gemma_eqtl_chr1_gene490_sva5.assoc.txt	0.0520647
1	1_94673959_G_A	94673959	0	G	A	0.488	0.282288	0.0703169	-168.844	0.654591	8.98103e-05	gemma_eqtl_chr1_gene490_sva5.assoc.txt	0.0520647
1	1_94675218_C_A	94675218	0	C	A	0.488	0.282288	0.0703169	-168.844	0.654591	8.98103e-05	gemma_eqtl_chr1_gene490_sva5.assoc.txt	0.0520647
1	1_94675556_G_A	94675556	0	G	A	0.488	0.282288	0.0703169	-168.844	0.654591	8.98103e-05	gemma_eqtl_chr1_gene490_sva5.assoc.txt	0.0520647
1	1_94678554_T_C	94678554	0	T	C	0.465	0.267547	0.0684325	-169.214	0.665048	0.000134161	gemma_eqtl_chr1_gene490_sva5.assoc.txt	0.0682566
1	1_94680802_C_G	94680802	0	C	G	0.488	0.282288	0.0703169	-168.844	0.654591	8.98103e-05	gemma_eqtl_chr1_gene490_sva5.assoc.txt	0.0520647
1	1_94681254_G_A	94681254	0	G	A	0.488	0.282288	0.0703169	-168.844	0.654591	8.98103e-05	gemma_eqtl_chr1_gene490_sva5.assoc.txt	0.0520647
1	1_94681282_G_C	94681282	0	G	C	0.477	0.271315	0.068911	-169.092	0.683798	0.000120838	gemma_eqtl_chr1_gene490_sva5.assoc.txt	0.0633394
1	1_94681437_T_C	94681437	0	T	C	0.477	0.278061	0.0697882	-168.979	0.636583	0.000100877	gemma_eqtl_chr1_gene490_sva5.assoc.txt	0.0564502
1	1_94682307_A_G	94682307	0	A	G	0.465	0.267547	0.0684325	-169.214	0.665048	0.000134161	gemma_eqtl_chr1_gene490_sva5.assoc.txt	0.0682566
1	1_94683634_C_A	94683634	0	C	A	0.488	0.282288	0.0703169	-168.844	0.654591	8.98103e-05	gemma_eqtl_chr1_gene490_sva5.assoc.txt	0.0520647
1	1_94684365_G_A	94684365	0	G	A	0.488	0.282288	0.0703169	-168.844	0.654591	8.98103e-05	gemma_eqtl_chr1_gene490_sva5.assoc.txt	0.0520647
1	1_94689693_C_T	94689693	0	C	T	0.488	0.282288	0.0703169	-168.844	0.654591	8.98103e-05	gemma_eqtl_chr1_gene490_sva5.assoc.txt	0.0520647
1	1_94804303_G_A	94804303	1	A	G	0.392	-0.278242	0.0720772	-169.338	0.724647	0.000161599	gemma_eqtl_chr1_gene490_sva5.assoc.txt	0.0769584
1	1_94844528_A_G	94844528	4	A	G	0.458	-0.255438	0.0745276	-170.932	0.613975	0.000767279	gemma_eqtl_chr1_gene490_sva5.assoc.txt	0.196233
1	1_94844812_C_T	94844812	5	C	T	0.458	-0.25614	0.0745154	-170.898	0.615647	0.000741378	gemma_eqtl_chr1_gene490_sva5.assoc.txt	0.191753
1	1_94847696_C_G	94847696	3	G	C	0.207	-0.37171	0.0950064	-169.286	0.614738	0.000132733	gemma_eqtl_chr1_gene490_sva5.assoc.txt	0.0678594
1	1_94864054_C_T	94864054	6	C	T	0.431	-0.274279	0.0759946	-170.305	0.643412	0.00040567	gemma_eqtl_chr1_gene490_sva5.assoc.txt	0.135358
1	1_94866521_G_A	94866521	6	G	A	0.325	-0.278594	0.0814461	-170.975	0.601994	0.000785519	gemma_eqtl_chr1_gene490_sva5.assoc.txt	0.198458
1	1_94866976_T_G	94866976	3	T	G	0.325	-0.27922	0.0809221	-170.917	0.578207	0.000708672	gemma_eqtl_chr1_gene490_sva5.assoc.txt	0.186511
1	1_94870682_A_G	94870682	1	A	G	0.213	-0.3585	0.0946844	-169.683	0.653871	0.000213003	gemma_eqtl_chr1_gene490_sva5.assoc.txt	0.0922268
1	1_94871252_T_C	94871252	0	T	C	0.212	-0.35541	0.0946911	-169.791	0.658899	0.000240505	gemma_eqtl_chr1_gene490_sva5.assoc.txt	0.0988269
1	1_94871287_G_A	94871287	0	G	A	0.212	-0.35541	0.0946911	-169.791	0.658899	0.000240505	gemma_eqtl_chr1_gene490_sva5.assoc.txt	0.0988269
1	1_94871292_T_G	94871292	0	G	T	0.212	-0.35541	0.0946911	-169.791	0.658899	0.000240505	gemma_eqtl_chr1_gene490_sva5.assoc.txt	0.0988269
1	1_94872007_C_T	94872007	1	T	C	0.213	-0.3585	0.0946844	-169.683	0.653871	0.000213003	gemma_eqtl_chr1_gene490_sva5.assoc.txt	0.0922268
1	1_94872232_C_T	94872232	1	C	T	0.213	-0.3585	0.0946844	-169.683	0.653871	0.000213003	gemma_eqtl_chr1_gene490_sva5.assoc.txt	0.0922268
1	1_94872288_C_T	94872288	3	C	T	0.21	-0.362084	0.0953793	-169.57	0.729144	0.000205266	gemma_eqtl_chr1_gene490_sva5.assoc.txt	0.0900379
1	1_94872541_T_C	94872541	1	T	C	0.213	-0.3585	0.0946844	-169.683	0.653871	0.000213003	gemma_eqtl_chr1_gene490_sva5.assoc.txt	0.0922268
1	1_94872841_C_G	94872841	0	C	G	0.215	-0.358452	0.0941786	-169.619	0.649091	0.000197902	gemma_eqtl_chr1_gene490_sva5.assoc.txt	0.0878745
1	1_94872846_G_A	94872846	0	G	A	0.215	-0.358452	0.0941786	-169.619	0.649091	0.000197902	gemma_eqtl_chr1_gene490_sva5.assoc.txt	0.0878745
1	1_94873514_C_T	94873514	0	C	T	0.215	-0.358452	0.0941786	-169.619	0.649091	0.000197902	gemma_eqtl_chr1_gene490_sva5.assoc.txt	0.0878745
1	1_94874673_G_C	94874673	0	G	C	0.215	-0.358452	0.0941786	-169.619	0.649091	0.000197902	gemma_eqtl_chr1_gene490_sva5.assoc.txt	0.0878745
1	1_94875643_C_T	94875643	0	C	T	0.215	-0.358452	0.0941786	-169.619	0.649091	0.000197902	gemma_eqtl_chr1_gene490_sva5.assoc.txt	0.0878745
1	1_94878587_G_A	94878587	0	A	G	0.215	-0.358452	0.0941786	-169.619	0.649091	0.000197902	gemma_eqtl_chr1_gene490_sva5.assoc.txt	0.0878745
1	1_94879874_C_T	94879874	0	T	C	0.215	-0.358452	0.0941786	-169.619	0.649091	0.000197902	gemma_eqtl_chr1_gene490_sva5.assoc.txt	0.0878745
1	1_94880348_C_G	94880348	0	C	G	0.23	-0.31994	0.0887635	-170.246	0.708165	0.000412651	gemma_eqtl_chr1_gene490_sva5.assoc.txt	0.136989
1	1_94880366_C_T	94880366	0	C	T	0.23	-0.31994	0.0887635	-170.246	0.708165	0.000412651	gemma_eqtl_chr1_gene490_sva5.assoc.txt	0.136989
1	1_94880745_T_G	94880745	6	T	G	0.123	-0.481549	0.115532	-168.113	0.958885	4.92051e-05	gemma_eqtl_chr1_gene490_sva5.assoc.txt	0.0339924
1	1_90819188_G_T	90819188	0	G	T	0.282	0.197179	0.0572051	-103.814	1e-05	0.000717537	gemma_eqtl_chr1_gene493_sva5.assoc.txt	0.188049
1	1_90819485_C_T	90819485	0	C	T	0.282	0.197179	0.0572051	-103.814	1e-05	0.000717537	gemma_eqtl_chr1_gene493_sva5.assoc.txt	0.188049
1	1_90819515_A_G	90819515	0	A	G	0.282	0.197179	0.0572051	-103.814	1e-05	0.000717537	gemma_eqtl_chr1_gene493_sva5.assoc.txt	0.188049
1	1_90833889_T_C	90833889	1	T	C	0.213	0.216715	0.0614784	-103.56	1e-05	0.000546511	gemma_eqtl_chr1_gene493_sva5.assoc.txt	0.16092
1	1_91044838_C_T	91044838	1	C	T	0.456	0.208966	0.0492074	-100.99	1e-05	3.59446e-05	gemma_eqtl_chr1_gene493_sva5.assoc.txt	0.026576
1	1_91052107_G_A	91052107	2	A	G	0.424	0.205176	0.0480908	-100.914	1e-05	3.31898e-05	gemma_eqtl_chr1_gene493_sva5.assoc.txt	0.0250741
1	1_91053504_T_C	91053504	6	C	T	0.166	0.269718	0.0635454	-100.999	1e-05	3.62574e-05	gemma_eqtl_chr1_gene493_sva5.assoc.txt	0.0267344
1	1_91053534_T_C	91053534	1	C	T	0.395	0.22412	0.0484619	-99.4905	1e-05	7.48463e-06	gemma_eqtl_chr1_gene493_sva5.assoc.txt	0.0079282
1	1_91053755_C_A	91053755	6	A	C	0.166	0.269718	0.0635454	-100.999	1e-05	3.62574e-05	gemma_eqtl_chr1_gene493_sva5.assoc.txt	0.0267344
1	1_91096885_A_C	91096885	2	C	A	0.226	0.205404	0.059733	-103.812	0.214051	0.000738061	gemma_eqtl_chr1_gene493_sva5.assoc.txt	0.191342
1	1_91116769_C_A	91116769	1	A	C	0.304	0.221729	0.0484152	-99.674	1e-05	9.06391e-06	gemma_eqtl_chr1_gene493_sva5.assoc.txt	0.0091732
1	1_91116945_G_T	91116945	1	T	G	0.304	0.221729	0.0484152	-99.674	1e-05	9.06391e-06	gemma_eqtl_chr1_gene493_sva5.assoc.txt	0.0091732
1	1_91118921_G_A	91118921	1	A	G	0.304	0.221729	0.0484152	-99.674	1e-05	9.06391e-06	gemma_eqtl_chr1_gene493_sva5.assoc.txt	0.0091732
1	1_91125278_G_A	91125278	5	A	G	0.461	0.18522	0.0512787	-103.272	1e-05	0.000401582	gemma_eqtl_chr1_gene493_sva5.assoc.txt	0.134285
1	1_91145075_C_T	91145075	2	T	C	0.232	0.187943	0.0548935	-103.859	0.0455109	0.000776973	gemma_eqtl_chr1_gene493_sva5.assoc.txt	0.197734
1	1_91164982_C_T	91164982	1	T	C	0.082	0.304271	0.0835211	-103.119	0.104768	0.000359285	gemma_eqtl_chr1_gene493_sva5.assoc.txt	0.126169
1	1_91166362_A_G	91166362	1	G	A	0.082	0.304271	0.0835211	-103.119	0.104768	0.000359285	gemma_eqtl_chr1_gene493_sva5.assoc.txt	0.126169
1	1_91167034_C_G	91167034	1	G	C	0.082	0.304271	0.0835211	-103.119	0.104768	0.000359285	gemma_eqtl_chr1_gene493_sva5.assoc.txt	0.126169
1	1_91182273_G_A	91182273	2	A	G	0.094	0.273329	0.0781375	-103.599	0.10667	0.000600728	gemma_eqtl_chr1_gene493_sva5.assoc.txt	0.169397
1	1_89234699_A_C	89234699	6	C	A	0.343	-0.250628	0.0584057	-126.578	0.344973	3.00278e-05	gemma_eqtl_chr1_gene495_sva5.assoc.txt	0.0233394
1	1_89237446_A_C	89237446	4	C	A	0.452	-0.198015	0.0557684	-129.236	0.325101	0.000499392	gemma_eqtl_chr1_gene495_sva5.assoc.txt	0.152434
1	1_89237447_G_A	89237447	4	A	G	0.345	-0.25142	0.0583444	-126.507	0.346504	2.79024e-05	gemma_eqtl_chr1_gene495_sva5.assoc.txt	0.022082
1	1_89237545_A_G	89237545	4	G	A	0.345	-0.25142	0.0583444	-126.507	0.346504	2.79024e-05	gemma_eqtl_chr1_gene495_sva5.assoc.txt	0.022082
1	1_89237919_G_T	89237919	4	T	G	0.452	-0.198015	0.0557684	-129.236	0.325101	0.000499392	gemma_eqtl_chr1_gene495_sva5.assoc.txt	0.152434
1	1_89237995_G_A	89237995	4	A	G	0.345	-0.25142	0.0583444	-126.507	0.346504	2.79024e-05	gemma_eqtl_chr1_gene495_sva5.assoc.txt	0.022082
1	1_89238633_A_G	89238633	2	G	A	0.459	-0.19783	0.0549236	-129.058	0.349153	0.000416357	gemma_eqtl_chr1_gene495_sva5.assoc.txt	0.137935
1	1_89239489_A_C	89239489	2	C	A	0.353	-0.248418	0.0570761	-126.331	0.392367	2.33966e-05	gemma_eqtl_chr1_gene495_sva5.assoc.txt	0.0193972
1	1_89241583_T_G	89241583	0	G	T	0.294	-0.321271	0.0577503	-121.112	0.384683	1.03457e-07	gemma_eqtl_chr1_gene495_sva5.assoc.txt	0.000238583
1	1_89241784_T_A	89241784	0	A	T	0.355	-0.25044	0.0569773	-126.161	0.395759	1.96023e-05	gemma_eqtl_chr1_gene495_sva5.assoc.txt	0.0168654
1	1_89242009_C_T	89242009	0	T	C	0.355	-0.25044	0.0569773	-126.161	0.395759	1.96023e-05	gemma_eqtl_chr1_gene495_sva5.assoc.txt	0.0168654
1	1_89248813_C_A	89248813	0	A	C	0.355	-0.25044	0.0569773	-126.161	0.395759	1.96023e-05	gemma_eqtl_chr1_gene495_sva5.assoc.txt	0.0168654
1	1_89248846_G_A	89248846	0	A	G	0.294	-0.321271	0.0577503	-121.112	0.384683	1.03457e-07	gemma_eqtl_chr1_gene495_sva5.assoc.txt	0.000238583
1	1_89251641_C_T	89251641	2	T	C	0.397	-0.244319	0.05469	-125.878	0.358288	1.45461e-05	gemma_eqtl_chr1_gene495_sva5.assoc.txt	0.0134841
1	1_89253445_C_A	89253445	5	A	C	0.395	-0.243802	0.0547712	-125.942	0.359514	1.55539e-05	gemma_eqtl_chr1_gene495_sva5.assoc.txt	0.0140703
1	1_89253454_G_A	89253454	5	A	G	0.395	-0.243802	0.0547712	-125.942	0.359514	1.55539e-05	gemma_eqtl_chr1_gene495_sva5.assoc.txt	0.0140703
1	1_89253463_C_T	89253463	5	T	C	0.395	-0.243802	0.0547712	-125.942	0.359514	1.55539e-05	gemma_eqtl_chr1_gene495_sva5.assoc.txt	0.0140703
1	1_89253563_G_A	89253563	5	A	G	0.395	-0.243802	0.0547712	-125.942	0.359514	1.55539e-05	gemma_eqtl_chr1_gene495_sva5.assoc.txt	0.0140703
1	1_89253774_G_A	89253774	3	A	G	0.29	-0.320435	0.0580165	-121.303	0.360075	1.25443e-07	gemma_eqtl_chr1_gene495_sva5.assoc.txt	0.000280993
1	1_89261330_A_G	89261330	0	G	A	0.355	-0.25044	0.0569773	-126.161	0.395759	1.96023e-05	gemma_eqtl_chr1_gene495_sva5.assoc.txt	0.0168654
1	1_89261407_G_A	89261407	0	A	G	0.459	-0.198431	0.0549114	-129.018	0.34949	0.000399223	gemma_eqtl_chr1_gene495_sva5.assoc.txt	0.133859
1	1_89261544_T_C	89261544	0	C	T	0.398	-0.244657	0.0546662	-125.844	0.364701	1.40617e-05	gemma_eqtl_chr1_gene495_sva5.assoc.txt	0.0131835
1	1_89263459_A_G	89263459	0	G	A	0.459	-0.198431	0.0549114	-129.018	0.34949	0.000399223	gemma_eqtl_chr1_gene495_sva5.assoc.txt	0.133859
1	1_89263608_C_G	89263608	0	G	C	0.294	-0.321271	0.0577503	-121.112	0.384683	1.03457e-07	gemma_eqtl_chr1_gene495_sva5.assoc.txt	0.000238583
1	1_89263790_T_C	89263790	0	C	T	0.459	-0.198431	0.0549114	-129.018	0.34949	0.000399223	gemma_eqtl_chr1_gene495_sva5.assoc.txt	0.133859
1	1_89263982_G_T	89263982	0	T	G	0.459	-0.198431	0.0549114	-129.018	0.34949	0.000399223	gemma_eqtl_chr1_gene495_sva5.assoc.txt	0.133859
1	1_89266494_C_T	89266494	0	T	C	0.294	-0.321271	0.0577503	-121.112	0.384683	1.03457e-07	gemma_eqtl_chr1_gene495_sva5.assoc.txt	0.000238583
1	1_89267835_G_A	89267835	0	A	G	0.459	-0.198431	0.0549114	-129.018	0.34949	0.000399223	gemma_eqtl_chr1_gene495_sva5.assoc.txt	0.133859
1	1_89267881_G_A	89267881	0	A	G	0.459	-0.198431	0.0549114	-129.018	0.34949	0.000399223	gemma_eqtl_chr1_gene495_sva5.assoc.txt	0.133859
1	1_89268065_C_T	89268065	0	T	C	0.294	-0.321271	0.0577503	-121.112	0.384683	1.03457e-07	gemma_eqtl_chr1_gene495_sva5.assoc.txt	0.000238583
1	1_89268238_G_A	89268238	0	A	G	0.459	-0.198431	0.0549114	-129.018	0.34949	0.000399223	gemma_eqtl_chr1_gene495_sva5.assoc.txt	0.133859
1	1_89268862_C_T	89268862	0	T	C	0.459	-0.198431	0.0549114	-129.018	0.34949	0.000399223	gemma_eqtl_chr1_gene495_sva5.assoc.txt	0.133859
1	1_89269060_C_G	89269060	0	G	C	0.459	-0.198431	0.0549114	-129.018	0.34949	0.000399223	gemma_eqtl_chr1_gene495_sva5.assoc.txt	0.133859
1	1_89269087_T_A	89269087	0	A	T	0.459	-0.198431	0.0549114	-129.018	0.34949	0.000399223	gemma_eqtl_chr1_gene495_sva5.assoc.txt	0.133859
1	1_89269149_G_C	89269149	0	C	G	0.294	-0.321271	0.0577503	-121.112	0.384683	1.03457e-07	gemma_eqtl_chr1_gene495_sva5.assoc.txt	0.000238583
1	1_89269443_A_C	89269443	0	C	A	0.459	-0.198431	0.0549114	-129.018	0.34949	0.000399223	gemma_eqtl_chr1_gene495_sva5.assoc.txt	0.133859
1	1_89269546_A_G	89269546	0	G	A	0.355	-0.25044	0.0569773	-126.161	0.395759	1.96023e-05	gemma_eqtl_chr1_gene495_sva5.assoc.txt	0.0168654
1	1_89269586_G_A	89269586	0	A	G	0.294	-0.321271	0.0577503	-121.112	0.384683	1.03457e-07	gemma_eqtl_chr1_gene495_sva5.assoc.txt	0.000238583
1	1_89269912_C_T	89269912	0	T	C	0.355	-0.25044	0.0569773	-126.161	0.395759	1.96023e-05	gemma_eqtl_chr1_gene495_sva5.assoc.txt	0.0168654
1	1_89269955_A_G	89269955	0	G	A	0.355	-0.25044	0.0569773	-126.161	0.395759	1.96023e-05	gemma_eqtl_chr1_gene495_sva5.assoc.txt	0.0168654
1	1_89269959_C_G	89269959	0	G	C	0.294	-0.321271	0.0577503	-121.112	0.384683	1.03457e-07	gemma_eqtl_chr1_gene495_sva5.assoc.txt	0.000238583
1	1_89270386_A_G	89270386	0	G	A	0.294	-0.321271	0.0577503	-121.112	0.384683	1.03457e-07	gemma_eqtl_chr1_gene495_sva5.assoc.txt	0.000238583
1	1_89270504_T_G	89270504	0	G	T	0.294	-0.321271	0.0577503	-121.112	0.384683	1.03457e-07	gemma_eqtl_chr1_gene495_sva5.assoc.txt	0.000238583
1	1_89271769_A_C	89271769	0	C	A	0.459	-0.198431	0.0549114	-129.018	0.34949	0.000399223	gemma_eqtl_chr1_gene495_sva5.assoc.txt	0.133859
1	1_89272477_T_C	89272477	0	C	T	0.459	-0.198431	0.0549114	-129.018	0.34949	0.000399223	gemma_eqtl_chr1_gene495_sva5.assoc.txt	0.133859
1	1_89272718_A_C	89272718	0	C	A	0.294	-0.321271	0.0577503	-121.112	0.384683	1.03457e-07	gemma_eqtl_chr1_gene495_sva5.assoc.txt	0.000238583
1	1_89272969_T_C	89272969	0	C	T	0.459	-0.198431	0.0549114	-129.018	0.34949	0.000399223	gemma_eqtl_chr1_gene495_sva5.assoc.txt	0.133859
1	1_89273596_C_T	89273596	0	T	C	0.294	-0.321271	0.0577503	-121.112	0.384683	1.03457e-07	gemma_eqtl_chr1_gene495_sva5.assoc.txt	0.000238583
1	1_89273925_C_T	89273925	0	T	C	0.294	-0.321271	0.0577503	-121.112	0.384683	1.03457e-07	gemma_eqtl_chr1_gene495_sva5.assoc.txt	0.000238583
1	1_89274526_C_T	89274526	0	T	C	0.294	-0.321271	0.0577503	-121.112	0.384683	1.03457e-07	gemma_eqtl_chr1_gene495_sva5.assoc.txt	0.000238583
1	1_89277542_T_C	89277542	0	C	T	0.294	-0.321271	0.0577503	-121.112	0.384683	1.03457e-07	gemma_eqtl_chr1_gene495_sva5.assoc.txt	0.000238583
1	1_89277732_T_C	89277732	0	C	T	0.398	-0.244657	0.0546662	-125.844	0.364701	1.40617e-05	gemma_eqtl_chr1_gene495_sva5.assoc.txt	0.0131835
1	1_89278391_C_T	89278391	2	T	C	0.403	-0.243811	0.0552359	-126.089	0.358177	1.81566e-05	gemma_eqtl_chr1_gene495_sva5.assoc.txt	0.0157776
1	1_89290295_A_C	89290295	8	C	A	0.299	-0.332091	0.0586127	-120.628	0.370518	6.27715e-08	gemma_eqtl_chr1_gene495_sva5.assoc.txt	0.000155409
1	1_89290713_G_A	89290713	8	A	G	0.299	-0.332091	0.0586127	-120.628	0.370518	6.27715e-08	gemma_eqtl_chr1_gene495_sva5.assoc.txt	0.000155409
1	1_89325088_T_C	89325088	7	C	T	0.309	-0.268361	0.0583507	-125.441	0.213702	8.34724e-06	gemma_eqtl_chr1_gene495_sva5.assoc.txt	0.00856255
1	1_89325279_T_C	89325279	6	C	T	0.31	-0.271232	0.0582006	-125.191	0.212224	6.42486e-06	gemma_eqtl_chr1_gene495_sva5.assoc.txt	0.00699199
1	1_89326924_G_A	89326924	4	A	G	0.241	-0.30788	0.0609015	-123.541	0.188394	1.11992e-06	gemma_eqtl_chr1_gene495_sva5.assoc.txt	0.00160234
1	1_89326987_A_T	89326987	6	T	A	0.31	-0.271232	0.0582006	-125.191	0.212224	6.42486e-06	gemma_eqtl_chr1_gene495_sva5.assoc.txt	0.00699199
1	1_89328560_T_G	89328560	8	T	G	0.436	-0.223488	0.0644274	-129.474	0.391218	0.000665035	gemma_eqtl_chr1_gene495_sva5.assoc.txt	0.179357
1	1_89330030_A_T	89330030	4	T	A	0.429	0.229423	0.0563158	-127.439	0.556642	7.13125e-05	gemma_eqtl_chr1_gene495_sva5.assoc.txt	0.0440973
1	1_89330373_T_C	89330373	7	C	T	0.427	-0.237806	0.0661752	-129.071	0.38909	0.000428908	gemma_eqtl_chr1_gene495_sva5.assoc.txt	0.140387
1	1_89330380_G_C	89330380	7	G	C	0.427	-0.237806	0.0661752	-129.071	0.38909	0.000428908	gemma_eqtl_chr1_gene495_sva5.assoc.txt	0.140387
1	1_89330647_A_G	89330647	8	G	A	0.402	-0.259421	0.0713179	-128.925	0.364262	0.00036648	gemma_eqtl_chr1_gene495_sva5.assoc.txt	0.126726
1	1_89331838_G_C	89331838	5	C	G	0.371	0.273535	0.0629414	-126.345	0.378012	2.403e-05	gemma_eqtl_chr1_gene495_sva5.assoc.txt	0.0198667
1	1_89332869_G_A	89332869	2	A	G	0.241	-0.314686	0.0605974	-122.886	0.225033	5.95778e-07	gemma_eqtl_chr1_gene495_sva5.assoc.txt	0.000929123
1	1_89333118_G_T	89333118	5	G	T	0.302	0.241832	0.0689107	-129.452	0.618377	0.00057744	gemma_eqtl_chr1_gene495_sva5.assoc.txt	0.165699
1	1_89334357_T_C	89334357	2	C	T	0.206	-0.372873	0.065952	-120.823	0.183046	6.66121e-08	gemma_eqtl_chr1_gene495_sva5.assoc.txt	0.000164564
1	1_89339765_A_C	89339765	1	C	A	0.287	-0.232634	0.0643126	-129.08	0.598167	0.000394165	gemma_eqtl_chr1_gene495_sva5.assoc.txt	0.132885
1	1_89340566_C_T	89340566	6	T	C	0.31	-0.223579	0.0618231	-129.036	0.530621	0.000395286	gemma_eqtl_chr1_gene495_sva5.assoc.txt	0.133224
1	1_89347216_G_C	89347216	4	C	G	0.315	-0.290325	0.0575455	-123.92	0.037505	1.17322e-06	gemma_eqtl_chr1_gene495_sva5.assoc.txt	0.00165852
1	1_89347915_G_C	89347915	4	C	G	0.315	-0.290325	0.0575455	-123.92	0.037505	1.17322e-06	gemma_eqtl_chr1_gene495_sva5.assoc.txt	0.00165852
1	1_89349699_C_G	89349699	7	G	C	0.321	-0.296407	0.0562732	-122.786	0.0904975	4.21978e-07	gemma_eqtl_chr1_gene495_sva5.assoc.txt	0.000706863
1	1_89353705_G_C	89353705	2	G	C	0.444	-0.220129	0.0562453	-128.295	0.089705	0.000132104	gemma_eqtl_chr1_gene495_sva5.assoc.txt	0.0676654
1	1_89356376_T_C	89356376	4	T	C	0.435	-0.214076	0.0570167	-128.812	0.108689	0.000239396	gemma_eqtl_chr1_gene495_sva5.assoc.txt	0.0985179
1	1_89381493_A_G	89381493	6	A	G	0.392	-0.227147	0.0584388	-128.08	0.333404	0.000146204	gemma_eqtl_chr1_gene495_sva5.assoc.txt	0.07227
1	1_89381582_T_*	89381582	5	*	T	0.353	-0.269675	0.0592563	-125.767	0.131943	1.02375e-05	gemma_eqtl_chr1_gene495_sva5.assoc.txt	0.0102041
1	1_89384021_T_C	89384021	1	C	T	0.345	-0.272759	0.0581498	-125.286	0.0904231	5.63759e-06	gemma_eqtl_chr1_gene495_sva5.assoc.txt	0.00629575
1	1_89384896_C_T	89384896	1	T	C	0.345	-0.272759	0.0581498	-125.286	0.0904231	5.63759e-06	gemma_eqtl_chr1_gene495_sva5.assoc.txt	0.00629575
1	1_89385484_G_T	89385484	4	G	T	0.402	-0.25508	0.0595072	-126.921	0.0838003	3.05953e-05	gemma_eqtl_chr1_gene495_sva5.assoc.txt	0.0236276
1	1_89386360_G_A	89386360	3	A	G	0.175	0.282764	0.0750349	-128.467	0.374811	0.000227517	gemma_eqtl_chr1_gene495_sva5.assoc.txt	0.0960329
1	1_89386460_T_C	89386460	4	T	C	0.411	-0.227789	0.0555611	-127.579	0.104825	6.44307e-05	gemma_eqtl_chr1_gene495_sva5.assoc.txt	0.0410908
1	1_89386643_T_C	89386643	4	C	T	0.173	0.274481	0.0752616	-128.889	0.354932	0.000354185	gemma_eqtl_chr1_gene495_sva5.assoc.txt	0.125158
1	1_89387486_G_A	89387486	3	A	G	0.154	0.312574	0.081518	-128.676	0.903118	0.000178074	gemma_eqtl_chr1_gene495_sva5.assoc.txt	0.0819188
1	1_89393446_G_A	89393446	0	A	G	0.253	-0.257989	0.0713591	-129.348	0.0820483	0.000396804	gemma_eqtl_chr1_gene495_sva5.assoc.txt	0.133657
1	1_89395115_C_T	89395115	0	T	C	0.253	-0.257989	0.0713591	-129.348	0.0820483	0.000396804	gemma_eqtl_chr1_gene495_sva5.assoc.txt	0.133657
1	1_89395361_G_T	89395361	0	T	G	0.253	-0.257989	0.0713591	-129.348	0.0820483	0.000396804	gemma_eqtl_chr1_gene495_sva5.assoc.txt	0.133657
1	1_89411873_C_G	89411873	3	G	C	0.373	-0.403225	0.0528431	-110.726	0.0596893	1.69724e-12	gemma_eqtl_chr1_gene495_sva5.assoc.txt	9.5416e-09
1	1_89412221_A_G	89412221	3	G	A	0.373	-0.403225	0.0528431	-110.726	0.0596893	1.69724e-12	gemma_eqtl_chr1_gene495_sva5.assoc.txt	9.5416e-09
1	1_89412309_T_C	89412309	3	C	T	0.373	-0.403225	0.0528431	-110.726	0.0596893	1.69724e-12	gemma_eqtl_chr1_gene495_sva5.assoc.txt	9.5416e-09
1	1_89414144_C_T	89414144	2	T	C	0.135	-0.374366	0.0855938	-126.58	0.084085	2.14336e-05	gemma_eqtl_chr1_gene495_sva5.assoc.txt	0.0182604
1	1_89414847_G_A	89414847	0	A	G	0.233	-0.283956	0.0649813	-126.268	0.432241	2.17835e-05	gemma_eqtl_chr1_gene495_sva5.assoc.txt	0.0184494
1	1_89416146_A_G	89416146	0	G	A	0.233	-0.283956	0.0649813	-126.268	0.432241	2.17835e-05	gemma_eqtl_chr1_gene495_sva5.assoc.txt	0.0184494
1	1_89417529_A_G	89417529	0	G	A	0.233	-0.283956	0.0649813	-126.268	0.432241	2.17835e-05	gemma_eqtl_chr1_gene495_sva5.assoc.txt	0.0184494
1	1_89422093_C_A	89422093	2	A	C	0.135	-0.374366	0.0855938	-126.58	0.084085	2.14336e-05	gemma_eqtl_chr1_gene495_sva5.assoc.txt	0.0182604
1	1_89423522_G_A	89423522	0	A	G	0.372	-0.405076	0.052335	-110.165	0.038906	9.02656e-13	gemma_eqtl_chr1_gene495_sva5.assoc.txt	5.48967e-09
1	1_89423797_A_G	89423797	0	G	A	0.372	-0.405076	0.052335	-110.165	0.038906	9.02656e-13	gemma_eqtl_chr1_gene495_sva5.assoc.txt	5.48967e-09
1	1_89423843_C_T	89423843	0	T	C	0.233	-0.283956	0.0649813	-126.268	0.432241	2.17835e-05	gemma_eqtl_chr1_gene495_sva5.assoc.txt	0.0184494
1	1_89423863_A_C	89423863	0	C	A	0.14	-0.383149	0.0838366	-125.836	0.0682283	9.43824e-06	gemma_eqtl_chr1_gene495_sva5.assoc.txt	0.00946271
1	1_89424057_G_A	89424057	0	A	G	0.372	-0.405076	0.052335	-110.165	0.038906	9.02656e-13	gemma_eqtl_chr1_gene495_sva5.assoc.txt	5.48967e-09
1	1_89424125_C_G	89424125	0	G	C	0.14	-0.383149	0.0838366	-125.836	0.0682283	9.43824e-06	gemma_eqtl_chr1_gene495_sva5.assoc.txt	0.00946271
1	1_89424171_C_A	89424171	0	A	C	0.233	-0.283956	0.0649813	-126.268	0.432241	2.17835e-05	gemma_eqtl_chr1_gene495_sva5.assoc.txt	0.0184494
1	1_89424175_T_A	89424175	0	A	T	0.233	-0.283956	0.0649813	-126.268	0.432241	2.17835e-05	gemma_eqtl_chr1_gene495_sva5.assoc.txt	0.0184494
1	1_89424327_A_G	89424327	0	G	A	0.369	-0.395022	0.0526102	-111.424	0.0563269	3.41758e-12	gemma_eqtl_chr1_gene495_sva5.assoc.txt	1.78221e-08
1	1_89424328_G_C	89424328	0	C	G	0.14	-0.383149	0.0838366	-125.836	0.0682283	9.43824e-06	gemma_eqtl_chr1_gene495_sva5.assoc.txt	0.00946271
1	1_89424404_T_C	89424404	0	C	T	0.23	-0.276282	0.065359	-126.823	0.454229	3.88736e-05	gemma_eqtl_chr1_gene495_sva5.assoc.txt	0.0283148
1	1_89424406_G_A	89424406	0	A	G	0.23	-0.276282	0.065359	-126.823	0.454229	3.88736e-05	gemma_eqtl_chr1_gene495_sva5.assoc.txt	0.0283148
1	1_89425076_T_C	89425076	2	C	T	0.276	-0.382657	0.0623012	-118.528	0.129025	5.76205e-09	gemma_eqtl_chr1_gene495_sva5.assoc.txt	1.70055e-05
1	1_89425123_T_C	89425123	2	C	T	0.371	-0.404362	0.0524233	-110.317	0.0388681	1.05309e-12	gemma_eqtl_chr1_gene495_sva5.assoc.txt	6.06832e-09
1	1_89426333_T_C	89426333	2	C	T	0.371	-0.404362	0.0524233	-110.317	0.0388681	1.05309e-12	gemma_eqtl_chr1_gene495_sva5.assoc.txt	6.06832e-09
1	1_89426338_A_G	89426338	2	G	A	0.371	-0.404362	0.0524233	-110.317	0.0388681	1.05309e-12	gemma_eqtl_chr1_gene495_sva5.assoc.txt	6.06832e-09
1	1_89427406_T_G	89427406	0	G	T	0.238	-0.38252	0.064469	-119.919	1e-05	1.6644e-08	gemma_eqtl_chr1_gene495_sva5.assoc.txt	4.50672e-05
1	1_89427821_A_G	89427821	0	G	A	0.372	-0.405076	0.052335	-110.165	0.038906	9.02656e-13	gemma_eqtl_chr1_gene495_sva5.assoc.txt	5.48967e-09
1	1_89427910_C_G	89427910	0	G	C	0.372	-0.405076	0.052335	-110.165	0.038906	9.02656e-13	gemma_eqtl_chr1_gene495_sva5.assoc.txt	5.48967e-09
1	1_89430188_G_A	89430188	0	A	G	0.372	-0.405076	0.052335	-110.165	0.038906	9.02656e-13	gemma_eqtl_chr1_gene495_sva5.assoc.txt	5.48967e-09
1	1_89430864_T_G	89430864	0	G	T	0.372	-0.405076	0.052335	-110.165	0.038906	9.02656e-13	gemma_eqtl_chr1_gene495_sva5.assoc.txt	5.48967e-09
1	1_89430908_A_C	89430908	0	C	A	0.238	-0.38252	0.064469	-119.919	1e-05	1.6644e-08	gemma_eqtl_chr1_gene495_sva5.assoc.txt	4.50672e-05
1	1_89431321_A_C	89431321	2	C	A	0.371	-0.403753	0.0524211	-110.385	0.0374082	1.12404e-12	gemma_eqtl_chr1_gene495_sva5.assoc.txt	6.42097e-09
1	1_89431374_G_A	89431374	2	A	G	0.371	-0.403753	0.0524211	-110.385	0.0374082	1.12404e-12	gemma_eqtl_chr1_gene495_sva5.assoc.txt	6.42097e-09
1	1_89431407_A_G	89431407	3	G	A	0.373	-0.405002	0.0524627	-110.243	0.0514907	1.0148e-12	gemma_eqtl_chr1_gene495_sva5.assoc.txt	5.91422e-09
1	1_89431476_C_T	89431476	2	T	C	0.371	-0.403753	0.0524211	-110.385	0.0374082	1.12404e-12	gemma_eqtl_chr1_gene495_sva5.assoc.txt	6.42097e-09
1	1_89431729_G_A	89431729	2	A	G	0.371	-0.403753	0.0524211	-110.385	0.0374082	1.12404e-12	gemma_eqtl_chr1_gene495_sva5.assoc.txt	6.42097e-09
1	1_89432035_A_T	89432035	0	T	A	0.14	-0.383149	0.0838366	-125.836	0.0682283	9.43824e-06	gemma_eqtl_chr1_gene495_sva5.assoc.txt	0.00946271
1	1_89432625_T_C	89432625	8	C	T	0.381	-0.414244	0.0528185	-109.544	0.0505926	4.97221e-13	gemma_eqtl_chr1_gene495_sva5.assoc.txt	3.62682e-09
1	1_89432927_C_G	89432927	1	G	C	0.137	-0.39526	0.0841513	-125.303	0.0728262	5.48439e-06	gemma_eqtl_chr1_gene495_sva5.assoc.txt	0.00616197
1	1_89433584_G_T	89433584	4	T	G	0.226	-0.362731	0.0656418	-121.774	0.0280739	1.23794e-07	gemma_eqtl_chr1_gene495_sva5.assoc.txt	0.000277433
1	1_89433618_C_T	89433618	6	T	C	0.223	-0.364287	0.066029	-121.783	0.0383091	1.29163e-07	gemma_eqtl_chr1_gene495_sva5.assoc.txt	0.000288485
1	1_89433675_A_T	89433675	5	T	A	0.216	-0.372356	0.0669633	-121.507	0.0637164	1.04721e-07	gemma_eqtl_chr1_gene495_sva5.assoc.txt	0.000239897
1	1_89566818_G_C	89566818	5	G	C	0.135	-0.363588	0.0864817	-127.355	0.0405278	4.26106e-05	gemma_eqtl_chr1_gene495_sva5.assoc.txt	0.030516
1	1_89573874_T_C	89573874	2	T	C	0.482	-0.265091	0.0552325	-124.534	0.295632	3.50972e-06	gemma_eqtl_chr1_gene495_sva5.assoc.txt	0.00425664
1	1_89581313_C_T	89581313	1	C	T	0.491	-0.272321	0.0545646	-123.731	0.276176	1.49992e-06	gemma_eqtl_chr1_gene495_sva5.assoc.txt	0.00204996
1	1_89581704_T_G	89581704	1	T	G	0.491	-0.272321	0.0545646	-123.731	0.276176	1.49992e-06	gemma_eqtl_chr1_gene495_sva5.assoc.txt	0.00204996
1	1_89581878_T_C	89581878	1	T	C	0.482	-0.264901	0.0552402	-124.552	0.295529	3.57343e-06	gemma_eqtl_chr1_gene495_sva5.assoc.txt	0.00431236
1	1_89582519_T_C	89582519	1	C	T	0.482	-0.264901	0.0552402	-124.552	0.295529	3.57343e-06	gemma_eqtl_chr1_gene495_sva5.assoc.txt	0.00431236
1	1_89583146_T_C	89583146	0	C	T	0.323	-0.318824	0.06184	-123.078	0.206776	7.08095e-07	gemma_eqtl_chr1_gene495_sva5.assoc.txt	0.00106815
1	1_89583502_A_G	89583502	0	G	A	0.491	-0.272325	0.0545629	-123.73	0.276107	1.49826e-06	gemma_eqtl_chr1_gene495_sva5.assoc.txt	0.00204945
1	1_89584747_G_A	89584747	0	G	A	0.491	-0.272325	0.0545629	-123.73	0.276107	1.49826e-06	gemma_eqtl_chr1_gene495_sva5.assoc.txt	0.00204945
1	1_89585948_T_C	89585948	0	T	C	0.483	-0.264909	0.0552366	-124.55	0.295409	3.5662e-06	gemma_eqtl_chr1_gene495_sva5.assoc.txt	0.00430627
1	1_89586273_C_T	89586273	0	T	C	0.323	-0.318824	0.06184	-123.078	0.206776	7.08095e-07	gemma_eqtl_chr1_gene495_sva5.assoc.txt	0.00106815
1	1_89586725_A_G	89586725	0	G	A	0.323	-0.318824	0.06184	-123.078	0.206776	7.08095e-07	gemma_eqtl_chr1_gene495_sva5.assoc.txt	0.00106815
1	1_89587902_T_G	89587902	0	G	T	0.323	-0.318824	0.06184	-123.078	0.206776	7.08095e-07	gemma_eqtl_chr1_gene495_sva5.assoc.txt	0.00106815
1	1_89590947_C_T	89590947	2	T	C	0.321	-0.323605	0.0618074	-122.741	0.190977	4.88895e-07	gemma_eqtl_chr1_gene495_sva5.assoc.txt	0.000791628
1	1_89593485_G_A	89593485	2	A	G	0.485	-0.286441	0.0548239	-122.73	0.239293	5.14406e-07	gemma_eqtl_chr1_gene495_sva5.assoc.txt	0.000823964
1	1_89594114_G_A	89594114	2	A	G	0.321	-0.323605	0.0618074	-122.741	0.190977	4.88895e-07	gemma_eqtl_chr1_gene495_sva5.assoc.txt	0.000791628
1	1_89594169_C_T	89594169	2	T	C	0.321	-0.323605	0.0618074	-122.741	0.190977	4.88895e-07	gemma_eqtl_chr1_gene495_sva5.assoc.txt	0.000791628
1	1_89598128_A_G	89598128	2	G	A	0.321	-0.323605	0.0618074	-122.741	0.190977	4.88895e-07	gemma_eqtl_chr1_gene495_sva5.assoc.txt	0.000791628
1	1_89598509_G_A	89598509	4	A	G	0.318	-0.31974	0.062101	-123.129	0.192201	7.31016e-07	gemma_eqtl_chr1_gene495_sva5.assoc.txt	0.00109985
1	1_89598917_T_C	89598917	4	C	T	0.318	-0.31974	0.062101	-123.129	0.192201	7.31016e-07	gemma_eqtl_chr1_gene495_sva5.assoc.txt	0.00109985
1	1_89600331_G_C	89600331	4	C	G	0.485	-0.286091	0.0548335	-122.763	0.239023	5.32117e-07	gemma_eqtl_chr1_gene495_sva5.assoc.txt	0.000845576
1	1_89602949_T_C	89602949	4	C	T	0.318	-0.31974	0.062101	-123.129	0.192201	7.31016e-07	gemma_eqtl_chr1_gene495_sva5.assoc.txt	0.00109985
1	1_89606547_T_C	89606547	2	C	T	0.491	-0.272115	0.0545677	-123.748	0.275979	1.52753e-06	gemma_eqtl_chr1_gene495_sva5.assoc.txt	0.00208029
1	1_89607330_T_C	89607330	2	C	T	0.321	-0.314896	0.0621235	-123.46	0.208332	1.05325e-06	gemma_eqtl_chr1_gene495_sva5.assoc.txt	0.00153022
1	1_89607571_C_T	89607571	2	T	C	0.321	-0.314896	0.0621235	-123.46	0.208332	1.05325e-06	gemma_eqtl_chr1_gene495_sva5.assoc.txt	0.00153022
1	1_89609096_G_C	89609096	2	G	C	0.482	-0.264501	0.0552481	-124.585	0.295485	3.69975e-06	gemma_eqtl_chr1_gene495_sva5.assoc.txt	0.00443577
1	1_89609221_C_A	89609221	2	A	C	0.321	-0.314896	0.0621235	-123.46	0.208332	1.05325e-06	gemma_eqtl_chr1_gene495_sva5.assoc.txt	0.00153022
1	1_89612787_A_G	89612787	2	G	A	0.321	-0.314896	0.0621235	-123.46	0.208332	1.05325e-06	gemma_eqtl_chr1_gene495_sva5.assoc.txt	0.00153022
1	1_89613501_C_T	89613501	2	T	C	0.321	-0.314896	0.0621235	-123.46	0.208332	1.05325e-06	gemma_eqtl_chr1_gene495_sva5.assoc.txt	0.00153022
1	1_89613667_C_T	89613667	2	C	T	0.491	-0.272115	0.0545677	-123.748	0.275979	1.52753e-06	gemma_eqtl_chr1_gene495_sva5.assoc.txt	0.00208029
1	1_89620962_A_G	89620962	0	G	A	0.323	-0.318824	0.06184	-123.078	0.206776	7.08095e-07	gemma_eqtl_chr1_gene495_sva5.assoc.txt	0.00106815
1	1_89620972_T_C	89620972	0	C	T	0.483	-0.264909	0.0552366	-124.55	0.295409	3.5662e-06	gemma_eqtl_chr1_gene495_sva5.assoc.txt	0.00430627
1	1_89625465_T_C	89625465	0	C	T	0.491	-0.272325	0.0545629	-123.73	0.276107	1.49826e-06	gemma_eqtl_chr1_gene495_sva5.assoc.txt	0.00204945
1	1_89625544_A_G	89625544	0	G	A	0.323	-0.318824	0.06184	-123.078	0.206776	7.08095e-07	gemma_eqtl_chr1_gene495_sva5.assoc.txt	0.00106815
1	1_89625670_T_C	89625670	0	C	T	0.491	-0.272325	0.0545629	-123.73	0.276107	1.49826e-06	gemma_eqtl_chr1_gene495_sva5.assoc.txt	0.00204945
1	1_89625689_A_G	89625689	0	G	A	0.366	-0.258822	0.061031	-126.881	0.19997	3.67955e-05	gemma_eqtl_chr1_gene495_sva5.assoc.txt	0.0270793
1	1_89626457_T_C	89626457	0	C	T	0.366	-0.258822	0.061031	-126.881	0.19997	3.67955e-05	gemma_eqtl_chr1_gene495_sva5.assoc.txt	0.0270793
1	1_89627138_G_C	89627138	0	C	G	0.323	-0.318824	0.06184	-123.078	0.206776	7.08095e-07	gemma_eqtl_chr1_gene495_sva5.assoc.txt	0.00106815
1	1_89628013_T_C	89628013	0	T	C	0.491	-0.272325	0.0545629	-123.73	0.276107	1.49826e-06	gemma_eqtl_chr1_gene495_sva5.assoc.txt	0.00204945
1	1_89628502_A_G	89628502	0	G	A	0.323	-0.318824	0.06184	-123.078	0.206776	7.08095e-07	gemma_eqtl_chr1_gene495_sva5.assoc.txt	0.00106815
1	1_89629472_G_A	89629472	0	A	G	0.366	-0.258822	0.061031	-126.881	0.19997	3.67955e-05	gemma_eqtl_chr1_gene495_sva5.assoc.txt	0.0270793
1	1_89631264_C_T	89631264	0	T	C	0.366	-0.258822	0.061031	-126.881	0.19997	3.67955e-05	gemma_eqtl_chr1_gene495_sva5.assoc.txt	0.0270793
1	1_89631270_A_C	89631270	0	C	A	0.323	-0.318824	0.06184	-123.078	0.206776	7.08095e-07	gemma_eqtl_chr1_gene495_sva5.assoc.txt	0.00106815
1	1_89631867_G_A	89631867	0	A	G	0.323	-0.318824	0.06184	-123.078	0.206776	7.08095e-07	gemma_eqtl_chr1_gene495_sva5.assoc.txt	0.00106815
1	1_90995863_G_A	90995863	5	A	G	0.111	1.58382	0.45093	-398.82	1e-05	0.000571444	gemma_eqtl_chr1_gene502_sva5.assoc.txt	0.165236
1	1_90997181_C_A	90997181	5	A	C	0.347	1.09815	0.293495	-398.049	1e-05	0.000251109	gemma_eqtl_chr1_gene502_sva5.assoc.txt	0.100721
1	1_90999433_A_G	90999433	0	G	A	0.119	1.72666	0.433286	-397.186	1e-05	0.000100618	gemma_eqtl_chr1_gene502_sva5.assoc.txt	0.0563185
1	1_90999867_A_G	90999867	0	G	A	0.119	1.72666	0.433286	-397.186	1e-05	0.000100618	gemma_eqtl_chr1_gene502_sva5.assoc.txt	0.0563185
1	1_91000071_C_T	91000071	0	T	C	0.145	1.65808	0.410791	-396.998	1e-05	8.25425e-05	gemma_eqtl_chr1_gene502_sva5.assoc.txt	0.0492002
1	1_91000754_A_G	91000754	0	G	A	0.125	1.78488	0.428022	-396.5	1e-05	4.88232e-05	gemma_eqtl_chr1_gene502_sva5.assoc.txt	0.0339064
1	1_91001492_G_A	91001492	5	G	A	0.404	1.03096	0.282372	-398.358	1e-05	0.00034905	gemma_eqtl_chr1_gene502_sva5.assoc.txt	0.124226
1	1_91002620_T_G	91002620	2	G	T	0.347	1.09364	0.292284	-398.049	1e-05	0.00025103	gemma_eqtl_chr1_gene502_sva5.assoc.txt	0.100707
1	1_91004587_T_A	91004587	0	A	T	0.122	1.79698	0.427367	-396.368	1e-05	4.25164e-05	gemma_eqtl_chr1_gene502_sva5.assoc.txt	0.0304912
1	1_91004904_G_A	91004904	0	A	G	0.122	1.79698	0.427367	-396.368	1e-05	4.25164e-05	gemma_eqtl_chr1_gene502_sva5.assoc.txt	0.0304912
1	1_91006395_C_A	91006395	0	A	C	0.122	1.79698	0.427367	-396.368	1e-05	4.25164e-05	gemma_eqtl_chr1_gene502_sva5.assoc.txt	0.0304912
1	1_91006635_G_A	91006635	0	A	G	0.122	1.79698	0.427367	-396.368	1e-05	4.25164e-05	gemma_eqtl_chr1_gene502_sva5.assoc.txt	0.0304912
1	1_91008178_T_A	91008178	2	T	A	0.359	1.19406	0.2899	-396.692	1e-05	5.97774e-05	gemma_eqtl_chr1_gene502_sva5.assoc.txt	0.0391009
1	1_91008271_G_C	91008271	1	G	C	0.38	1.06932	0.283944	-397.965	1e-05	0.000229599	gemma_eqtl_chr1_gene502_sva5.assoc.txt	0.0962818
1	1_91008325_G_T	91008325	0	T	G	0.349	1.07664	0.292526	-398.259	1e-05	0.000313845	gemma_eqtl_chr1_gene502_sva5.assoc.txt	0.115781
1	1_91010032_G_A	91010032	2	A	G	0.376	0.986556	0.288347	-399.114	1e-05	0.000783298	gemma_eqtl_chr1_gene502_sva5.assoc.txt	0.197985
1	1_91010034_C_A	91010034	0	C	A	0.416	1.13759	0.280898	-396.948	1e-05	7.83149e-05	gemma_eqtl_chr1_gene502_sva5.assoc.txt	0.047199
1	1_91010693_C_T	91010693	0	T	C	0.122	1.79698	0.427367	-396.368	1e-05	4.25164e-05	gemma_eqtl_chr1_gene502_sva5.assoc.txt	0.0304912
1	1_91010757_C_T	91010757	0	T	C	0.122	1.79698	0.427367	-396.368	1e-05	4.25164e-05	gemma_eqtl_chr1_gene502_sva5.assoc.txt	0.0304912
1	1_91011017_G_A	91011017	0	A	G	0.122	1.79698	0.427367	-396.368	1e-05	4.25164e-05	gemma_eqtl_chr1_gene502_sva5.assoc.txt	0.0304912
1	1_91011089_C_T	91011089	0	T	C	0.381	1.05851	0.286285	-398.201	1e-05	0.000295142	gemma_eqtl_chr1_gene502_sva5.assoc.txt	0.111779
1	1_91011490_G_A	91011490	0	A	G	0.122	1.79698	0.427367	-396.368	1e-05	4.25164e-05	gemma_eqtl_chr1_gene502_sva5.assoc.txt	0.0304912
1	1_91011500_C_T	91011500	0	T	C	0.122	1.79698	0.427367	-396.368	1e-05	4.25164e-05	gemma_eqtl_chr1_gene502_sva5.assoc.txt	0.0304912
1	1_91013808_C_A	91013808	0	A	C	0.128	1.59543	0.426364	-398.048	1e-05	0.000250807	gemma_eqtl_chr1_gene502_sva5.assoc.txt	0.100707
1	1_91014329_C_T	91014329	0	T	C	0.128	1.59543	0.426364	-398.048	1e-05	0.000250807	gemma_eqtl_chr1_gene502_sva5.assoc.txt	0.100707
1	1_91015786_C_T	91015786	1	T	C	0.129	1.58663	0.42663	-398.127	1e-05	0.000272812	gemma_eqtl_chr1_gene502_sva5.assoc.txt	0.106103
1	1_91019935_T_A	91019935	6	T	A	0.154	1.31217	0.37996	-399.011	1e-05	0.000701447	gemma_eqtl_chr1_gene502_sva5.assoc.txt	0.18501
1	1_91021598_A_G	91021598	7	G	A	0.33	1.41345	0.297855	-394.208	1e-05	4.44579e-06	gemma_eqtl_chr1_gene502_sva5.assoc.txt	0.00517674
1	1_91021629_A_G	91021629	6	G	A	0.331	1.41203	0.297751	-394.221	1e-05	4.50655e-06	gemma_eqtl_chr1_gene502_sva5.assoc.txt	0.00524485
1	1_91030178_T_C	91030178	0	C	T	0.105	1.9048	0.444352	-396.054	1e-05	3.05775e-05	gemma_eqtl_chr1_gene502_sva5.assoc.txt	0.0236276
1	1_91031146_T_C	91031146	0	C	T	0.105	1.9048	0.444352	-396.054	1e-05	3.05775e-05	gemma_eqtl_chr1_gene502_sva5.assoc.txt	0.0236276
1	1_91032032_G_T	91032032	0	T	G	0.099	2.14703	0.446481	-393.942	1e-05	3.37014e-06	gemma_eqtl_chr1_gene502_sva5.assoc.txt	0.00411551
1	1_91032283_A_G	91032283	0	G	A	0.099	2.14703	0.446481	-393.942	1e-05	3.37014e-06	gemma_eqtl_chr1_gene502_sva5.assoc.txt	0.00411551
1	1_91032516_G_A	91032516	0	A	G	0.099	2.14703	0.446481	-393.942	1e-05	3.37014e-06	gemma_eqtl_chr1_gene502_sva5.assoc.txt	0.00411551
1	1_91033260_A_T	91033260	0	T	A	0.099	2.14703	0.446481	-393.942	1e-05	3.37014e-06	gemma_eqtl_chr1_gene502_sva5.assoc.txt	0.00411551
1	1_91033389_A_C	91033389	0	C	A	0.099	2.14703	0.446481	-393.942	1e-05	3.37014e-06	gemma_eqtl_chr1_gene502_sva5.assoc.txt	0.00411551
1	1_91033707_T_A	91033707	0	A	T	0.099	2.14703	0.446481	-393.942	1e-05	3.37014e-06	gemma_eqtl_chr1_gene502_sva5.assoc.txt	0.00411551
1	1_91033853_A_C	91033853	2	C	A	0.106	2.13203	0.439793	-393.777	1e-05	2.83828e-06	gemma_eqtl_chr1_gene502_sva5.assoc.txt	0.00359531
1	1_91034315_G_C	91034315	0	C	G	0.108	2.13537	0.435858	-393.557	1e-05	2.25977e-06	gemma_eqtl_chr1_gene502_sva5.assoc.txt	0.00291269
1	1_91034371_T_C	91034371	0	C	T	0.108	2.13537	0.435858	-393.557	1e-05	2.25977e-06	gemma_eqtl_chr1_gene502_sva5.assoc.txt	0.00291269
1	1_91042220_C_T	91042220	0	T	C	0.099	2.14703	0.446481	-393.942	1e-05	3.37014e-06	gemma_eqtl_chr1_gene502_sva5.assoc.txt	0.00411551
1	1_91042713_G_A	91042713	0	A	G	0.099	2.14703	0.446481	-393.942	1e-05	3.37014e-06	gemma_eqtl_chr1_gene502_sva5.assoc.txt	0.00411551
1	1_91043147_G_A	91043147	2	A	G	0.406	-1.08247	0.288551	-398.015	1e-05	0.000242264	gemma_eqtl_chr1_gene502_sva5.assoc.txt	0.0992199
1	1_91044099_G_A	91044099	0	A	G	0.099	2.14703	0.446481	-393.942	1e-05	3.37014e-06	gemma_eqtl_chr1_gene502_sva5.assoc.txt	0.00411551
1	1_91044838_C_T	91044838	1	C	T	0.456	1.16662	0.28967	-397.031	1e-05	8.54404e-05	gemma_eqtl_chr1_gene502_sva5.assoc.txt	0.0502395
1	1_91045014_T_C	91045014	1	C	T	0.099	2.17124	0.446122	-393.695	1e-05	2.6081e-06	gemma_eqtl_chr1_gene502_sva5.assoc.txt	0.0033305
1	1_91047767_G_A	91047767	2	A	G	0.1	2.16455	0.446364	-393.771	1e-05	2.81953e-06	gemma_eqtl_chr1_gene502_sva5.assoc.txt	0.00357869
1	1_91047941_T_C	91047941	0	T	C	0.169	1.67799	0.378267	-395.47	1e-05	1.65741e-05	gemma_eqtl_chr1_gene502_sva5.assoc.txt	0.0147046
1	1_91048847_G_T	91048847	0	T	G	0.099	2.14703	0.446481	-393.942	1e-05	3.37014e-06	gemma_eqtl_chr1_gene502_sva5.assoc.txt	0.00411551
1	1_91049837_T_C	91049837	0	C	T	0.099	2.14703	0.446481	-393.942	1e-05	3.37014e-06	gemma_eqtl_chr1_gene502_sva5.assoc.txt	0.00411551
1	1_91049852_C_T	91049852	0	T	C	0.099	2.14703	0.446481	-393.942	1e-05	3.37014e-06	gemma_eqtl_chr1_gene502_sva5.assoc.txt	0.00411551
1	1_91049986_A_G	91049986	1	G	A	0.404	-1.06183	0.28743	-398.212	1e-05	0.000298592	gemma_eqtl_chr1_gene502_sva5.assoc.txt	0.1127
1	1_91050290_C_T	91050290	0	T	C	0.099	2.14703	0.446481	-393.942	1e-05	3.37014e-06	gemma_eqtl_chr1_gene502_sva5.assoc.txt	0.00411551
1	1_91050320_C_T	91050320	0	T	C	0.099	2.14703	0.446481	-393.942	1e-05	3.37014e-06	gemma_eqtl_chr1_gene502_sva5.assoc.txt	0.00411551
1	1_91050430_A_C	91050430	0	C	A	0.099	2.14703	0.446481	-393.942	1e-05	3.37014e-06	gemma_eqtl_chr1_gene502_sva5.assoc.txt	0.00411551
1	1_91050497_A_G	91050497	0	G	A	0.099	2.14703	0.446481	-393.942	1e-05	3.37014e-06	gemma_eqtl_chr1_gene502_sva5.assoc.txt	0.00411551
1	1_91051795_C_T	91051795	0	T	C	0.099	2.14703	0.446481	-393.942	1e-05	3.37014e-06	gemma_eqtl_chr1_gene502_sva5.assoc.txt	0.00411551
1	1_91051887_A_T	91051887	0	T	A	0.099	2.14703	0.446481	-393.942	1e-05	3.37014e-06	gemma_eqtl_chr1_gene502_sva5.assoc.txt	0.00411551
1	1_91052017_T_C	91052017	0	C	T	0.099	2.14703	0.446481	-393.942	1e-05	3.37014e-06	gemma_eqtl_chr1_gene502_sva5.assoc.txt	0.00411551
1	1_91052107_G_A	91052107	2	A	G	0.424	1.02401	0.285882	-398.59	1e-05	0.00044705	gemma_eqtl_chr1_gene502_sva5.assoc.txt	0.143805
1	1_91052980_G_A	91052980	1	A	G	0.096	2.06218	0.453539	-395.025	1e-05	1.04179e-05	gemma_eqtl_chr1_gene502_sva5.assoc.txt	0.0103705
1	1_91053504_T_C	91053504	6	C	T	0.166	1.62875	0.370974	-395.649	1e-05	2.00074e-05	gemma_eqtl_chr1_gene502_sva5.assoc.txt	0.0171819
1	1_91053534_T_C	91053534	1	C	T	0.395	1.07576	0.289791	-398.15	1e-05	0.000279664	gemma_eqtl_chr1_gene502_sva5.assoc.txt	0.107723
1	1_91053755_C_A	91053755	6	A	C	0.166	1.62875	0.370974	-395.649	1e-05	2.00074e-05	gemma_eqtl_chr1_gene502_sva5.assoc.txt	0.0171819
1	1_91103658_A_G	91103658	4	G	A	0.452	1.04428	0.265675	-397.382	1e-05	0.000123868	gemma_eqtl_chr1_gene502_sva5.assoc.txt	0.064661
1	1_91103940_G_A	91103940	2	A	G	0.494	0.9728	0.274284	-398.707	1e-05	0.000506445	gemma_eqtl_chr1_gene502_sva5.assoc.txt	0.153647
1	1_91104196_A_G	91104196	2	G	A	0.485	0.96911	0.273342	-398.711	1e-05	0.000508727	gemma_eqtl_chr1_gene502_sva5.assoc.txt	0.154253
1	1_91104242_T_C	91104242	0	C	T	0.494	0.972947	0.274284	-398.705	1e-05	0.000505496	gemma_eqtl_chr1_gene502_sva5.assoc.txt	0.153502
1	1_91104577_T_G	91104577	0	G	T	0.485	0.969464	0.27334	-398.707	1e-05	0.00050639	gemma_eqtl_chr1_gene502_sva5.assoc.txt	0.153641
1	1_91105021_T_C	91105021	0	C	T	0.494	0.972947	0.274284	-398.705	1e-05	0.000505496	gemma_eqtl_chr1_gene502_sva5.assoc.txt	0.153502
1	1_91105718_C_G	91105718	0	G	C	0.453	1.04472	0.265643	-397.375	1e-05	0.000122874	gemma_eqtl_chr1_gene502_sva5.assoc.txt	0.0642731
1	1_91105991_C_T	91105991	0	T	C	0.494	0.972947	0.274284	-398.705	1e-05	0.000505496	gemma_eqtl_chr1_gene502_sva5.assoc.txt	0.153502
1	1_91109300_G_A	91109300	1	A	G	0.485	0.967967	0.273384	-398.727	1e-05	0.000517275	gemma_eqtl_chr1_gene502_sva5.assoc.txt	0.155878
1	1_91116488_C_T	91116488	1	T	C	0.313	-1.24071	0.322704	-397.689	1e-05	0.000171343	gemma_eqtl_chr1_gene502_sva5.assoc.txt	0.0795844
1	1_91116769_C_A	91116769	1	A	C	0.304	1.60384	0.2741	-389.199	1e-05	2.51134e-08	gemma_eqtl_chr1_gene502_sva5.assoc.txt	6.57043e-05
1	1_91116945_G_T	91116945	1	T	G	0.304	1.60384	0.2741	-389.199	1e-05	2.51134e-08	gemma_eqtl_chr1_gene502_sva5.assoc.txt	6.57043e-05
1	1_91116993_G_A	91116993	0	A	G	0.465	0.983069	0.26599	-398.206	1e-05	0.000296772	gemma_eqtl_chr1_gene502_sva5.assoc.txt	0.112166
1	1_91117130_C_G	91117130	0	G	C	0.477	0.922246	0.266005	-398.967	1e-05	0.0006692	gemma_eqtl_chr1_gene502_sva5.assoc.txt	0.180196
1	1_91118921_G_A	91118921	1	A	G	0.304	1.60384	0.2741	-389.199	1e-05	2.51134e-08	gemma_eqtl_chr1_gene502_sva5.assoc.txt	6.57043e-05
1	1_91121087_G_C	91121087	5	C	G	0.464	0.993156	0.269522	-398.243	1e-05	0.000308877	gemma_eqtl_chr1_gene502_sva5.assoc.txt	0.114816
1	1_91125278_G_A	91125278	5	A	G	0.461	1.09074	0.300254	-398.42	1e-05	0.000372882	gemma_eqtl_chr1_gene502_sva5.assoc.txt	0.127917
1	1_91129749_G_A	91129749	0	A	G	0.404	1.00673	0.289456	-398.932	1e-05	0.000644214	gemma_eqtl_chr1_gene502_sva5.assoc.txt	0.176562
1	1_91130028_A_C	91130028	0	C	A	0.404	1.00673	0.289456	-398.932	1e-05	0.000644214	gemma_eqtl_chr1_gene502_sva5.assoc.txt	0.176562
1	1_91130501_C_T	91130501	0	T	C	0.404	1.00673	0.289456	-398.932	1e-05	0.000644214	gemma_eqtl_chr1_gene502_sva5.assoc.txt	0.176562
1	1_91131099_A_G	91131099	0	G	A	0.235	1.97284	0.289577	-384.293	1e-05	1.65585e-10	gemma_eqtl_chr1_gene502_sva5.assoc.txt	6.69005e-07
1	1_91131530_A_G	91131530	1	G	A	0.234	1.95197	0.291138	-384.867	1e-05	2.97585e-10	gemma_eqtl_chr1_gene502_sva5.assoc.txt	1.15767e-06
1	1_91134817_C_G	91134817	0	G	C	0.235	1.97284	0.289577	-384.293	1e-05	1.65585e-10	gemma_eqtl_chr1_gene502_sva5.assoc.txt	6.69005e-07
1	1_91135951_C_G	91135951	0	G	C	0.235	1.97284	0.289577	-384.293	1e-05	1.65585e-10	gemma_eqtl_chr1_gene502_sva5.assoc.txt	6.69005e-07
1	1_91139726_A_G	91139726	0	G	A	0.235	1.97284	0.289577	-384.293	1e-05	1.65585e-10	gemma_eqtl_chr1_gene502_sva5.assoc.txt	6.69005e-07
1	1_91140662_A_G	91140662	0	G	A	0.235	1.97284	0.289577	-384.293	1e-05	1.65585e-10	gemma_eqtl_chr1_gene502_sva5.assoc.txt	6.69005e-07
1	1_91140795_C_T	91140795	0	T	C	0.235	1.97284	0.289577	-384.293	1e-05	1.65585e-10	gemma_eqtl_chr1_gene502_sva5.assoc.txt	6.69005e-07
1	1_91140927_G_A	91140927	0	A	G	0.235	1.97284	0.289577	-384.293	1e-05	1.65585e-10	gemma_eqtl_chr1_gene502_sva5.assoc.txt	6.69005e-07
1	1_91141021_A_G	91141021	0	G	A	0.235	1.97284	0.289577	-384.293	1e-05	1.65585e-10	gemma_eqtl_chr1_gene502_sva5.assoc.txt	6.69005e-07
1	1_91141072_C_A	91141072	0	A	C	0.235	1.97284	0.289577	-384.293	1e-05	1.65585e-10	gemma_eqtl_chr1_gene502_sva5.assoc.txt	6.69005e-07
1	1_91141117_T_A	91141117	0	A	T	0.235	1.97284	0.289577	-384.293	1e-05	1.65585e-10	gemma_eqtl_chr1_gene502_sva5.assoc.txt	6.69005e-07
1	1_91141123_G_T	91141123	0	T	G	0.235	1.97284	0.289577	-384.293	1e-05	1.65585e-10	gemma_eqtl_chr1_gene502_sva5.assoc.txt	6.69005e-07
1	1_91141153_T_A	91141153	0	A	T	0.235	1.97284	0.289577	-384.293	1e-05	1.65585e-10	gemma_eqtl_chr1_gene502_sva5.assoc.txt	6.69005e-07
1	1_91141384_A_G	91141384	0	G	A	0.235	1.97284	0.289577	-384.293	1e-05	1.65585e-10	gemma_eqtl_chr1_gene502_sva5.assoc.txt	6.69005e-07
1	1_91141401_G_A	91141401	0	A	G	0.235	1.97284	0.289577	-384.293	1e-05	1.65585e-10	gemma_eqtl_chr1_gene502_sva5.assoc.txt	6.69005e-07
1	1_91142630_G_A	91142630	0	A	G	0.235	1.97284	0.289577	-384.293	1e-05	1.65585e-10	gemma_eqtl_chr1_gene502_sva5.assoc.txt	6.69005e-07
1	1_91142705_A_C	91142705	0	C	A	0.235	1.97284	0.289577	-384.293	1e-05	1.65585e-10	gemma_eqtl_chr1_gene502_sva5.assoc.txt	6.69005e-07
1	1_91142890_G_A	91142890	0	A	G	0.235	1.97284	0.289577	-384.293	1e-05	1.65585e-10	gemma_eqtl_chr1_gene502_sva5.assoc.txt	6.69005e-07
1	1_91143513_T_C	91143513	0	C	T	0.407	-1.0396	0.284253	-398.337	1e-05	0.000341304	gemma_eqtl_chr1_gene502_sva5.assoc.txt	0.122446
1	1_91144447_T_C	91144447	3	C	T	0.231	1.71504	0.304621	-390.259	1e-05	7.47489e-08	gemma_eqtl_chr1_gene502_sva5.assoc.txt	0.000182902
1	1_91145075_C_T	91145075	2	T	C	0.232	1.74442	0.302926	-389.647	1e-05	3.97946e-08	gemma_eqtl_chr1_gene502_sva5.assoc.txt	0.000101747
1	1_91152057_G_T	91152057	0	G	T	0.445	-1.09635	0.28605	-397.731	1e-05	0.000179207	gemma_eqtl_chr1_gene502_sva5.assoc.txt	0.0823413
1	1_91152148_C_G	91152148	0	C	G	0.32	-1.18431	0.311402	-397.835	1e-05	0.000200068	gemma_eqtl_chr1_gene502_sva5.assoc.txt	0.0885039
1	1_91152263_C_T	91152263	0	C	T	0.32	-1.18431	0.311402	-397.835	1e-05	0.000200068	gemma_eqtl_chr1_gene502_sva5.assoc.txt	0.0885039
1	1_91153445_C_T	91153445	0	T	C	0.235	1.75382	0.296046	-388.844	1e-05	1.74363e-08	gemma_eqtl_chr1_gene502_sva5.assoc.txt	4.71161e-05
1	1_91158576_G_A	91158576	1	A	G	0.237	1.73977	0.297179	-389.184	1e-05	2.47391e-08	gemma_eqtl_chr1_gene502_sva5.assoc.txt	6.4872e-05
1	1_91158838_C_G	91158838	1	G	C	0.237	1.73977	0.297179	-389.184	1e-05	2.47391e-08	gemma_eqtl_chr1_gene502_sva5.assoc.txt	6.4872e-05
1	1_91159854_T_A	91159854	8	A	T	0.244	1.7486	0.301507	-389.449	1e-05	3.249e-08	gemma_eqtl_chr1_gene502_sva5.assoc.txt	8.38143e-05
1	1_91162691_G_A	91162691	8	A	G	0.418	1.01182	0.294231	-399.058	1e-05	0.000737654	gemma_eqtl_chr1_gene502_sva5.assoc.txt	0.191299
1	1_91176916_G_T	91176916	2	G	T	0.474	-1.03079	0.279494	-398.233	1e-05	0.000305347	gemma_eqtl_chr1_gene502_sva5.assoc.txt	0.113983
1	1_91177098_C_T	91177098	2	C	T	0.474	-1.03079	0.279494	-398.233	1e-05	0.000305347	gemma_eqtl_chr1_gene502_sva5.assoc.txt	0.113983
1	1_91183101_A_G	91183101	0	G	A	0.48	-1.07551	0.274826	-397.444	1e-05	0.000132265	gemma_eqtl_chr1_gene502_sva5.assoc.txt	0.0676654
1	1_91183511_C_T	91183511	0	T	C	0.48	-1.07551	0.274826	-397.444	1e-05	0.000132265	gemma_eqtl_chr1_gene502_sva5.assoc.txt	0.0676654
1	1_91183560_C_T	91183560	0	T	C	0.48	-1.07551	0.274826	-397.444	1e-05	0.000132265	gemma_eqtl_chr1_gene502_sva5.assoc.txt	0.0676654
1	1_91183767_G_T	91183767	0	T	G	0.48	-1.07551	0.274826	-397.444	1e-05	0.000132265	gemma_eqtl_chr1_gene502_sva5.assoc.txt	0.0676654
1	1_91186091_C_G	91186091	0	G	C	0.48	-1.07551	0.274826	-397.444	1e-05	0.000132265	gemma_eqtl_chr1_gene502_sva5.assoc.txt	0.0676654
1	1_91186125_T_*	91186125	0	*	T	0.48	-1.07551	0.274826	-397.444	1e-05	0.000132265	gemma_eqtl_chr1_gene502_sva5.assoc.txt	0.0676654
1	1_91224367_G_A	91224367	4	A	G	0.208	1.24072	0.344717	-398.533	1e-05	0.00042034	gemma_eqtl_chr1_gene502_sva5.assoc.txt	0.138617
1	1_91233836_T_C	91233836	0	C	T	0.471	-1.18892	0.271602	-395.701	1e-05	2.11116e-05	gemma_eqtl_chr1_gene502_sva5.assoc.txt	0.0180061
1	1_91233910_T_C	91233910	0	T	C	0.427	-1.37221	0.282452	-393.733	1e-05	2.71051e-06	gemma_eqtl_chr1_gene502_sva5.assoc.txt	0.00344886
1	1_91237497_T_G	91237497	0	T	G	0.407	-1.31374	0.284779	-394.755	1e-05	7.86128e-06	gemma_eqtl_chr1_gene502_sva5.assoc.txt	0.00814562
1	1_91237841_G_C	91237841	0	G	C	0.407	-1.31374	0.284779	-394.755	1e-05	7.86128e-06	gemma_eqtl_chr1_gene502_sva5.assoc.txt	0.00814562
1	1_91239647_C_G	91239647	2	C	G	0.4	-1.41426	0.288232	-393.526	1e-05	2.18614e-06	gemma_eqtl_chr1_gene502_sva5.assoc.txt	0.00283167
1	1_91245370_G_A	91245370	2	G	A	0.4	-1.41426	0.288232	-393.526	1e-05	2.18614e-06	gemma_eqtl_chr1_gene502_sva5.assoc.txt	0.00283167
1	1_91247992_G_A	91247992	0	A	G	0.459	-1.23375	0.278591	-395.499	1e-05	1.70941e-05	gemma_eqtl_chr1_gene502_sva5.assoc.txt	0.0150043
1	1_91249251_T_C	91249251	0	C	T	0.459	-1.23375	0.278591	-395.499	1e-05	1.70941e-05	gemma_eqtl_chr1_gene502_sva5.assoc.txt	0.0150043
1	1_91249418_C_A	91249418	0	A	C	0.456	-1.24592	0.280111	-395.422	1e-05	1.57698e-05	gemma_eqtl_chr1_gene502_sva5.assoc.txt	0.0141829
1	1_91253598_A_G	91253598	3	G	A	0.402	-1.47766	0.292052	-392.862	1e-05	1.09876e-06	gemma_eqtl_chr1_gene502_sva5.assoc.txt	0.00157963
1	1_91254242_C_G	91254242	0	C	G	0.451	1.10212	0.276197	-397.166	1e-05	9.85796e-05	gemma_eqtl_chr1_gene502_sva5.assoc.txt	0.0553862
1	1_91291866_A_C	91291866	4	C	A	0.491	-1.2098	0.281228	-395.996	1e-05	2.8755e-05	gemma_eqtl_chr1_gene502_sva5.assoc.txt	0.0226247
1	1_91296025_T_G	91296025	8	G	T	0.466	-1.29896	0.292033	-395.422	1e-05	1.57668e-05	gemma_eqtl_chr1_gene502_sva5.assoc.txt	0.0141829
1	1_91315608_G_A	91315608	7	A	G	0.482	1.03539	0.281837	-398.281	1e-05	0.000321614	gemma_eqtl_chr1_gene502_sva5.assoc.txt	0.117291
1	1_91316566_A_G	91316566	5	G	A	0.374	1.26664	0.267971	-394.286	1e-05	4.82144e-06	gemma_eqtl_chr1_gene502_sva5.assoc.txt	0.00551388
1	1_91320043_A_G	91320043	0	G	A	0.14	1.6126	0.390626	-396.657	1e-05	5.76089e-05	gemma_eqtl_chr1_gene502_sva5.assoc.txt	0.0381077
1	1_91320268_T_G	91320268	0	G	T	0.14	1.6126	0.390626	-396.657	1e-05	5.76089e-05	gemma_eqtl_chr1_gene502_sva5.assoc.txt	0.0381077
1	1_91320462_C_T	91320462	0	T	C	0.14	1.6126	0.390626	-396.657	1e-05	5.76089e-05	gemma_eqtl_chr1_gene502_sva5.assoc.txt	0.0381077
1	1_91320834_C_T	91320834	0	T	C	0.14	1.6126	0.390626	-396.657	1e-05	5.76089e-05	gemma_eqtl_chr1_gene502_sva5.assoc.txt	0.0381077
1	1_91320911_G_A	91320911	0	A	G	0.14	1.6126	0.390626	-396.657	1e-05	5.76089e-05	gemma_eqtl_chr1_gene502_sva5.assoc.txt	0.0381077
1	1_91321104_G_A	91321104	0	A	G	0.14	1.6126	0.390626	-396.657	1e-05	5.76089e-05	gemma_eqtl_chr1_gene502_sva5.assoc.txt	0.0381077
1	1_91321407_G_A	91321407	0	A	G	0.14	1.6126	0.390626	-396.657	1e-05	5.76089e-05	gemma_eqtl_chr1_gene502_sva5.assoc.txt	0.0381077
1	1_91330594_A_G	91330594	0	G	A	0.14	1.6126	0.390626	-396.657	1e-05	5.76089e-05	gemma_eqtl_chr1_gene502_sva5.assoc.txt	0.0381077
1	1_91336317_G_C	91336317	0	C	G	0.14	1.6126	0.390626	-396.657	1e-05	5.76089e-05	gemma_eqtl_chr1_gene502_sva5.assoc.txt	0.0381077
1	1_91336473_A_G	91336473	0	G	A	0.462	-1.13909	0.27984	-396.872	1e-05	7.22528e-05	gemma_eqtl_chr1_gene502_sva5.assoc.txt	0.0445889
1	1_91336671_A_C	91336671	0	A	C	0.448	1.09424	0.283902	-397.655	1e-05	0.000165307	gemma_eqtl_chr1_gene502_sva5.assoc.txt	0.077824
1	1_91336879_A_G	91336879	0	G	A	0.14	1.6126	0.390626	-396.657	1e-05	5.76089e-05	gemma_eqtl_chr1_gene502_sva5.assoc.txt	0.0381077
1	1_91337918_G_C	91337918	2	G	C	0.447	1.09484	0.283919	-397.648	1e-05	0.000164138	gemma_eqtl_chr1_gene502_sva5.assoc.txt	0.0776222
1	1_91337942_G_A	91337942	0	A	G	0.14	1.6126	0.390626	-396.657	1e-05	5.76089e-05	gemma_eqtl_chr1_gene502_sva5.assoc.txt	0.0381077
1	1_91338548_C_T	91338548	0	T	C	0.14	1.6126	0.390626	-396.657	1e-05	5.76089e-05	gemma_eqtl_chr1_gene502_sva5.assoc.txt	0.0381077
1	1_91339297_T_G	91339297	0	G	T	0.14	1.6126	0.390626	-396.657	1e-05	5.76089e-05	gemma_eqtl_chr1_gene502_sva5.assoc.txt	0.0381077
1	1_91342737_T_C	91342737	0	C	T	0.131	1.75324	0.404549	-395.871	1e-05	2.52429e-05	gemma_eqtl_chr1_gene502_sva5.assoc.txt	0.0203944
1	1_91344129_T_C	91344129	0	C	T	0.131	1.75324	0.404549	-395.871	1e-05	2.52429e-05	gemma_eqtl_chr1_gene502_sva5.assoc.txt	0.0203944
1	1_91344711_A_G	91344711	0	G	A	0.131	1.75324	0.404549	-395.871	1e-05	2.52429e-05	gemma_eqtl_chr1_gene502_sva5.assoc.txt	0.0203944
1	1_91346202_G_C	91346202	0	C	G	0.131	1.75324	0.404549	-395.871	1e-05	2.52429e-05	gemma_eqtl_chr1_gene502_sva5.assoc.txt	0.0203944
1	1_91347898_G_A	91347898	0	A	G	0.131	1.75324	0.404549	-395.871	1e-05	2.52429e-05	gemma_eqtl_chr1_gene502_sva5.assoc.txt	0.0203944
1	1_91349402_T_G	91349402	0	G	T	0.131	1.75324	0.404549	-395.871	1e-05	2.52429e-05	gemma_eqtl_chr1_gene502_sva5.assoc.txt	0.0203944
1	1_91349782_T_C	91349782	1	C	T	0.129	1.70844	0.408422	-396.451	1e-05	4.63674e-05	gemma_eqtl_chr1_gene502_sva5.assoc.txt	0.0325386
1	1_91350178_C_T	91350178	1	T	C	0.129	1.70844	0.408422	-396.451	1e-05	4.63674e-05	gemma_eqtl_chr1_gene502_sva5.assoc.txt	0.0325386
1	1_91350328_C_A	91350328	3	A	C	0.124	1.73875	0.41356	-396.37	1e-05	4.25874e-05	gemma_eqtl_chr1_gene502_sva5.assoc.txt	0.0305041
1	1_91350444_C_T	91350444	3	T	C	0.124	1.73875	0.41356	-396.37	1e-05	4.25874e-05	gemma_eqtl_chr1_gene502_sva5.assoc.txt	0.0305041
1	1_91350488_C_G	91350488	3	G	C	0.124	1.73875	0.41356	-396.37	1e-05	4.25874e-05	gemma_eqtl_chr1_gene502_sva5.assoc.txt	0.0305041
1	1_91350629_G_T	91350629	3	T	G	0.124	1.73875	0.41356	-396.37	1e-05	4.25874e-05	gemma_eqtl_chr1_gene502_sva5.assoc.txt	0.0305041
1	1_91359256_G_T	91359256	3	T	G	0.417	0.991304	0.287258	-399.019	1e-05	0.00070758	gemma_eqtl_chr1_gene502_sva5.assoc.txt	0.186287
1	1_222760201_T_C	222760201	5	C	T	0.455	0.770818	0.221786	-369.221	0.165326	0.000649796	gemma_eqtl_chr1_gene505_sva5.assoc.txt	0.176945
1	1_91959698_G_A	91959698	6	A	G	0.37	-0.222641	0.0643584	-135.376	0.303666	0.000687153	gemma_eqtl_chr1_gene538_sva5.assoc.txt	0.182704
1	1_91959939_A_G	91959939	4	G	A	0.473	-0.243753	0.0666971	-134.78	0.258366	0.000344614	gemma_eqtl_chr1_gene538_sva5.assoc.txt	0.123312
1	1_91960014_T_G	91960014	4	G	T	0.473	-0.243753	0.0666971	-134.78	0.258366	0.000344614	gemma_eqtl_chr1_gene538_sva5.assoc.txt	0.123312
1	1_91960156_A_G	91960156	2	G	A	0.479	-0.238536	0.065713	-134.927	0.211629	0.00037658	gemma_eqtl_chr1_gene538_sva5.assoc.txt	0.128456
1	1_91961294_A_T	91961294	4	T	A	0.372	-0.222442	0.0642906	-135.383	0.293231	0.000685823	gemma_eqtl_chr1_gene538_sva5.assoc.txt	0.182529
1	1_91961376_T_A	91961376	2	A	T	0.479	-0.238536	0.065713	-134.927	0.211629	0.00037658	gemma_eqtl_chr1_gene538_sva5.assoc.txt	0.128456
1	1_92010430_T_C	92010430	8	C	T	0.387	0.206693	0.0590588	-135.225	0.573704	0.000597084	gemma_eqtl_chr1_gene538_sva5.assoc.txt	0.168876
1	1_92012238_G_T	92012238	3	T	G	0.391	0.208076	0.0590091	-135.144	0.581803	0.000544382	gemma_eqtl_chr1_gene538_sva5.assoc.txt	0.160601
1	1_92012390_G_C	92012390	3	C	G	0.42	0.249997	0.060237	-132.945	0.590513	5.28159e-05	gemma_eqtl_chr1_gene538_sva5.assoc.txt	0.0357634
1	1_92020660_C_T	92020660	2	C	T	0.482	-0.22286	0.0628982	-135.06	0.482421	0.000512753	gemma_eqtl_chr1_gene538_sva5.assoc.txt	0.15508
1	1_92021782_A_G	92021782	0	G	A	0.39	0.233305	0.0610903	-134.166	0.618676	0.000188599	gemma_eqtl_chr1_gene538_sva5.assoc.txt	0.0852547
1	1_92022374_T_C	92022374	1	C	T	0.389	0.234446	0.0610559	-134.093	0.617851	0.000174496	gemma_eqtl_chr1_gene538_sva5.assoc.txt	0.0806752
1	1_92022416_C_T	92022416	1	T	C	0.389	0.234446	0.0610559	-134.093	0.617851	0.000174496	gemma_eqtl_chr1_gene538_sva5.assoc.txt	0.0806752
1	1_92022778_T_A	92022778	1	A	T	0.389	0.234446	0.0610559	-134.093	0.617851	0.000174496	gemma_eqtl_chr1_gene538_sva5.assoc.txt	0.0806752
1	1_92037587_G_T	92037587	3	T	G	0.225	-0.271294	0.0777257	-135.308	0.62185	0.000616956	gemma_eqtl_chr1_gene538_sva5.assoc.txt	0.172601
1	1_92047104_G_C	92047104	2	C	G	0.376	-0.275029	0.0659188	-132.838	0.384957	4.84001e-05	gemma_eqtl_chr1_gene538_sva5.assoc.txt	0.0336684
1	1_92047318_T_C	92047318	2	C	T	0.376	-0.275029	0.0659188	-132.838	0.384957	4.84001e-05	gemma_eqtl_chr1_gene538_sva5.assoc.txt	0.0336684
1	1_92047534_A_G	92047534	2	G	A	0.376	-0.275029	0.0659188	-132.838	0.384957	4.84001e-05	gemma_eqtl_chr1_gene538_sva5.assoc.txt	0.0336684
1	1_92050001_A_G	92050001	4	G	A	0.375	-0.277701	0.0658573	-132.67	0.382394	4.05338e-05	gemma_eqtl_chr1_gene538_sva5.assoc.txt	0.0293248
1	1_92050019_A_G	92050019	4	G	A	0.375	-0.277701	0.0658573	-132.67	0.382394	4.05338e-05	gemma_eqtl_chr1_gene538_sva5.assoc.txt	0.0293248
1	1_92060740_A_G	92060740	2	G	A	0.191	0.290829	0.0770747	-134.311	0.317536	0.000223427	gemma_eqtl_chr1_gene538_sva5.assoc.txt	0.0947807
1	1_92061222_G_C	92061222	2	C	G	0.191	0.290829	0.0770747	-134.311	0.317536	0.000223427	gemma_eqtl_chr1_gene538_sva5.assoc.txt	0.0947807
1	1_92063276_G_C	92063276	2	C	G	0.174	-0.387846	0.0844088	-131.304	0.693581	8.49935e-06	gemma_eqtl_chr1_gene538_sva5.assoc.txt	0.00868958
1	1_92064128_T_C	92064128	1	C	T	0.442	0.32317	0.0626675	-128.77	0.384356	7.03937e-07	gemma_eqtl_chr1_gene538_sva5.assoc.txt	0.00106536
1	1_92064766_T_A	92064766	4	A	T	0.449	0.332226	0.0632915	-128.35	0.417326	4.59243e-07	gemma_eqtl_chr1_gene538_sva5.assoc.txt	0.000748877
1	1_92065055_C_T	92065055	1	C	T	0.389	-0.270691	0.0625057	-132.261	0.585676	2.55708e-05	gemma_eqtl_chr1_gene538_sva5.assoc.txt	0.0206191
1	1_92065063_T_C	92065063	1	T	C	0.389	-0.270691	0.0625057	-132.261	0.585676	2.55708e-05	gemma_eqtl_chr1_gene538_sva5.assoc.txt	0.0206191
1	1_92066518_A_C	92066518	6	C	A	0.181	0.285797	0.078716	-134.791	0.32851	0.000375532	gemma_eqtl_chr1_gene538_sva5.assoc.txt	0.128332
1	1_92067095_T_C	92067095	3	T	C	0.388	-0.271008	0.0625498	-132.256	0.589766	2.53616e-05	gemma_eqtl_chr1_gene538_sva5.assoc.txt	0.0204755
1	1_92107840_G_A	92107840	5	G	A	0.347	0.301776	0.0605559	-129.516	0.463816	1.55047e-06	gemma_eqtl_chr1_gene538_sva5.assoc.txt	0.00210532
1	1_92107848_G_A	92107848	3	A	G	0.352	-0.27932	0.0655938	-132.513	0.511792	3.42916e-05	gemma_eqtl_chr1_gene538_sva5.assoc.txt	0.0257252
1	1_92107924_C_T	92107924	5	C	T	0.347	0.301776	0.0605559	-129.516	0.463816	1.55047e-06	gemma_eqtl_chr1_gene538_sva5.assoc.txt	0.00210532
1	1_92108365_G_A	92108365	3	A	G	0.352	-0.27932	0.0655938	-132.513	0.511792	3.42916e-05	gemma_eqtl_chr1_gene538_sva5.assoc.txt	0.0257252
1	1_92108404_T_C	92108404	3	C	T	0.45	-0.262337	0.0601597	-132.26	0.729277	2.26158e-05	gemma_eqtl_chr1_gene538_sva5.assoc.txt	0.018973
1	1_92108507_C_T	92108507	2	T	C	0.318	0.299737	0.0631041	-130.525	0.523922	4.36034e-06	gemma_eqtl_chr1_gene538_sva5.assoc.txt	0.00509526
1	1_92108554_C_T	92108554	3	T	C	0.494	-0.219894	0.0602487	-134.744	0.608424	0.000350692	gemma_eqtl_chr1_gene538_sva5.assoc.txt	0.124537
1	1_92108555_G_A	92108555	4	A	G	0.345	0.300378	0.0604683	-129.588	0.488981	1.66534e-06	gemma_eqtl_chr1_gene538_sva5.assoc.txt	0.00223221
1	1_92108625_A_G	92108625	4	A	G	0.345	0.300378	0.0604683	-129.588	0.488981	1.66534e-06	gemma_eqtl_chr1_gene538_sva5.assoc.txt	0.00223221
1	1_92109486_T_C	92109486	4	C	T	0.345	0.300378	0.0604683	-129.588	0.488981	1.66534e-06	gemma_eqtl_chr1_gene538_sva5.assoc.txt	0.00223221
1	1_92109550_A_T	92109550	4	T	A	0.348	0.301224	0.0608723	-129.667	0.477626	1.81392e-06	gemma_eqtl_chr1_gene538_sva5.assoc.txt	0.00240406
1	1_92109732_T_G	92109732	0	G	T	0.451	-0.262074	0.0601637	-132.282	0.73231	2.30517e-05	gemma_eqtl_chr1_gene538_sva5.assoc.txt	0.0191843
1	1_92109951_C_G	92109951	0	G	C	0.451	-0.262074	0.0601637	-132.282	0.73231	2.30517e-05	gemma_eqtl_chr1_gene538_sva5.assoc.txt	0.0191843
1	1_92110286_T_C	92110286	6	C	T	0.398	0.368438	0.0624481	-125.292	0.502602	1.96924e-08	gemma_eqtl_chr1_gene538_sva5.assoc.txt	5.25045e-05
1	1_92110672_G_C	92110672	6	C	G	0.349	-0.283556	0.0655938	-132.261	0.504851	2.63929e-05	gemma_eqtl_chr1_gene538_sva5.assoc.txt	0.0211709
1	1_92111826_C_T	92111826	1	T	C	0.316	0.298918	0.0629047	-130.506	0.499536	4.32209e-06	gemma_eqtl_chr1_gene538_sva5.assoc.txt	0.00505313
1	1_92112738_G_T	92112738	2	T	G	0.309	0.279034	0.0640411	-132.103	0.419466	2.2949e-05	gemma_eqtl_chr1_gene538_sva5.assoc.txt	0.0191325
1	1_92112848_G_A	92112848	2	A	G	0.309	0.279034	0.0640411	-132.103	0.419466	2.2949e-05	gemma_eqtl_chr1_gene538_sva5.assoc.txt	0.0191325
1	1_92132507_C_T	92132507	1	T	C	0.292	0.250586	0.0656804	-134.114	0.468913	0.000191284	gemma_eqtl_chr1_gene538_sva5.assoc.txt	0.0859878
1	1_92132558_T_C	92132558	1	C	T	0.292	0.250586	0.0656804	-134.114	0.468913	0.000191284	gemma_eqtl_chr1_gene538_sva5.assoc.txt	0.0859878
1	1_92132846_A_C	92132846	1	C	A	0.322	0.217542	0.0614586	-135.058	0.396437	0.000519192	gemma_eqtl_chr1_gene538_sva5.assoc.txt	0.155968
1	1_92141466_G_A	92141466	1	A	G	0.292	0.250586	0.0656804	-134.114	0.468913	0.000191284	gemma_eqtl_chr1_gene538_sva5.assoc.txt	0.0859878
1	1_89735743_T_C	89735743	3	T	C	0.29	-0.820642	0.233793	-344.545	1e-05	0.000575885	gemma_eqtl_chr1_gene539_sva5.assoc.txt	0.165414
1	1_89736574_T_C	89736574	0	T	C	0.285	-0.859344	0.231225	-343.854	1e-05	0.000275318	gemma_eqtl_chr1_gene539_sva5.assoc.txt	0.106718
1	1_209444115_A_G	209444115	5	G	A	0.29	0.398962	0.110935	-200.362	1e-05	0.00042465	gemma_eqtl_chr1_gene547_sva5.assoc.txt	0.139272
1	1_209444182_C_T	209444182	5	T	C	0.269	0.377855	0.108869	-200.775	1e-05	0.000660656	gemma_eqtl_chr1_gene547_sva5.assoc.txt	0.178741
1	1_209444186_T_C	209444186	2	C	T	0.274	0.395716	0.108143	-200.151	1e-05	0.000338979	gemma_eqtl_chr1_gene547_sva5.assoc.txt	0.121836
1	1_124325292_T_G	124325292	0	G	T	0.352	1.17202	0.28533	-381.447	1e-05	6.24921e-05	gemma_eqtl_chr1_gene552_sva5.assoc.txt	0.0402407
1	1_124338162_C_T	124338162	0	T	C	0.352	1.17202	0.28533	-381.447	1e-05	6.24921e-05	gemma_eqtl_chr1_gene552_sva5.assoc.txt	0.0402407
1	1_124338471_G_A	124338471	0	A	G	0.352	1.17202	0.28533	-381.447	1e-05	6.24921e-05	gemma_eqtl_chr1_gene552_sva5.assoc.txt	0.0402407
1	1_89983741_T_C	89983741	2	T	C	0.1	1.53834	0.443723	-378.596	0.581135	0.000669502	gemma_eqtl_chr1_gene564_sva5.assoc.txt	0.180246
1	1_89984152_C_A	89984152	2	C	A	0.1	1.53834	0.443723	-378.596	0.581135	0.000669502	gemma_eqtl_chr1_gene564_sva5.assoc.txt	0.180246
1	1_89987029_G_A	89987029	2	G	A	0.103	1.61278	0.435683	-377.838	0.542746	0.000290538	gemma_eqtl_chr1_gene564_sva5.assoc.txt	0.110737
1	1_89987393_T_C	89987393	2	T	C	0.103	1.61278	0.435683	-377.838	0.542746	0.000290538	gemma_eqtl_chr1_gene564_sva5.assoc.txt	0.110737
1	1_89990665_A_G	89990665	3	A	G	0.101	1.53372	0.443976	-378.636	0.582066	0.000698832	gemma_eqtl_chr1_gene564_sva5.assoc.txt	0.184819
1	1_95311031_G_C	95311031	2	C	G	0.212	-0.979768	0.273583	-365.618	1.44202	0.000448139	gemma_eqtl_chr1_gene582_sva5.assoc.txt	0.144039
1	1_220605520_T_C	220605520	2	C	T	0.056	-1.91775	0.514762	-386.127	1e-05	0.000266367	gemma_eqtl_chr1_gene589_sva5.assoc.txt	0.104609
1	1_220606303_T_C	220606303	1	C	T	0.056	-1.92852	0.514489	-386.049	1e-05	0.000244918	gemma_eqtl_chr1_gene589_sva5.assoc.txt	0.100005
1	1_220608705_G_A	220608705	1	A	G	0.058	-1.75291	0.509042	-387.066	1e-05	0.000725865	gemma_eqtl_chr1_gene589_sva5.assoc.txt	0.189467
1	1_220610252_C_T	220610252	1	T	C	0.058	-1.75291	0.509042	-387.066	1e-05	0.000725865	gemma_eqtl_chr1_gene589_sva5.assoc.txt	0.189467
1	1_220576520_G_A	220576520	0	A	G	0.058	-1.92828	0.558203	-375.82	0.158743	0.000699038	gemma_eqtl_chr1_gene604_sva5.assoc.txt	0.184819
1	1_220581401_G_C	220581401	0	C	G	0.058	-1.92828	0.558203	-375.82	0.158743	0.000699038	gemma_eqtl_chr1_gene604_sva5.assoc.txt	0.184819
1	1_220581402_C_A	220581402	0	A	C	0.058	-1.92828	0.558203	-375.82	0.158743	0.000699038	gemma_eqtl_chr1_gene604_sva5.assoc.txt	0.184819
1	1_220582808_G_A	220582808	0	A	G	0.058	-1.92828	0.558203	-375.82	0.158743	0.000699038	gemma_eqtl_chr1_gene604_sva5.assoc.txt	0.184819
1	1_220583734_A_G	220583734	0	G	A	0.058	-1.92828	0.558203	-375.82	0.158743	0.000699038	gemma_eqtl_chr1_gene604_sva5.assoc.txt	0.184819
1	1_220583964_G_A	220583964	0	A	G	0.058	-1.92828	0.558203	-375.82	0.158743	0.000699038	gemma_eqtl_chr1_gene604_sva5.assoc.txt	0.184819
1	1_220585739_C_T	220585739	0	T	C	0.058	-1.92828	0.558203	-375.82	0.158743	0.000699038	gemma_eqtl_chr1_gene604_sva5.assoc.txt	0.184819
1	1_220589454_C_A	220589454	0	A	C	0.058	-1.92828	0.558203	-375.82	0.158743	0.000699038	gemma_eqtl_chr1_gene604_sva5.assoc.txt	0.184819
1	1_220593007_C_T	220593007	0	T	C	0.058	-1.92828	0.558203	-375.82	0.158743	0.000699038	gemma_eqtl_chr1_gene604_sva5.assoc.txt	0.184819
1	1_220593309_G_A	220593309	0	A	G	0.058	-1.92828	0.558203	-375.82	0.158743	0.000699038	gemma_eqtl_chr1_gene604_sva5.assoc.txt	0.184819
1	1_220774047_C_G	220774047	2	G	C	0.206	-1.00376	0.291697	-354.858	1e-05	0.000731983	gemma_eqtl_chr1_gene606_sva5.assoc.txt	0.190367
1	1_220774972_C_T	220774972	1	T	C	0.187	-1.0447	0.295909	-354.567	1e-05	0.000536181	gemma_eqtl_chr1_gene606_sva5.assoc.txt	0.159375
1	1_220775028_C_T	220775028	1	T	C	0.187	-1.0447	0.295909	-354.567	1e-05	0.000536181	gemma_eqtl_chr1_gene606_sva5.assoc.txt	0.159375
1	1_220775057_C_T	220775057	1	T	C	0.187	-1.0447	0.295909	-354.567	1e-05	0.000536181	gemma_eqtl_chr1_gene606_sva5.assoc.txt	0.159375
1	1_220775186_G_A	220775186	1	A	G	0.187	-1.0447	0.295909	-354.567	1e-05	0.000536181	gemma_eqtl_chr1_gene606_sva5.assoc.txt	0.159375
1	1_220775633_C_T	220775633	0	T	C	0.186	-1.06812	0.295106	-354.272	1e-05	0.000391058	gemma_eqtl_chr1_gene606_sva5.assoc.txt	0.132021
1	1_220775962_C_A	220775962	0	A	C	0.186	-1.06812	0.295106	-354.272	1e-05	0.000391058	gemma_eqtl_chr1_gene606_sva5.assoc.txt	0.132021
1	1_220778363_C_T	220778363	0	T	C	0.192	-1.0942	0.287415	-353.628	1e-05	0.000197211	gemma_eqtl_chr1_gene606_sva5.assoc.txt	0.0877235
1	1_220778958_G_A	220778958	0	A	G	0.192	-1.0942	0.287415	-353.628	1e-05	0.000197211	gemma_eqtl_chr1_gene606_sva5.assoc.txt	0.0877235
1	1_220779097_G_C	220779097	0	C	G	0.192	-1.0942	0.287415	-353.628	1e-05	0.000197211	gemma_eqtl_chr1_gene606_sva5.assoc.txt	0.0877235
1	1_220779161_G_A	220779161	0	A	G	0.192	-1.0942	0.287415	-353.628	1e-05	0.000197211	gemma_eqtl_chr1_gene606_sva5.assoc.txt	0.0877235
1	1_220779342_T_C	220779342	0	C	T	0.192	-1.0942	0.287415	-353.628	1e-05	0.000197211	gemma_eqtl_chr1_gene606_sva5.assoc.txt	0.0877235
1	1_220781883_C_T	220781883	3	T	C	0.195	-1.08156	0.288281	-353.821	1e-05	0.000241935	gemma_eqtl_chr1_gene606_sva5.assoc.txt	0.0991642
1	1_220781974_C_T	220781974	3	T	C	0.195	-1.08156	0.288281	-353.821	1e-05	0.000241935	gemma_eqtl_chr1_gene606_sva5.assoc.txt	0.0991642
1	1_220782164_C_T	220782164	3	T	C	0.195	-1.08156	0.288281	-353.821	1e-05	0.000241935	gemma_eqtl_chr1_gene606_sva5.assoc.txt	0.0991642
1	1_220785096_C_T	220785096	0	T	C	0.192	-1.0942	0.287415	-353.628	1e-05	0.000197211	gemma_eqtl_chr1_gene606_sva5.assoc.txt	0.0877235
1	1_220787333_G_T	220787333	0	T	G	0.192	-1.0942	0.287415	-353.628	1e-05	0.000197211	gemma_eqtl_chr1_gene606_sva5.assoc.txt	0.0877235
1	1_220788041_C_T	220788041	0	T	C	0.192	-1.0942	0.287415	-353.628	1e-05	0.000197211	gemma_eqtl_chr1_gene606_sva5.assoc.txt	0.0877235
1	1_220788355_A_C	220788355	0	C	A	0.192	-1.0942	0.287415	-353.628	1e-05	0.000197211	gemma_eqtl_chr1_gene606_sva5.assoc.txt	0.0877235
1	1_220792566_G_A	220792566	0	A	G	0.192	-1.0942	0.287415	-353.628	1e-05	0.000197211	gemma_eqtl_chr1_gene606_sva5.assoc.txt	0.0877235
1	1_220794487_T_C	220794487	0	C	T	0.192	-1.0942	0.287415	-353.628	1e-05	0.000197211	gemma_eqtl_chr1_gene606_sva5.assoc.txt	0.0877235
1	1_220795228_G_A	220795228	0	A	G	0.145	-1.31673	0.333564	-353.129	1e-05	0.000116195	gemma_eqtl_chr1_gene606_sva5.assoc.txt	0.0615459
1	1_220795570_G_A	220795570	0	A	G	0.192	-1.0942	0.287415	-353.628	1e-05	0.000197211	gemma_eqtl_chr1_gene606_sva5.assoc.txt	0.0877235
1	1_220796327_A_G	220796327	0	G	A	0.192	-1.0942	0.287415	-353.628	1e-05	0.000197211	gemma_eqtl_chr1_gene606_sva5.assoc.txt	0.0877235
1	1_220796706_C_T	220796706	0	T	C	0.192	-1.0942	0.287415	-353.628	1e-05	0.000197211	gemma_eqtl_chr1_gene606_sva5.assoc.txt	0.0877235
1	1_220796907_T_C	220796907	0	C	T	0.192	-1.0942	0.287415	-353.628	1e-05	0.000197211	gemma_eqtl_chr1_gene606_sva5.assoc.txt	0.0877235
1	1_220797603_C_G	220797603	0	G	C	0.192	-1.0942	0.287415	-353.628	1e-05	0.000197211	gemma_eqtl_chr1_gene606_sva5.assoc.txt	0.0877235
1	1_220797706_T_C	220797706	0	C	T	0.192	-1.0942	0.287415	-353.628	1e-05	0.000197211	gemma_eqtl_chr1_gene606_sva5.assoc.txt	0.0877235
1	1_220797859_T_C	220797859	0	C	T	0.192	-1.0942	0.287415	-353.628	1e-05	0.000197211	gemma_eqtl_chr1_gene606_sva5.assoc.txt	0.0877235
1	1_220798025_G_A	220798025	0	A	G	0.192	-1.0942	0.287415	-353.628	1e-05	0.000197211	gemma_eqtl_chr1_gene606_sva5.assoc.txt	0.0877235
1	1_220799538_C_T	220799538	0	T	C	0.145	-1.31673	0.333564	-353.129	1e-05	0.000116195	gemma_eqtl_chr1_gene606_sva5.assoc.txt	0.0615459
1	1_220799673_G_A	220799673	0	A	G	0.145	-1.31673	0.333564	-353.129	1e-05	0.000116195	gemma_eqtl_chr1_gene606_sva5.assoc.txt	0.0615459
1	1_220799828_C_T	220799828	0	T	C	0.145	-1.31673	0.333564	-353.129	1e-05	0.000116195	gemma_eqtl_chr1_gene606_sva5.assoc.txt	0.0615459
1	1_220801662_A_G	220801662	2	G	A	0.141	-1.29721	0.340352	-353.613	1e-05	0.000194043	gemma_eqtl_chr1_gene606_sva5.assoc.txt	0.0869144
1	1_220802524_C_T	220802524	2	T	C	0.141	-1.29721	0.340352	-353.613	1e-05	0.000194043	gemma_eqtl_chr1_gene606_sva5.assoc.txt	0.0869144
1	1_220802642_G_A	220802642	2	A	G	0.141	-1.29721	0.340352	-353.613	1e-05	0.000194043	gemma_eqtl_chr1_gene606_sva5.assoc.txt	0.0869144
1	1_220803680_C_T	220803680	3	T	C	0.139	-1.34286	0.343495	-353.266	1e-05	0.000134289	gemma_eqtl_chr1_gene606_sva5.assoc.txt	0.0683025
1	1_220809225_G_C	220809225	1	C	G	0.196	-1.09199	0.318796	-354.908	1e-05	0.000772789	gemma_eqtl_chr1_gene606_sva5.assoc.txt	0.197041
1	1_220818529_G_A	220818529	0	A	G	0.142	-1.29591	0.336039	-353.454	1e-05	0.000163988	gemma_eqtl_chr1_gene606_sva5.assoc.txt	0.0775899
1	1_220834433_A_G	220834433	2	G	A	0.132	-1.16907	0.340071	-354.868	1e-05	0.000740583	gemma_eqtl_chr1_gene606_sva5.assoc.txt	0.191753
1	1_220834503_T_C	220834503	2	C	T	0.132	-1.16907	0.340071	-354.868	1e-05	0.000740583	gemma_eqtl_chr1_gene606_sva5.assoc.txt	0.191753
1	1_83377609_A_G	83377609	4	G	A	0.176	1.12595	0.329471	-386.902	0.831627	0.000794086	gemma_eqtl_chr1_gene612_sva5.assoc.txt	0.19939
1	1_83657880_T_C	83657880	2	C	T	0.174	-0.979136	0.281013	-351.362	1e-05	0.000630197	gemma_eqtl_chr1_gene621_sva5.assoc.txt	0.174438
1	1_83658384_C_T	83658384	3	T	C	0.175	-0.974589	0.28145	-351.432	1e-05	0.000679213	gemma_eqtl_chr1_gene621_sva5.assoc.txt	0.181417
1	1_111611751_G_T	111611751	1	T	G	0.406	0.421514	0.118525	-237.573	0.121072	0.000489503	gemma_eqtl_chr1_gene631_sva5.assoc.txt	0.151441
1	1_111618192_G_A	111618192	1	A	G	0.406	0.421514	0.118525	-237.573	0.121072	0.000489503	gemma_eqtl_chr1_gene631_sva5.assoc.txt	0.151441
1	1_111618221_T_G	111618221	1	G	T	0.406	0.421514	0.118525	-237.573	0.121072	0.000489503	gemma_eqtl_chr1_gene631_sva5.assoc.txt	0.151441
1	1_111628418_T_C	111628418	1	C	T	0.406	0.421514	0.118525	-237.573	0.121072	0.000489503	gemma_eqtl_chr1_gene631_sva5.assoc.txt	0.151441
1	1_111642028_C_T	111642028	0	T	C	0.404	0.427754	0.117775	-237.345	0.134446	0.0003739	gemma_eqtl_chr1_gene631_sva5.assoc.txt	0.127952
1	1_111645526_A_C	111645526	0	C	A	0.404	0.427754	0.117775	-237.345	0.134446	0.0003739	gemma_eqtl_chr1_gene631_sva5.assoc.txt	0.127952
1	1_111650218_T_A	111650218	0	A	T	0.404	0.427754	0.117775	-237.345	0.134446	0.0003739	gemma_eqtl_chr1_gene631_sva5.assoc.txt	0.127952
1	1_111690416_A_C	111690416	0	C	A	0.404	0.427754	0.117775	-237.345	0.134446	0.0003739	gemma_eqtl_chr1_gene631_sva5.assoc.txt	0.127952
1	1_111690883_C_T	111690883	0	T	C	0.404	0.427754	0.117775	-237.345	0.134446	0.0003739	gemma_eqtl_chr1_gene631_sva5.assoc.txt	0.127952
1	1_111694076_A_G	111694076	1	G	A	0.404	0.423256	0.117804	-237.46	0.125526	0.000429971	gemma_eqtl_chr1_gene631_sva5.assoc.txt	0.140547
1	1_111697210_A_G	111697210	1	G	A	0.404	0.423256	0.117804	-237.46	0.125526	0.000429971	gemma_eqtl_chr1_gene631_sva5.assoc.txt	0.140547
1	1_207581548_G_A	207581548	1	A	G	0.5	0.91091	0.265686	-386.187	0.189633	0.000764393	gemma_eqtl_chr1_gene640_sva5.assoc.txt	0.195642
1	1_208277341_C_T	208277341	4	T	C	0.113	-1.27971	0.344413	-335.827	1e-05	0.000276165	gemma_eqtl_chr1_gene646_sva5.assoc.txt	0.106919
1	1_208277561_C_A	208277561	4	A	C	0.113	-1.27971	0.344413	-335.827	1e-05	0.000276165	gemma_eqtl_chr1_gene646_sva5.assoc.txt	0.106919
1	1_208277713_C_T	208277713	4	T	C	0.113	-1.27971	0.344413	-335.827	1e-05	0.000276165	gemma_eqtl_chr1_gene646_sva5.assoc.txt	0.106919
1	1_208277846_G_A	208277846	4	A	G	0.113	-1.27971	0.344413	-335.827	1e-05	0.000276165	gemma_eqtl_chr1_gene646_sva5.assoc.txt	0.106919
1	1_58816872_C_T	58816872	8	T	C	0.104	-1.53033	0.440229	-371.404	0.39387	0.000648212	gemma_eqtl_chr1_gene679_sva5.assoc.txt	0.176723
1	1_59639251_C_T	59639251	4	T	C	0.06	1.75117	0.492389	-372.973	1e-05	0.000489261	gemma_eqtl_chr1_gene694_sva5.assoc.txt	0.151441
1	1_59640077_G_A	59640077	2	A	G	0.062	1.69561	0.488549	-373.253	1e-05	0.000660725	gemma_eqtl_chr1_gene694_sva5.assoc.txt	0.178741
1	1_177823943_C_T	177823943	6	C	T	0.389	-0.775732	0.200181	-332.119	1e-05	0.000152838	gemma_eqtl_chr1_gene695_sva5.assoc.txt	0.0742984
1	1_177825793_A_G	177825793	0	A	G	0.215	-0.881796	0.237903	-332.708	1e-05	0.000285493	gemma_eqtl_chr1_gene695_sva5.assoc.txt	0.10931
1	1_177825894_A_G	177825894	1	G	A	0.213	-0.908922	0.237892	-332.311	1e-05	0.000187408	gemma_eqtl_chr1_gene695_sva5.assoc.txt	0.0848992
1	1_177827355_T_G	177827355	3	T	G	0.391	-0.762499	0.200374	-332.365	1e-05	0.000198426	gemma_eqtl_chr1_gene695_sva5.assoc.txt	0.088034
1	1_177827629_G_A	177827629	2	G	A	0.453	-0.76234	0.201761	-332.459	1e-05	0.000219267	gemma_eqtl_chr1_gene695_sva5.assoc.txt	0.0937711
1	1_177829408_A_G	177829408	0	G	A	0.448	-0.73988	0.200019	-332.733	1e-05	0.000293382	gemma_eqtl_chr1_gene695_sva5.assoc.txt	0.11136
1	1_177830998_G_A	177830998	0	G	A	0.448	-0.73988	0.200019	-332.733	1e-05	0.000293382	gemma_eqtl_chr1_gene695_sva5.assoc.txt	0.11136
1	1_177831334_A_G	177831334	0	A	G	0.387	-0.739853	0.199368	-332.692	1e-05	0.000280896	gemma_eqtl_chr1_gene695_sva5.assoc.txt	0.108021
1	1_177831937_A_G	177831937	0	A	G	0.459	-0.719512	0.202273	-333.211	1e-05	0.000488124	gemma_eqtl_chr1_gene695_sva5.assoc.txt	0.151275
1	1_177838949_T_C	177838949	0	T	C	0.27	-0.808608	0.231006	-333.397	1e-05	0.000595855	gemma_eqtl_chr1_gene695_sva5.assoc.txt	0.16859
1	1_177840274_T_G	177840274	0	T	G	0.209	-0.880684	0.239352	-332.8	1e-05	0.00031503	gemma_eqtl_chr1_gene695_sva5.assoc.txt	0.11606
1	1_177841288_T_C	177841288	0	T	C	0.209	-0.880684	0.239352	-332.8	1e-05	0.00031503	gemma_eqtl_chr1_gene695_sva5.assoc.txt	0.11606
1	1_177842532_A_C	177842532	0	A	C	0.209	-0.880684	0.239352	-332.8	1e-05	0.00031503	gemma_eqtl_chr1_gene695_sva5.assoc.txt	0.11606
1	1_177842899_A_T	177842899	0	A	T	0.209	-0.880684	0.239352	-332.8	1e-05	0.00031503	gemma_eqtl_chr1_gene695_sva5.assoc.txt	0.11606
1	1_177844794_T_C	177844794	0	T	C	0.355	-0.781061	0.197385	-331.825	1e-05	0.000112011	gemma_eqtl_chr1_gene695_sva5.assoc.txt	0.0603365
1	1_177844864_T_C	177844864	1	T	C	0.497	-0.690434	0.201269	-333.623	1e-05	0.000759496	gemma_eqtl_chr1_gene695_sva5.assoc.txt	0.194813
1	1_177847057_C_T	177847057	0	C	T	0.209	-0.880684	0.239352	-332.8	1e-05	0.00031503	gemma_eqtl_chr1_gene695_sva5.assoc.txt	0.11606
1	1_177853792_T_C	177853792	0	T	C	0.209	-0.880684	0.239352	-332.8	1e-05	0.00031503	gemma_eqtl_chr1_gene695_sva5.assoc.txt	0.11606
1	1_177856630_T_G	177856630	0	T	G	0.209	-0.880684	0.239352	-332.8	1e-05	0.00031503	gemma_eqtl_chr1_gene695_sva5.assoc.txt	0.11606
1	1_177861462_G_A	177861462	1	A	G	0.211	-0.87177	0.240104	-332.965	1e-05	0.00037545	gemma_eqtl_chr1_gene695_sva5.assoc.txt	0.128332
1	1_177861548_G_A	177861548	3	A	G	0.112	-1.08262	0.308516	-333.368	1e-05	0.000577953	gemma_eqtl_chr1_gene695_sva5.assoc.txt	0.165782
1	1_177869033_G_C	177869033	2	G	C	0.385	-0.718305	0.197545	-332.947	1e-05	0.000368304	gemma_eqtl_chr1_gene695_sva5.assoc.txt	0.126999
1	1_177870125_G_A	177870125	2	G	A	0.385	-0.718305	0.197545	-332.947	1e-05	0.000368304	gemma_eqtl_chr1_gene695_sva5.assoc.txt	0.126999
1	1_177871257_G_A	177871257	2	A	G	0.212	-0.873383	0.240605	-332.968	1e-05	0.000376599	gemma_eqtl_chr1_gene695_sva5.assoc.txt	0.128456
1	1_177871789_C_T	177871789	2	T	C	0.212	-0.873383	0.240605	-332.968	1e-05	0.000376599	gemma_eqtl_chr1_gene695_sva5.assoc.txt	0.128456
1	1_177873730_A_G	177873730	0	G	A	0.227	-0.818433	0.235511	-333.479	1e-05	0.000650631	gemma_eqtl_chr1_gene695_sva5.assoc.txt	0.177068
1	1_177876455_C_T	177876455	0	T	C	0.227	-0.818433	0.235511	-333.479	1e-05	0.000650631	gemma_eqtl_chr1_gene695_sva5.assoc.txt	0.177068
1	1_177876910_A_C	177876910	0	C	A	0.227	-0.818433	0.235511	-333.479	1e-05	0.000650631	gemma_eqtl_chr1_gene695_sva5.assoc.txt	0.177068
1	1_177878518_A_G	177878518	0	G	A	0.227	-0.818433	0.235511	-333.479	1e-05	0.000650631	gemma_eqtl_chr1_gene695_sva5.assoc.txt	0.177068
1	1_177879292_A_G	177879292	0	G	A	0.227	-0.818433	0.235511	-333.479	1e-05	0.000650631	gemma_eqtl_chr1_gene695_sva5.assoc.txt	0.177068
1	1_177881461_G_A	177881461	0	G	A	0.474	-0.690968	0.195293	-333.273	1e-05	0.000521991	gemma_eqtl_chr1_gene695_sva5.assoc.txt	0.156215
1	1_177881560_G_A	177881560	0	G	A	0.474	-0.690968	0.195293	-333.273	1e-05	0.000521991	gemma_eqtl_chr1_gene695_sva5.assoc.txt	0.156215
1	1_177907013_T_C	177907013	4	C	T	0.363	0.769181	0.222267	-348.042	0.0699969	0.00068423	gemma_eqtl_chr1_gene700_sva5.assoc.txt	0.182179
1	1_177907793_C_T	177907793	0	C	T	0.442	0.758817	0.207537	-347.416	0.00999299	0.000342545	gemma_eqtl_chr1_gene700_sva5.assoc.txt	0.122801
1	1_177909145_A_G	177909145	0	A	G	0.36	0.792735	0.219365	-347.55	0.030131	0.000399077	gemma_eqtl_chr1_gene700_sva5.assoc.txt	0.133859
1	1_177917036_T_C	177917036	0	T	C	0.442	0.758817	0.207537	-347.416	0.00999299	0.000342545	gemma_eqtl_chr1_gene700_sva5.assoc.txt	0.122801
1	1_177925064_G_A	177925064	2	A	G	0.356	0.812995	0.219048	-347.219	0.027867	0.000280375	gemma_eqtl_chr1_gene700_sva5.assoc.txt	0.107925
1	1_177933552_A_G	177933552	2	A	G	0.356	0.812995	0.219048	-347.219	0.027867	0.000280375	gemma_eqtl_chr1_gene700_sva5.assoc.txt	0.107925
1	1_177940360_C_T	177940360	2	T	C	0.356	0.812995	0.219048	-347.219	0.027867	0.000280375	gemma_eqtl_chr1_gene700_sva5.assoc.txt	0.107925
1	1_177963577_C_T	177963577	2	T	C	0.356	0.812995	0.219048	-347.219	0.027867	0.000280375	gemma_eqtl_chr1_gene700_sva5.assoc.txt	0.107925
1	1_177975661_T_C	177975661	2	T	C	0.356	0.812995	0.219048	-347.219	0.027867	0.000280375	gemma_eqtl_chr1_gene700_sva5.assoc.txt	0.107925
1	1_178248258_A_G	178248258	2	G	A	0.129	1.06687	0.302592	-347.831	0.0710665	0.000545148	gemma_eqtl_chr1_gene700_sva5.assoc.txt	0.160694
1	1_178252313_A_T	178252313	1	T	A	0.129	1.06452	0.302495	-347.853	0.0718965	0.000558029	gemma_eqtl_chr1_gene700_sva5.assoc.txt	0.163083
1	1_178254888_C_T	178254888	0	T	C	0.128	1.07386	0.301929	-347.728	0.0799343	0.000488944	gemma_eqtl_chr1_gene700_sva5.assoc.txt	0.151441
1	1_178257224_G_C	178257224	0	C	G	0.128	1.07386	0.301929	-347.728	0.0799343	0.000488944	gemma_eqtl_chr1_gene700_sva5.assoc.txt	0.151441
1	1_178257771_A_G	178257771	0	G	A	0.128	1.07386	0.301929	-347.728	0.0799343	0.000488944	gemma_eqtl_chr1_gene700_sva5.assoc.txt	0.151441
1	1_178263068_C_T	178263068	0	T	C	0.128	1.07386	0.301929	-347.728	0.0799343	0.000488944	gemma_eqtl_chr1_gene700_sva5.assoc.txt	0.151441
1	1_178266586_A_T	178266586	0	T	A	0.128	1.07386	0.301929	-347.728	0.0799343	0.000488944	gemma_eqtl_chr1_gene700_sva5.assoc.txt	0.151441
1	1_178270344_T_C	178270344	0	C	T	0.128	1.07386	0.301929	-347.728	0.0799343	0.000488944	gemma_eqtl_chr1_gene700_sva5.assoc.txt	0.151441
1	1_178285088_C_T	178285088	0	T	C	0.128	1.07386	0.301929	-347.728	0.0799343	0.000488944	gemma_eqtl_chr1_gene700_sva5.assoc.txt	0.151441
1	1_178285229_T_G	178285229	0	G	T	0.128	1.07386	0.301929	-347.728	0.0799343	0.000488944	gemma_eqtl_chr1_gene700_sva5.assoc.txt	0.151441
1	1_99052266_T_C	99052266	7	C	T	0.445	0.173558	0.0494808	-99.7361	1e-05	0.000581056	gemma_eqtl_chr1_gene705_sva5.assoc.txt	0.1663
1	1_99052383_C_G	99052383	0	C	G	0.384	-0.187767	0.0496001	-98.797	1e-05	0.000213512	gemma_eqtl_chr1_gene705_sva5.assoc.txt	0.092316
1	1_99054323_G_A	99054323	3	G	A	0.388	-0.192176	0.0498869	-98.5631	1e-05	0.00016659	gemma_eqtl_chr1_gene705_sva5.assoc.txt	0.0782318
1	1_99055661_C_T	99055661	0	T	C	0.276	-0.189861	0.0521742	-99.2999	1e-05	0.000364579	gemma_eqtl_chr1_gene705_sva5.assoc.txt	0.126538
1	1_98986299_A_G	98986299	2	A	G	0.321	0.193208	0.0560046	-119.429	0.817499	0.000710197	gemma_eqtl_chr1_gene706_sva5.assoc.txt	0.186816
1	1_98988932_G_A	98988932	2	G	A	0.321	0.193208	0.0560046	-119.429	0.817499	0.000710197	gemma_eqtl_chr1_gene706_sva5.assoc.txt	0.186816
1	1_99044325_A_T	99044325	0	A	T	0.163	0.329028	0.0784562	-116.793	0.708317	4.44236e-05	gemma_eqtl_chr1_gene706_sva5.assoc.txt	0.0315158
1	1_99044709_G_A	99044709	0	G	A	0.163	0.329028	0.0784562	-116.793	0.708317	4.44236e-05	gemma_eqtl_chr1_gene706_sva5.assoc.txt	0.0315158
1	1_99048469_T_G	99048469	0	T	G	0.14	0.377007	0.0846421	-115.801	0.59537	1.53701e-05	gemma_eqtl_chr1_gene706_sva5.assoc.txt	0.0139478
1	1_99049432_A_C	99049432	0	A	C	0.163	0.329028	0.0784562	-116.793	0.708317	4.44236e-05	gemma_eqtl_chr1_gene706_sva5.assoc.txt	0.0315158
1	1_99049662_A_G	99049662	0	A	G	0.163	0.329028	0.0784562	-116.793	0.708317	4.44236e-05	gemma_eqtl_chr1_gene706_sva5.assoc.txt	0.0315158
1	1_99050349_T_C	99050349	0	C	T	0.163	0.329028	0.0784562	-116.793	0.708317	4.44236e-05	gemma_eqtl_chr1_gene706_sva5.assoc.txt	0.0315158
1	1_99050397_G_A	99050397	0	A	G	0.163	0.329028	0.0784562	-116.793	0.708317	4.44236e-05	gemma_eqtl_chr1_gene706_sva5.assoc.txt	0.0315158
1	1_99050778_G_A	99050778	0	G	A	0.163	0.329028	0.0784562	-116.793	0.708317	4.44236e-05	gemma_eqtl_chr1_gene706_sva5.assoc.txt	0.0315158
1	1_99052237_A_C	99052237	0	A	C	0.163	0.329028	0.0784562	-116.793	0.708317	4.44236e-05	gemma_eqtl_chr1_gene706_sva5.assoc.txt	0.0315158
1	1_99052654_C_T	99052654	0	T	C	0.163	0.329028	0.0784562	-116.793	0.708317	4.44236e-05	gemma_eqtl_chr1_gene706_sva5.assoc.txt	0.0315158
1	1_99053061_A_G	99053061	0	A	G	0.163	0.329028	0.0784562	-116.793	0.708317	4.44236e-05	gemma_eqtl_chr1_gene706_sva5.assoc.txt	0.0315158
1	1_99054019_G_A	99054019	0	A	G	0.163	0.329028	0.0784562	-116.793	0.708317	4.44236e-05	gemma_eqtl_chr1_gene706_sva5.assoc.txt	0.0315158
1	1_99054255_A_G	99054255	0	G	A	0.163	0.329028	0.0784562	-116.793	0.708317	4.44236e-05	gemma_eqtl_chr1_gene706_sva5.assoc.txt	0.0315158
1	1_99055127_C_G	99055127	3	C	G	0.328	0.209403	0.0609234	-119.445	0.689356	0.000742032	gemma_eqtl_chr1_gene706_sva5.assoc.txt	0.19184
1	1_99055128_T_C	99055128	0	T	C	0.163	0.329028	0.0784562	-116.793	0.708317	4.44236e-05	gemma_eqtl_chr1_gene706_sva5.assoc.txt	0.0315158
1	1_99055722_A_G	99055722	0	A	G	0.163	0.329028	0.0784562	-116.793	0.708317	4.44236e-05	gemma_eqtl_chr1_gene706_sva5.assoc.txt	0.0315158
1	1_99057099_C_T	99057099	0	T	C	0.163	0.329028	0.0784562	-116.793	0.708317	4.44236e-05	gemma_eqtl_chr1_gene706_sva5.assoc.txt	0.0315158
1	1_99058205_G_A	99058205	0	G	A	0.163	0.329028	0.0784562	-116.793	0.708317	4.44236e-05	gemma_eqtl_chr1_gene706_sva5.assoc.txt	0.0315158
1	1_99058295_A_G	99058295	0	G	A	0.163	0.329028	0.0784562	-116.793	0.708317	4.44236e-05	gemma_eqtl_chr1_gene706_sva5.assoc.txt	0.0315158
1	1_99058733_C_T	99058733	0	T	C	0.163	0.329028	0.0784562	-116.793	0.708317	4.44236e-05	gemma_eqtl_chr1_gene706_sva5.assoc.txt	0.0315158
1	1_99059064_T_C	99059064	0	C	T	0.163	0.329028	0.0784562	-116.793	0.708317	4.44236e-05	gemma_eqtl_chr1_gene706_sva5.assoc.txt	0.0315158
1	1_99059101_A_G	99059101	0	G	A	0.163	0.329028	0.0784562	-116.793	0.708317	4.44236e-05	gemma_eqtl_chr1_gene706_sva5.assoc.txt	0.0315158
1	1_99059651_T_C	99059651	0	C	T	0.163	0.329028	0.0784562	-116.793	0.708317	4.44236e-05	gemma_eqtl_chr1_gene706_sva5.assoc.txt	0.0315158
1	1_99059763_C_G	99059763	0	G	C	0.163	0.329028	0.0784562	-116.793	0.708317	4.44236e-05	gemma_eqtl_chr1_gene706_sva5.assoc.txt	0.0315158
1	1_99060511_A_G	99060511	0	G	A	0.163	0.329028	0.0784562	-116.793	0.708317	4.44236e-05	gemma_eqtl_chr1_gene706_sva5.assoc.txt	0.0315158
1	1_99061055_G_A	99061055	0	A	G	0.163	0.329028	0.0784562	-116.793	0.708317	4.44236e-05	gemma_eqtl_chr1_gene706_sva5.assoc.txt	0.0315158
1	1_99061524_A_T	99061524	0	T	A	0.163	0.329028	0.0784562	-116.793	0.708317	4.44236e-05	gemma_eqtl_chr1_gene706_sva5.assoc.txt	0.0315158
1	1_99062321_C_T	99062321	0	T	C	0.163	0.329028	0.0784562	-116.793	0.708317	4.44236e-05	gemma_eqtl_chr1_gene706_sva5.assoc.txt	0.0315158
1	1_99069187_C_T	99069187	1	T	C	0.164	0.332239	0.0785327	-116.652	0.707346	3.83412e-05	gemma_eqtl_chr1_gene706_sva5.assoc.txt	0.0279845
1	1_99073195_C_T	99073195	0	T	C	0.163	0.329028	0.0784562	-116.793	0.708317	4.44236e-05	gemma_eqtl_chr1_gene706_sva5.assoc.txt	0.0315158
1	1_99074171_A_C	99074171	0	C	A	0.163	0.329028	0.0784562	-116.793	0.708317	4.44236e-05	gemma_eqtl_chr1_gene706_sva5.assoc.txt	0.0315158
1	1_99080971_A_G	99080971	0	A	G	0.163	0.329028	0.0784562	-116.793	0.708317	4.44236e-05	gemma_eqtl_chr1_gene706_sva5.assoc.txt	0.0315158
1	1_99084924_C_T	99084924	0	C	T	0.163	0.329028	0.0784562	-116.793	0.708317	4.44236e-05	gemma_eqtl_chr1_gene706_sva5.assoc.txt	0.0315158
1	1_99088571_T_C	99088571	4	T	C	0.167	0.328679	0.079035	-116.926	0.69306	5.10829e-05	gemma_eqtl_chr1_gene706_sva5.assoc.txt	0.0348134
1	1_99090173_T_G	99090173	0	G	T	0.163	0.329028	0.0784562	-116.793	0.708317	4.44236e-05	gemma_eqtl_chr1_gene706_sva5.assoc.txt	0.0315158
1	1_99113989_A_G	99113989	0	A	G	0.163	0.329028	0.0784562	-116.793	0.708317	4.44236e-05	gemma_eqtl_chr1_gene706_sva5.assoc.txt	0.0315158
1	1_99118491_C_T	99118491	0	C	T	0.163	0.329028	0.0784562	-116.793	0.708317	4.44236e-05	gemma_eqtl_chr1_gene706_sva5.assoc.txt	0.0315158
1	1_99224255_T_C	99224255	5	C	T	0.171	0.297507	0.0829423	-119.01	0.511669	0.000439198	gemma_eqtl_chr1_gene706_sva5.assoc.txt	0.14224
1	1_99224378_A_G	99224378	6	G	A	0.169	0.299772	0.0835432	-119.004	0.513011	0.000437154	gemma_eqtl_chr1_gene706_sva5.assoc.txt	0.142209
1	1_99255470_G_T	99255470	4	T	G	0.229	0.240742	0.0669053	-118.917	0.737557	0.000421826	gemma_eqtl_chr1_gene706_sva5.assoc.txt	0.138928
1	1_99255941_T_C	99255941	6	C	T	0.145	0.286424	0.0789677	-118.835	0.668801	0.000380475	gemma_eqtl_chr1_gene706_sva5.assoc.txt	0.129463
1	1_99256972_G_A	99256972	6	A	G	0.145	0.286424	0.0789677	-118.835	0.668801	0.000380475	gemma_eqtl_chr1_gene706_sva5.assoc.txt	0.129463
1	1_99258543_A_G	99258543	4	G	A	0.149	0.28465	0.077931	-118.751	0.655387	0.000347145	gemma_eqtl_chr1_gene706_sva5.assoc.txt	0.12395
1	1_99260100_G_A	99260100	4	A	G	0.155	0.304033	0.077558	-117.876	0.50246	0.00012896	gemma_eqtl_chr1_gene706_sva5.assoc.txt	0.0664761
1	1_99265896_T_C	99265896	4	C	T	0.149	0.28465	0.077931	-118.751	0.655387	0.000347145	gemma_eqtl_chr1_gene706_sva5.assoc.txt	0.12395
1	1_99267473_C_A	99267473	0	A	C	0.323	0.215315	0.0561981	-118.232	0.457937	0.000180116	gemma_eqtl_chr1_gene706_sva5.assoc.txt	0.0826766
1	1_99269577_T_C	99269577	0	C	T	0.273	0.203064	0.0586331	-119.374	0.658019	0.000677907	gemma_eqtl_chr1_gene706_sva5.assoc.txt	0.181368
1	1_99274193_G_A	99274193	2	G	A	0.391	0.233825	0.056175	-116.933	0.602412	5.0323e-05	gemma_eqtl_chr1_gene706_sva5.assoc.txt	0.0344242
1	1_99274356_C_A	99274356	2	C	A	0.391	0.233825	0.056175	-116.933	0.602412	5.0323e-05	gemma_eqtl_chr1_gene706_sva5.assoc.txt	0.0344242
1	1_99275161_C_T	99275161	2	C	T	0.391	0.233825	0.056175	-116.933	0.602412	5.0323e-05	gemma_eqtl_chr1_gene706_sva5.assoc.txt	0.0344242
1	1_99276068_C_G	99276068	0	G	C	0.5	0.17413	0.0498654	-119.296	0.58312	0.000613535	gemma_eqtl_chr1_gene706_sva5.assoc.txt	0.171959
1	1_99278614_G_A	99278614	0	G	A	0.5	0.17413	0.0498654	-119.296	0.58312	0.000613535	gemma_eqtl_chr1_gene706_sva5.assoc.txt	0.171959
1	1_99279974_C_T	99279974	0	C	T	0.5	0.17413	0.0498654	-119.296	0.58312	0.000613535	gemma_eqtl_chr1_gene706_sva5.assoc.txt	0.171959
1	1_99283184_C_T	99283184	0	T	C	0.5	0.17413	0.0498654	-119.296	0.58312	0.000613535	gemma_eqtl_chr1_gene706_sva5.assoc.txt	0.171959
1	1_99922407_C_T	99922407	0	C	T	0.247	-0.377624	0.110239	-206.842	1e-05	0.000772403	gemma_eqtl_chr1_gene740_sva5.assoc.txt	0.196953
1	1_99950660_T_C	99950660	1	C	T	0.249	-0.376838	0.110231	-206.864	1e-05	0.000790889	gemma_eqtl_chr1_gene740_sva5.assoc.txt	0.199267
1	1_99952793_C_T	99952793	1	T	C	0.249	-0.376838	0.110231	-206.864	1e-05	0.000790889	gemma_eqtl_chr1_gene740_sva5.assoc.txt	0.199267
1	1_99954120_C_T	99954120	0	T	C	0.247	-0.377624	0.110239	-206.842	1e-05	0.000772403	gemma_eqtl_chr1_gene740_sva5.assoc.txt	0.196953
1	1_99955407_G_A	99955407	0	A	G	0.247	-0.377624	0.110239	-206.842	1e-05	0.000772403	gemma_eqtl_chr1_gene740_sva5.assoc.txt	0.196953
1	1_99955410_C_T	99955410	0	T	C	0.247	-0.377624	0.110239	-206.842	1e-05	0.000772403	gemma_eqtl_chr1_gene740_sva5.assoc.txt	0.196953
1	1_99965450_T_C	99965450	1	T	C	0.246	-0.379455	0.110508	-206.815	1e-05	0.000750839	gemma_eqtl_chr1_gene740_sva5.assoc.txt	0.193488
1	1_99969277_G_T	99969277	0	G	T	0.247	-0.377624	0.110239	-206.842	1e-05	0.000772403	gemma_eqtl_chr1_gene740_sva5.assoc.txt	0.196953
1	1_99969447_T_C	99969447	0	T	C	0.247	-0.377624	0.110239	-206.842	1e-05	0.000772403	gemma_eqtl_chr1_gene740_sva5.assoc.txt	0.196953
1	1_99969506_G_T	99969506	0	G	T	0.247	-0.377624	0.110239	-206.842	1e-05	0.000772403	gemma_eqtl_chr1_gene740_sva5.assoc.txt	0.196953
1	1_99972860_G_A	99972860	0	A	G	0.247	-0.377624	0.110239	-206.842	1e-05	0.000772403	gemma_eqtl_chr1_gene740_sva5.assoc.txt	0.196953
1	1_99973173_C_T	99973173	0	T	C	0.247	-0.377624	0.110239	-206.842	1e-05	0.000772403	gemma_eqtl_chr1_gene740_sva5.assoc.txt	0.196953
1	1_99973503_A_G	99973503	0	A	G	0.247	-0.377624	0.110239	-206.842	1e-05	0.000772403	gemma_eqtl_chr1_gene740_sva5.assoc.txt	0.196953
1	1_99976770_C_G	99976770	0	C	G	0.247	-0.377624	0.110239	-206.842	1e-05	0.000772403	gemma_eqtl_chr1_gene740_sva5.assoc.txt	0.196953
1	1_99977387_A_G	99977387	0	G	A	0.247	-0.377624	0.110239	-206.842	1e-05	0.000772403	gemma_eqtl_chr1_gene740_sva5.assoc.txt	0.196953
1	1_100010774_G_A	100010774	1	A	G	0.246	-0.379466	0.11081	-206.845	1e-05	0.000775147	gemma_eqtl_chr1_gene740_sva5.assoc.txt	0.197494
1	1_100019625_T_C	100019625	1	C	T	0.246	-0.379466	0.11081	-206.845	1e-05	0.000775147	gemma_eqtl_chr1_gene740_sva5.assoc.txt	0.197494
1	1_100020673_T_G	100020673	1	G	T	0.246	-0.379466	0.11081	-206.845	1e-05	0.000775147	gemma_eqtl_chr1_gene740_sva5.assoc.txt	0.197494
1	1_100022998_A_G	100022998	0	G	A	0.247	-0.377624	0.110239	-206.842	1e-05	0.000772403	gemma_eqtl_chr1_gene740_sva5.assoc.txt	0.196953
1	1_100023999_G_A	100023999	1	A	G	0.243	-0.411698	0.111332	-205.94	1e-05	0.000294562	gemma_eqtl_chr1_gene740_sva5.assoc.txt	0.111578
1	1_100026766_C_T	100026766	0	T	C	0.247	-0.377624	0.110239	-206.842	1e-05	0.000772403	gemma_eqtl_chr1_gene740_sva5.assoc.txt	0.196953
1	1_100032327_T_C	100032327	0	C	T	0.247	-0.377624	0.110239	-206.842	1e-05	0.000772403	gemma_eqtl_chr1_gene740_sva5.assoc.txt	0.196953
1	1_100032437_A_C	100032437	0	C	A	0.247	-0.377624	0.110239	-206.842	1e-05	0.000772403	gemma_eqtl_chr1_gene740_sva5.assoc.txt	0.196953
1	1_100033207_G_A	100033207	0	A	G	0.247	-0.377624	0.110239	-206.842	1e-05	0.000772403	gemma_eqtl_chr1_gene740_sva5.assoc.txt	0.196953
1	1_100033710_A_C	100033710	0	C	A	0.247	-0.377624	0.110239	-206.842	1e-05	0.000772403	gemma_eqtl_chr1_gene740_sva5.assoc.txt	0.196953
1	1_100043491_T_C	100043491	0	C	T	0.247	-0.377624	0.110239	-206.842	1e-05	0.000772403	gemma_eqtl_chr1_gene740_sva5.assoc.txt	0.196953
1	1_100050341_A_G	100050341	0	A	G	0.259	-0.383124	0.110438	-206.701	1e-05	0.000664346	gemma_eqtl_chr1_gene740_sva5.assoc.txt	0.179203
1	1_100053285_A_G	100053285	1	A	G	0.249	-0.376838	0.110231	-206.864	1e-05	0.000790889	gemma_eqtl_chr1_gene740_sva5.assoc.txt	0.199267
1	1_100053547_G_A	100053547	1	G	A	0.249	-0.376838	0.110231	-206.864	1e-05	0.000790889	gemma_eqtl_chr1_gene740_sva5.assoc.txt	0.199267
1	1_100060576_A_G	100060576	3	G	A	0.243	-0.413647	0.11249	-206.011	1e-05	0.000317633	gemma_eqtl_chr1_gene740_sva5.assoc.txt	0.116795
1	1_1403081_C_A	1403081	0	A	C	0.276	-1.09699	0.308938	-386.668	1e-05	0.000499113	gemma_eqtl_chr1_gene9_sva5.assoc.txt	0.152376
1	1_1403611_G_A	1403611	0	A	G	0.276	-1.09699	0.308938	-386.668	1e-05	0.000499113	gemma_eqtl_chr1_gene9_sva5.assoc.txt	0.152376
1	1_1403891_G_T	1403891	0	T	G	0.276	-1.09699	0.308938	-386.668	1e-05	0.000499113	gemma_eqtl_chr1_gene9_sva5.assoc.txt	0.152376
1	1_1406105_G_A	1406105	0	A	G	0.276	-1.09699	0.308938	-386.668	1e-05	0.000499113	gemma_eqtl_chr1_gene9_sva5.assoc.txt	0.152376
1	1_1406541_T_A	1406541	0	A	T	0.276	-1.09699	0.308938	-386.668	1e-05	0.000499113	gemma_eqtl_chr1_gene9_sva5.assoc.txt	0.152376
1	1_1406737_T_C	1406737	0	C	T	0.276	-1.09699	0.308938	-386.668	1e-05	0.000499113	gemma_eqtl_chr1_gene9_sva5.assoc.txt	0.152376
1	1_1406759_T_G	1406759	0	G	T	0.276	-1.09699	0.308938	-386.668	1e-05	0.000499113	gemma_eqtl_chr1_gene9_sva5.assoc.txt	0.152376
1	1_1406940_C_A	1406940	0	A	C	0.276	-1.09699	0.308938	-386.668	1e-05	0.000499113	gemma_eqtl_chr1_gene9_sva5.assoc.txt	0.152376
1	1_1407254_T_C	1407254	0	C	T	0.276	-1.09699	0.308938	-386.668	1e-05	0.000499113	gemma_eqtl_chr1_gene9_sva5.assoc.txt	0.152376
1	1_1407381_T_C	1407381	0	C	T	0.276	-1.09699	0.308938	-386.668	1e-05	0.000499113	gemma_eqtl_chr1_gene9_sva5.assoc.txt	0.152376
1	1_1407382_C_T	1407382	0	T	C	0.276	-1.09699	0.308938	-386.668	1e-05	0.000499113	gemma_eqtl_chr1_gene9_sva5.assoc.txt	0.152376
1	1_1408023_G_A	1408023	0	A	G	0.276	-1.09699	0.308938	-386.668	1e-05	0.000499113	gemma_eqtl_chr1_gene9_sva5.assoc.txt	0.152376
1	1_1409071_G_C	1409071	0	C	G	0.276	-1.09699	0.308938	-386.668	1e-05	0.000499113	gemma_eqtl_chr1_gene9_sva5.assoc.txt	0.152376
1	1_1409283_T_C	1409283	0	C	T	0.276	-1.09699	0.308938	-386.668	1e-05	0.000499113	gemma_eqtl_chr1_gene9_sva5.assoc.txt	0.152376
1	1_1409384_T_C	1409384	0	C	T	0.276	-1.09699	0.308938	-386.668	1e-05	0.000499113	gemma_eqtl_chr1_gene9_sva5.assoc.txt	0.152376
1	1_1409497_T_C	1409497	0	C	T	0.276	-1.09699	0.308938	-386.668	1e-05	0.000499113	gemma_eqtl_chr1_gene9_sva5.assoc.txt	0.152376
1	1_1409547_G_A	1409547	0	A	G	0.276	-1.09699	0.308938	-386.668	1e-05	0.000499113	gemma_eqtl_chr1_gene9_sva5.assoc.txt	0.152376
1	1_1409579_A_T	1409579	0	T	A	0.276	-1.09699	0.308938	-386.668	1e-05	0.000499113	gemma_eqtl_chr1_gene9_sva5.assoc.txt	0.152376
1	1_1410351_T_G	1410351	0	G	T	0.276	-1.09699	0.308938	-386.668	1e-05	0.000499113	gemma_eqtl_chr1_gene9_sva5.assoc.txt	0.152376
1	1_1410832_A_T	1410832	0	T	A	0.276	-1.09699	0.308938	-386.668	1e-05	0.000499113	gemma_eqtl_chr1_gene9_sva5.assoc.txt	0.152376
1	1_1410837_T_G	1410837	0	G	T	0.276	-1.09699	0.308938	-386.668	1e-05	0.000499113	gemma_eqtl_chr1_gene9_sva5.assoc.txt	0.152376
1	1_1410984_T_C	1410984	0	C	T	0.276	-1.09699	0.308938	-386.668	1e-05	0.000499113	gemma_eqtl_chr1_gene9_sva5.assoc.txt	0.152376
1	1_1411111_G_C	1411111	0	C	G	0.276	-1.09699	0.308938	-386.668	1e-05	0.000499113	gemma_eqtl_chr1_gene9_sva5.assoc.txt	0.152376
1	1_1411197_A_G	1411197	0	G	A	0.276	-1.09699	0.308938	-386.668	1e-05	0.000499113	gemma_eqtl_chr1_gene9_sva5.assoc.txt	0.152376
1	1_1411260_A_G	1411260	0	G	A	0.276	-1.09699	0.308938	-386.668	1e-05	0.000499113	gemma_eqtl_chr1_gene9_sva5.assoc.txt	0.152376
1	1_1411493_G_A	1411493	0	A	G	0.276	-1.09699	0.308938	-386.668	1e-05	0.000499113	gemma_eqtl_chr1_gene9_sva5.assoc.txt	0.152376
1	1_1411739_G_A	1411739	0	A	G	0.276	-1.09699	0.308938	-386.668	1e-05	0.000499113	gemma_eqtl_chr1_gene9_sva5.assoc.txt	0.152376
1	1_1412293_A_G	1412293	0	G	A	0.276	-1.09699	0.308938	-386.668	1e-05	0.000499113	gemma_eqtl_chr1_gene9_sva5.assoc.txt	0.152376
1	1_1412853_G_A	1412853	0	A	G	0.276	-1.09699	0.308938	-386.668	1e-05	0.000499113	gemma_eqtl_chr1_gene9_sva5.assoc.txt	0.152376
1	1_1412875_A_G	1412875	0	G	A	0.276	-1.09699	0.308938	-386.668	1e-05	0.000499113	gemma_eqtl_chr1_gene9_sva5.assoc.txt	0.152376
1	1_1413271_T_C	1413271	0	C	T	0.276	-1.09699	0.308938	-386.668	1e-05	0.000499113	gemma_eqtl_chr1_gene9_sva5.assoc.txt	0.152376
1	1_1420906_T_C	1420906	0	C	T	0.276	-1.09699	0.308938	-386.668	1e-05	0.000499113	gemma_eqtl_chr1_gene9_sva5.assoc.txt	0.152376
1	1_1421268_A_C	1421268	0	C	A	0.276	-1.09699	0.308938	-386.668	1e-05	0.000499113	gemma_eqtl_chr1_gene9_sva5.assoc.txt	0.152376
1	1_1421657_G_A	1421657	0	A	G	0.276	-1.09699	0.308938	-386.668	1e-05	0.000499113	gemma_eqtl_chr1_gene9_sva5.assoc.txt	0.152376
1	1_1421798_C_T	1421798	0	T	C	0.276	-1.09699	0.308938	-386.668	1e-05	0.000499113	gemma_eqtl_chr1_gene9_sva5.assoc.txt	0.152376
1	1_1422103_G_A	1422103	0	A	G	0.276	-1.09699	0.308938	-386.668	1e-05	0.000499113	gemma_eqtl_chr1_gene9_sva5.assoc.txt	0.152376
1	1_1423060_A_G	1423060	0	G	A	0.276	-1.09699	0.308938	-386.668	1e-05	0.000499113	gemma_eqtl_chr1_gene9_sva5.assoc.txt	0.152376
1	1_1424742_A_G	1424742	0	G	A	0.276	-1.09699	0.308938	-386.668	1e-05	0.000499113	gemma_eqtl_chr1_gene9_sva5.assoc.txt	0.152376
1	1_1426276_A_T	1426276	0	T	A	0.276	-1.09699	0.308938	-386.668	1e-05	0.000499113	gemma_eqtl_chr1_gene9_sva5.assoc.txt	0.152376
1	1_1441244_A_G	1441244	0	G	A	0.276	-1.09699	0.308938	-386.668	1e-05	0.000499113	gemma_eqtl_chr1_gene9_sva5.assoc.txt	0.152376
1	1_1441467_C_A	1441467	0	A	C	0.276	-1.09699	0.308938	-386.668	1e-05	0.000499113	gemma_eqtl_chr1_gene9_sva5.assoc.txt	0.152376
1	1_1441790_A_G	1441790	0	G	A	0.276	-1.09699	0.308938	-386.668	1e-05	0.000499113	gemma_eqtl_chr1_gene9_sva5.assoc.txt	0.152376
1	1_1442685_G_C	1442685	0	C	G	0.276	-1.09699	0.308938	-386.668	1e-05	0.000499113	gemma_eqtl_chr1_gene9_sva5.assoc.txt	0.152376
1	1_1442841_C_A	1442841	0	A	C	0.276	-1.09699	0.308938	-386.668	1e-05	0.000499113	gemma_eqtl_chr1_gene9_sva5.assoc.txt	0.152376
1	1_1451653_C_T	1451653	3	T	C	0.272	-1.1244	0.309349	-386.388	1e-05	0.000370191	gemma_eqtl_chr1_gene9_sva5.assoc.txt	0.127146
1	1_1452266_G_T	1452266	3	T	G	0.272	-1.1244	0.309349	-386.388	1e-05	0.000370191	gemma_eqtl_chr1_gene9_sva5.assoc.txt	0.127146
1	1_1452283_A_G	1452283	3	G	A	0.272	-1.1244	0.309349	-386.388	1e-05	0.000370191	gemma_eqtl_chr1_gene9_sva5.assoc.txt	0.127146
1	1_1452358_T_*	1452358	3	*	T	0.272	-1.1244	0.309349	-386.388	1e-05	0.000370191	gemma_eqtl_chr1_gene9_sva5.assoc.txt	0.127146
1	1_1452359_G_*	1452359	3	*	G	0.272	-1.1244	0.309349	-386.388	1e-05	0.000370191	gemma_eqtl_chr1_gene9_sva5.assoc.txt	0.127146
1	1_1452849_T_C	1452849	2	C	T	0.274	-1.10508	0.309154	-386.589	1e-05	0.000458939	gemma_eqtl_chr1_gene9_sva5.assoc.txt	0.146039
1	1_1453012_C_T	1453012	2	T	C	0.274	-1.10508	0.309154	-386.589	1e-05	0.000458939	gemma_eqtl_chr1_gene9_sva5.assoc.txt	0.146039
1	1_1454232_C_T	1454232	5	T	C	0.269	-1.11454	0.311308	-386.57	1e-05	0.000449806	gemma_eqtl_chr1_gene9_sva5.assoc.txt	0.144248
1	1_1454237_T_C	1454237	5	C	T	0.269	-1.11454	0.311308	-386.57	1e-05	0.000449806	gemma_eqtl_chr1_gene9_sva5.assoc.txt	0.144248
1	1_1454626_A_C	1454626	2	C	A	0.274	-1.10508	0.309154	-386.589	1e-05	0.000458939	gemma_eqtl_chr1_gene9_sva5.assoc.txt	0.146039
1	1_1455134_T_G	1455134	2	G	T	0.274	-1.10508	0.309154	-386.589	1e-05	0.000458939	gemma_eqtl_chr1_gene9_sva5.assoc.txt	0.146039
1	1_1455902_G_T	1455902	0	G	T	0.363	-1.27817	0.281519	-383.027	1e-05	1.07128e-05	gemma_eqtl_chr1_gene9_sva5.assoc.txt	0.0106159
1	1_1458030_T_C	1458030	2	C	T	0.274	-1.10508	0.309154	-386.589	1e-05	0.000458939	gemma_eqtl_chr1_gene9_sva5.assoc.txt	0.146039
1	1_1458195_A_T	1458195	2	T	A	0.274	-1.10508	0.309154	-386.589	1e-05	0.000458939	gemma_eqtl_chr1_gene9_sva5.assoc.txt	0.146039
1	1_1458276_A_G	1458276	2	G	A	0.274	-1.10508	0.309154	-386.589	1e-05	0.000458939	gemma_eqtl_chr1_gene9_sva5.assoc.txt	0.146039
1	1_1458286_T_C	1458286	2	C	T	0.274	-1.10508	0.309154	-386.589	1e-05	0.000458939	gemma_eqtl_chr1_gene9_sva5.assoc.txt	0.146039
1	1_1458924_T_C	1458924	0	C	T	0.276	-1.09699	0.308938	-386.668	1e-05	0.000499113	gemma_eqtl_chr1_gene9_sva5.assoc.txt	0.152376
1	1_1459026_T_C	1459026	0	C	T	0.276	-1.09699	0.308938	-386.668	1e-05	0.000499113	gemma_eqtl_chr1_gene9_sva5.assoc.txt	0.152376
1	1_1459184_C_T	1459184	0	T	C	0.276	-1.09699	0.308938	-386.668	1e-05	0.000499113	gemma_eqtl_chr1_gene9_sva5.assoc.txt	0.152376
1	1_1459817_C_T	1459817	2	T	C	0.271	-1.11656	0.313956	-386.649	1e-05	0.000489363	gemma_eqtl_chr1_gene9_sva5.assoc.txt	0.151441
1	1_1460230_T_A	1460230	0	A	T	0.276	-1.09699	0.308938	-386.668	1e-05	0.000499113	gemma_eqtl_chr1_gene9_sva5.assoc.txt	0.152376
1	1_1461929_G_A	1461929	1	A	G	0.278	-1.0984	0.310116	-386.697	1e-05	0.000515096	gemma_eqtl_chr1_gene9_sva5.assoc.txt	0.155678
1	1_1461946_A_C	1461946	0	C	A	0.276	-1.09699	0.308938	-386.668	1e-05	0.000499113	gemma_eqtl_chr1_gene9_sva5.assoc.txt	0.152376
1	1_1461995_C_T	1461995	0	T	C	0.276	-1.09699	0.308938	-386.668	1e-05	0.000499113	gemma_eqtl_chr1_gene9_sva5.assoc.txt	0.152376
1	1_1462840_G_A	1462840	0	A	G	0.276	-1.09699	0.308938	-386.668	1e-05	0.000499113	gemma_eqtl_chr1_gene9_sva5.assoc.txt	0.152376
1	1_1463901_C_T	1463901	0	T	C	0.276	-1.09699	0.308938	-386.668	1e-05	0.000499113	gemma_eqtl_chr1_gene9_sva5.assoc.txt	0.152376
1	1_1464737_A_G	1464737	0	G	A	0.276	-1.09699	0.308938	-386.668	1e-05	0.000499113	gemma_eqtl_chr1_gene9_sva5.assoc.txt	0.152376
1	1_1467608_G_T	1467608	0	T	G	0.276	-1.09699	0.308938	-386.668	1e-05	0.000499113	gemma_eqtl_chr1_gene9_sva5.assoc.txt	0.152376
1	1_1468552_G_C	1468552	0	C	G	0.276	-1.09699	0.308938	-386.668	1e-05	0.000499113	gemma_eqtl_chr1_gene9_sva5.assoc.txt	0.152376
1	1_1468910_C_T	1468910	0	T	C	0.276	-1.09699	0.308938	-386.668	1e-05	0.000499113	gemma_eqtl_chr1_gene9_sva5.assoc.txt	0.152376
1	1_1469235_C_T	1469235	0	T	C	0.276	-1.09699	0.308938	-386.668	1e-05	0.000499113	gemma_eqtl_chr1_gene9_sva5.assoc.txt	0.152376
1	1_1469640_T_C	1469640	1	C	T	0.275	-1.07485	0.310437	-386.957	1e-05	0.000680114	gemma_eqtl_chr1_gene9_sva5.assoc.txt	0.181528
1	1_1480263_C_T	1480263	0	T	C	0.276	-1.09699	0.308938	-386.668	1e-05	0.000499113	gemma_eqtl_chr1_gene9_sva5.assoc.txt	0.152376
1	1_1480688_T_*	1480688	3	T	*	0.352	-1.2412	0.284527	-383.735	1e-05	2.24631e-05	gemma_eqtl_chr1_gene9_sva5.assoc.txt	0.0188896
1	1_1481818_G_A	1481818	1	A	G	0.275	-1.09178	0.309759	-386.754	1e-05	0.000547364	gemma_eqtl_chr1_gene9_sva5.assoc.txt	0.161069
1	1_1485286_C_T	1485286	0	T	C	0.276	-1.09699	0.308938	-386.668	1e-05	0.000499113	gemma_eqtl_chr1_gene9_sva5.assoc.txt	0.152376
1	1_1485534_G_T	1485534	0	T	G	0.276	-1.09699	0.308938	-386.668	1e-05	0.000499113	gemma_eqtl_chr1_gene9_sva5.assoc.txt	0.152376
1	1_1488957_T_A	1488957	0	A	T	0.276	-1.09699	0.308938	-386.668	1e-05	0.000499113	gemma_eqtl_chr1_gene9_sva5.assoc.txt	0.152376
1	1_1491942_A_T	1491942	0	T	A	0.276	-1.09699	0.308938	-386.668	1e-05	0.000499113	gemma_eqtl_chr1_gene9_sva5.assoc.txt	0.152376
1	1_1493648_T_A	1493648	0	A	T	0.276	-1.09699	0.308938	-386.668	1e-05	0.000499113	gemma_eqtl_chr1_gene9_sva5.assoc.txt	0.152376
1	1_1493956_A_G	1493956	0	G	A	0.276	-1.09699	0.308938	-386.668	1e-05	0.000499113	gemma_eqtl_chr1_gene9_sva5.assoc.txt	0.152376
1	1_1495544_G_A	1495544	0	A	G	0.276	-1.09699	0.308938	-386.668	1e-05	0.000499113	gemma_eqtl_chr1_gene9_sva5.assoc.txt	0.152376
1	1_1495835_C_A	1495835	0	A	C	0.276	-1.09699	0.308938	-386.668	1e-05	0.000499113	gemma_eqtl_chr1_gene9_sva5.assoc.txt	0.152376
1	1_1496111_A_G	1496111	0	G	A	0.276	-1.09699	0.308938	-386.668	1e-05	0.000499113	gemma_eqtl_chr1_gene9_sva5.assoc.txt	0.152376
1	1_1496121_G_T	1496121	0	T	G	0.363	-1.27817	0.281519	-383.027	1e-05	1.07128e-05	gemma_eqtl_chr1_gene9_sva5.assoc.txt	0.0106159
1	1_1496521_A_G	1496521	0	G	A	0.308	-1.14243	0.297595	-385.684	1e-05	0.000175125	gemma_eqtl_chr1_gene9_sva5.assoc.txt	0.080885
1	1_1497381_G_A	1497381	0	A	G	0.308	-1.14243	0.297595	-385.684	1e-05	0.000175125	gemma_eqtl_chr1_gene9_sva5.assoc.txt	0.080885
1	1_1505914_G_T	1505914	0	T	G	0.308	-1.14243	0.297595	-385.684	1e-05	0.000175125	gemma_eqtl_chr1_gene9_sva5.assoc.txt	0.080885
1	1_1505916_T_C	1505916	0	C	T	0.308	-1.14243	0.297595	-385.684	1e-05	0.000175125	gemma_eqtl_chr1_gene9_sva5.assoc.txt	0.080885
1	1_1506251_A_G	1506251	0	G	A	0.276	-1.09699	0.308938	-386.668	1e-05	0.000499113	gemma_eqtl_chr1_gene9_sva5.assoc.txt	0.152376
1	1_1506467_A_G	1506467	0	G	A	0.308	-1.14243	0.297595	-385.684	1e-05	0.000175125	gemma_eqtl_chr1_gene9_sva5.assoc.txt	0.080885
1	1_1507650_A_C	1507650	0	C	A	0.308	-1.14243	0.297595	-385.684	1e-05	0.000175125	gemma_eqtl_chr1_gene9_sva5.assoc.txt	0.080885
1	1_1510054_A_C	1510054	0	C	A	0.276	-1.09699	0.308938	-386.668	1e-05	0.000499113	gemma_eqtl_chr1_gene9_sva5.assoc.txt	0.152376
1	1_1510229_A_G	1510229	2	G	A	0.282	-1.08057	0.310794	-386.91	1e-05	0.000646884	gemma_eqtl_chr1_gene9_sva5.assoc.txt	0.176664
1	1_1515803_A_G	1515803	0	A	G	0.363	-1.27817	0.281519	-383.027	1e-05	1.07128e-05	gemma_eqtl_chr1_gene9_sva5.assoc.txt	0.0106159
1	1_1515923_T_A	1515923	0	A	T	0.276	-1.09699	0.308938	-386.668	1e-05	0.000499113	gemma_eqtl_chr1_gene9_sva5.assoc.txt	0.152376
1	1_1516055_G_T	1516055	0	T	G	0.276	-1.09699	0.308938	-386.668	1e-05	0.000499113	gemma_eqtl_chr1_gene9_sva5.assoc.txt	0.152376
1	1_1516124_C_T	1516124	0	C	T	0.363	-1.27817	0.281519	-383.027	1e-05	1.07128e-05	gemma_eqtl_chr1_gene9_sva5.assoc.txt	0.0106159
1	1_1520754_A_G	1520754	0	G	A	0.308	-1.14243	0.297595	-385.684	1e-05	0.000175125	gemma_eqtl_chr1_gene9_sva5.assoc.txt	0.080885
1	1_1521682_A_G	1521682	0	G	A	0.308	-1.14243	0.297595	-385.684	1e-05	0.000175125	gemma_eqtl_chr1_gene9_sva5.assoc.txt	0.080885
1	1_1521687_T_C	1521687	0	C	T	0.276	-1.09699	0.308938	-386.668	1e-05	0.000499113	gemma_eqtl_chr1_gene9_sva5.assoc.txt	0.152376
1	1_1522032_C_G	1522032	0	G	C	0.276	-1.09699	0.308938	-386.668	1e-05	0.000499113	gemma_eqtl_chr1_gene9_sva5.assoc.txt	0.152376
1	1_1522470_G_A	1522470	0	A	G	0.276	-1.09699	0.308938	-386.668	1e-05	0.000499113	gemma_eqtl_chr1_gene9_sva5.assoc.txt	0.152376
1	1_1522973_G_A	1522973	0	A	G	0.276	-1.09699	0.308938	-386.668	1e-05	0.000499113	gemma_eqtl_chr1_gene9_sva5.assoc.txt	0.152376
1	1_1523113_G_T	1523113	0	G	T	0.331	-1.23684	0.290894	-384.163	1e-05	3.5198e-05	gemma_eqtl_chr1_gene9_sva5.assoc.txt	0.0261541
1	1_1523291_C_T	1523291	0	T	C	0.276	-1.09699	0.308938	-386.668	1e-05	0.000499113	gemma_eqtl_chr1_gene9_sva5.assoc.txt	0.152376
1	1_1523501_T_A	1523501	0	A	T	0.276	-1.09699	0.308938	-386.668	1e-05	0.000499113	gemma_eqtl_chr1_gene9_sva5.assoc.txt	0.152376
1	1_1524365_C_G	1524365	0	G	C	0.276	-1.09699	0.308938	-386.668	1e-05	0.000499113	gemma_eqtl_chr1_gene9_sva5.assoc.txt	0.152376
1	1_1524838_C_T	1524838	0	T	C	0.276	-1.09699	0.308938	-386.668	1e-05	0.000499113	gemma_eqtl_chr1_gene9_sva5.assoc.txt	0.152376
1	1_1525384_A_G	1525384	0	G	A	0.276	-1.09699	0.308938	-386.668	1e-05	0.000499113	gemma_eqtl_chr1_gene9_sva5.assoc.txt	0.152376
1	1_1530447_T_G	1530447	0	G	T	0.276	-1.09699	0.308938	-386.668	1e-05	0.000499113	gemma_eqtl_chr1_gene9_sva5.assoc.txt	0.152376
1	1_1533349_G_A	1533349	0	A	G	0.276	-1.09699	0.308938	-386.668	1e-05	0.000499113	gemma_eqtl_chr1_gene9_sva5.assoc.txt	0.152376
1	1_1533821_T_A	1533821	0	A	T	0.276	-1.09699	0.308938	-386.668	1e-05	0.000499113	gemma_eqtl_chr1_gene9_sva5.assoc.txt	0.152376
1	1_1534638_G_A	1534638	0	A	G	0.276	-1.09699	0.308938	-386.668	1e-05	0.000499113	gemma_eqtl_chr1_gene9_sva5.assoc.txt	0.152376
1	1_1536188_A_G	1536188	0	G	A	0.276	-1.09699	0.308938	-386.668	1e-05	0.000499113	gemma_eqtl_chr1_gene9_sva5.assoc.txt	0.152376
1	1_1537373_A_G	1537373	0	G	A	0.276	-1.09699	0.308938	-386.668	1e-05	0.000499113	gemma_eqtl_chr1_gene9_sva5.assoc.txt	0.152376
1	1_1539780_A_C	1539780	0	C	A	0.276	-1.09699	0.308938	-386.668	1e-05	0.000499113	gemma_eqtl_chr1_gene9_sva5.assoc.txt	0.152376
1	1_1540668_T_C	1540668	0	C	T	0.276	-1.09699	0.308938	-386.668	1e-05	0.000499113	gemma_eqtl_chr1_gene9_sva5.assoc.txt	0.152376
1	1_1541786_C_G	1541786	0	G	C	0.276	-1.09699	0.308938	-386.668	1e-05	0.000499113	gemma_eqtl_chr1_gene9_sva5.assoc.txt	0.152376
1	1_1543375_A_T	1543375	0	T	A	0.276	-1.09699	0.308938	-386.668	1e-05	0.000499113	gemma_eqtl_chr1_gene9_sva5.assoc.txt	0.152376
1	1_1543441_G_T	1543441	0	T	G	0.276	-1.09699	0.308938	-386.668	1e-05	0.000499113	gemma_eqtl_chr1_gene9_sva5.assoc.txt	0.152376
1	1_1544633_A_G	1544633	0	G	A	0.276	-1.09699	0.308938	-386.668	1e-05	0.000499113	gemma_eqtl_chr1_gene9_sva5.assoc.txt	0.152376
1	1_1545387_A_G	1545387	0	G	A	0.276	-1.09699	0.308938	-386.668	1e-05	0.000499113	gemma_eqtl_chr1_gene9_sva5.assoc.txt	0.152376
1	1_1546086_T_C	1546086	0	C	T	0.276	-1.09699	0.308938	-386.668	1e-05	0.000499113	gemma_eqtl_chr1_gene9_sva5.assoc.txt	0.152376
1	1_1546666_C_T	1546666	0	T	C	0.276	-1.09699	0.308938	-386.668	1e-05	0.000499113	gemma_eqtl_chr1_gene9_sva5.assoc.txt	0.152376
1	1_1552706_C_T	1552706	0	T	C	0.276	-1.09699	0.308938	-386.668	1e-05	0.000499113	gemma_eqtl_chr1_gene9_sva5.assoc.txt	0.152376
1	1_1554893_A_C	1554893	1	C	A	0.304	-1.13516	0.302002	-385.964	1e-05	0.000235739	gemma_eqtl_chr1_gene9_sva5.assoc.txt	0.0974392
1	1_1555023_C_T	1555023	1	C	T	0.36	-1.27431	0.285042	-383.306	1e-05	1.43504e-05	gemma_eqtl_chr1_gene9_sva5.assoc.txt	0.0133888
1	1_1555661_C_T	1555661	1	T	C	0.275	-1.08687	0.309526	-386.797	1e-05	0.00057333	gemma_eqtl_chr1_gene9_sva5.assoc.txt	0.165236
1	1_1556460_G_A	1556460	1	A	G	0.275	-1.08687	0.309526	-386.797	1e-05	0.00057333	gemma_eqtl_chr1_gene9_sva5.assoc.txt	0.165236
1	1_1557120_C_A	1557120	1	A	C	0.275	-1.08687	0.309526	-386.797	1e-05	0.00057333	gemma_eqtl_chr1_gene9_sva5.assoc.txt	0.165236
1	1_1557166_T_C	1557166	2	T	C	0.374	-1.08552	0.295068	-386.238	1e-05	0.000315673	gemma_eqtl_chr1_gene9_sva5.assoc.txt	0.116269
1	1_1558455_G_A	1558455	1	A	G	0.275	-1.08687	0.309526	-386.797	1e-05	0.00057333	gemma_eqtl_chr1_gene9_sva5.assoc.txt	0.165236
1	1_1558475_A_C	1558475	1	C	A	0.275	-1.08687	0.309526	-386.797	1e-05	0.00057333	gemma_eqtl_chr1_gene9_sva5.assoc.txt	0.165236
1	1_1558660_G_A	1558660	1	A	G	0.275	-1.08687	0.309526	-386.797	1e-05	0.00057333	gemma_eqtl_chr1_gene9_sva5.assoc.txt	0.165236
1	1_1558740_T_A	1558740	1	A	T	0.275	-1.08687	0.309526	-386.797	1e-05	0.00057333	gemma_eqtl_chr1_gene9_sva5.assoc.txt	0.165236
1	1_1559192_C_T	1559192	0	C	T	0.331	-1.23684	0.290894	-384.163	1e-05	3.5198e-05	gemma_eqtl_chr1_gene9_sva5.assoc.txt	0.0261541
1	1_1559929_A_G	1559929	0	A	G	0.331	-1.23684	0.290894	-384.163	1e-05	3.5198e-05	gemma_eqtl_chr1_gene9_sva5.assoc.txt	0.0261541
1	1_1561222_T_C	1561222	0	C	T	0.334	-1.18116	0.288766	-384.773	1e-05	6.68541e-05	gemma_eqtl_chr1_gene9_sva5.assoc.txt	0.0421226
1	1_1562544_A_G	1562544	0	G	A	0.276	-1.09699	0.308938	-386.668	1e-05	0.000499113	gemma_eqtl_chr1_gene9_sva5.assoc.txt	0.152376
1	1_1562986_A_G	1562986	0	G	A	0.276	-1.09699	0.308938	-386.668	1e-05	0.000499113	gemma_eqtl_chr1_gene9_sva5.assoc.txt	0.152376
1	1_1563301_C_A	1563301	1	A	C	0.275	-1.07165	0.310013	-386.975	1e-05	0.000693365	gemma_eqtl_chr1_gene9_sva5.assoc.txt	0.183995
1	1_1563302_C_T	1563302	1	T	C	0.275	-1.07165	0.310013	-386.975	1e-05	0.000693365	gemma_eqtl_chr1_gene9_sva5.assoc.txt	0.183995
1	1_1563458_C_T	1563458	0	C	T	0.331	-1.23684	0.290894	-384.163	1e-05	3.5198e-05	gemma_eqtl_chr1_gene9_sva5.assoc.txt	0.0261541
1	1_1564015_A_G	1564015	0	A	G	0.331	-1.23684	0.290894	-384.163	1e-05	3.5198e-05	gemma_eqtl_chr1_gene9_sva5.assoc.txt	0.0261541
1	1_1568199_A_C	1568199	0	C	A	0.276	-1.09699	0.308938	-386.668	1e-05	0.000499113	gemma_eqtl_chr1_gene9_sva5.assoc.txt	0.152376
1	1_1571090_C_T	1571090	0	T	C	0.276	-1.09699	0.308938	-386.668	1e-05	0.000499113	gemma_eqtl_chr1_gene9_sva5.assoc.txt	0.152376
1	1_1577874_A_C	1577874	0	C	A	0.331	-1.23684	0.290894	-384.163	1e-05	3.5198e-05	gemma_eqtl_chr1_gene9_sva5.assoc.txt	0.0261541
1	1_1580069_C_T	1580069	0	T	C	0.276	-1.09699	0.308938	-386.668	1e-05	0.000499113	gemma_eqtl_chr1_gene9_sva5.assoc.txt	0.152376
1	1_1580276_C_A	1580276	0	A	C	0.276	-1.09699	0.308938	-386.668	1e-05	0.000499113	gemma_eqtl_chr1_gene9_sva5.assoc.txt	0.152376
1	1_1583726_G_C	1583726	0	C	G	0.331	-1.23684	0.290894	-384.163	1e-05	3.5198e-05	gemma_eqtl_chr1_gene9_sva5.assoc.txt	0.0261541
1	1_1584231_A_G	1584231	0	G	A	0.331	-1.23684	0.290894	-384.163	1e-05	3.5198e-05	gemma_eqtl_chr1_gene9_sva5.assoc.txt	0.0261541
1	1_1584296_A_T	1584296	0	T	A	0.331	-1.23684	0.290894	-384.163	1e-05	3.5198e-05	gemma_eqtl_chr1_gene9_sva5.assoc.txt	0.0261541
1	1_1584586_A_C	1584586	0	C	A	0.276	-1.09699	0.308938	-386.668	1e-05	0.000499113	gemma_eqtl_chr1_gene9_sva5.assoc.txt	0.152376
1	1_1584587_T_G	1584587	0	G	T	0.276	-1.09699	0.308938	-386.668	1e-05	0.000499113	gemma_eqtl_chr1_gene9_sva5.assoc.txt	0.152376
1	1_1584750_A_G	1584750	0	G	A	0.276	-1.09699	0.308938	-386.668	1e-05	0.000499113	gemma_eqtl_chr1_gene9_sva5.assoc.txt	0.152376
1	1_1585792_A_G	1585792	0	G	A	0.331	-1.23684	0.290894	-384.163	1e-05	3.5198e-05	gemma_eqtl_chr1_gene9_sva5.assoc.txt	0.0261541
1	1_1586094_C_T	1586094	0	T	C	0.276	-1.09699	0.308938	-386.668	1e-05	0.000499113	gemma_eqtl_chr1_gene9_sva5.assoc.txt	0.152376
1	1_1587594_T_C	1587594	0	C	T	0.276	-1.09699	0.308938	-386.668	1e-05	0.000499113	gemma_eqtl_chr1_gene9_sva5.assoc.txt	0.152376
1	1_1587595_G_A	1587595	0	A	G	0.276	-1.09699	0.308938	-386.668	1e-05	0.000499113	gemma_eqtl_chr1_gene9_sva5.assoc.txt	0.152376
1	1_1587758_G_A	1587758	0	A	G	0.276	-1.09699	0.308938	-386.668	1e-05	0.000499113	gemma_eqtl_chr1_gene9_sva5.assoc.txt	0.152376
1	1_1588103_T_C	1588103	0	C	T	0.276	-1.09699	0.308938	-386.668	1e-05	0.000499113	gemma_eqtl_chr1_gene9_sva5.assoc.txt	0.152376
1	1_1588340_A_T	1588340	1	T	A	0.275	-1.11595	0.309131	-386.471	1e-05	0.000404553	gemma_eqtl_chr1_gene9_sva5.assoc.txt	0.135073
1	1_1589990_C_A	1589990	0	A	C	0.276	-1.09699	0.308938	-386.668	1e-05	0.000499113	gemma_eqtl_chr1_gene9_sva5.assoc.txt	0.152376
1	1_1593105_T_C	1593105	0	C	T	0.331	-1.23684	0.290894	-384.163	1e-05	3.5198e-05	gemma_eqtl_chr1_gene9_sva5.assoc.txt	0.0261541
1	1_1593432_T_G	1593432	0	G	T	0.331	-1.23684	0.290894	-384.163	1e-05	3.5198e-05	gemma_eqtl_chr1_gene9_sva5.assoc.txt	0.0261541
1	1_1594097_G_T	1594097	2	T	G	0.274	-1.12091	0.309858	-386.446	1e-05	0.000393809	gemma_eqtl_chr1_gene9_sva5.assoc.txt	0.132818
1	1_1594357_C_A	1594357	0	A	C	0.331	-1.23684	0.290894	-384.163	1e-05	3.5198e-05	gemma_eqtl_chr1_gene9_sva5.assoc.txt	0.0261541
1	1_1594426_T_G	1594426	0	G	T	0.331	-1.23684	0.290894	-384.163	1e-05	3.5198e-05	gemma_eqtl_chr1_gene9_sva5.assoc.txt	0.0261541
1	1_1594637_G_A	1594637	0	A	G	0.331	-1.23684	0.290894	-384.163	1e-05	3.5198e-05	gemma_eqtl_chr1_gene9_sva5.assoc.txt	0.0261541
1	1_1594777_C_A	1594777	0	A	C	0.331	-1.23684	0.290894	-384.163	1e-05	3.5198e-05	gemma_eqtl_chr1_gene9_sva5.assoc.txt	0.0261541
1	1_1594950_C_T	1594950	0	C	T	0.331	-1.23684	0.290894	-384.163	1e-05	3.5198e-05	gemma_eqtl_chr1_gene9_sva5.assoc.txt	0.0261541
1	1_1595204_G_A	1595204	0	A	G	0.276	-1.09699	0.308938	-386.668	1e-05	0.000499113	gemma_eqtl_chr1_gene9_sva5.assoc.txt	0.152376
1	1_1595620_C_G	1595620	0	G	C	0.331	-1.23684	0.290894	-384.163	1e-05	3.5198e-05	gemma_eqtl_chr1_gene9_sva5.assoc.txt	0.0261541
1	1_1595859_A_C	1595859	0	C	A	0.331	-1.23684	0.290894	-384.163	1e-05	3.5198e-05	gemma_eqtl_chr1_gene9_sva5.assoc.txt	0.0261541
1	1_1595893_C_T	1595893	0	T	C	0.331	-1.23684	0.290894	-384.163	1e-05	3.5198e-05	gemma_eqtl_chr1_gene9_sva5.assoc.txt	0.0261541
1	1_1600632_C_A	1600632	0	A	C	0.276	-1.09699	0.308938	-386.668	1e-05	0.000499113	gemma_eqtl_chr1_gene9_sva5.assoc.txt	0.152376
1	1_1600810_A_G	1600810	0	G	A	0.276	-1.09699	0.308938	-386.668	1e-05	0.000499113	gemma_eqtl_chr1_gene9_sva5.assoc.txt	0.152376
1	1_1601386_A_G	1601386	0	A	G	0.331	-1.23684	0.290894	-384.163	1e-05	3.5198e-05	gemma_eqtl_chr1_gene9_sva5.assoc.txt	0.0261541
1	1_1601576_G_C	1601576	0	G	C	0.331	-1.23684	0.290894	-384.163	1e-05	3.5198e-05	gemma_eqtl_chr1_gene9_sva5.assoc.txt	0.0261541
1	1_1601698_C_T	1601698	0	C	T	0.331	-1.23684	0.290894	-384.163	1e-05	3.5198e-05	gemma_eqtl_chr1_gene9_sva5.assoc.txt	0.0261541
1	1_1602295_A_C	1602295	0	C	A	0.276	-1.09699	0.308938	-386.668	1e-05	0.000499113	gemma_eqtl_chr1_gene9_sva5.assoc.txt	0.152376
1	1_1602840_G_A	1602840	0	A	G	0.276	-1.09699	0.308938	-386.668	1e-05	0.000499113	gemma_eqtl_chr1_gene9_sva5.assoc.txt	0.152376
1	1_1602900_C_T	1602900	0	T	C	0.276	-1.09699	0.308938	-386.668	1e-05	0.000499113	gemma_eqtl_chr1_gene9_sva5.assoc.txt	0.152376
1	1_1602910_C_T	1602910	0	T	C	0.276	-1.09699	0.308938	-386.668	1e-05	0.000499113	gemma_eqtl_chr1_gene9_sva5.assoc.txt	0.152376
1	1_1603142_G_A	1603142	0	A	G	0.276	-1.09699	0.308938	-386.668	1e-05	0.000499113	gemma_eqtl_chr1_gene9_sva5.assoc.txt	0.152376
1	1_1603155_C_G	1603155	0	G	C	0.276	-1.09699	0.308938	-386.668	1e-05	0.000499113	gemma_eqtl_chr1_gene9_sva5.assoc.txt	0.152376
1	1_1606781_C_T	1606781	0	T	C	0.273	-1.12227	0.307374	-386.332	1e-05	0.000348931	gemma_eqtl_chr1_gene9_sva5.assoc.txt	0.124193
1	1_1616069_G_A	1616069	1	A	G	0.272	-1.10868	0.308563	-386.528	1e-05	0.000429705	gemma_eqtl_chr1_gene9_sva5.assoc.txt	0.14048
1	1_1616103_T_C	1616103	1	C	T	0.272	-1.10868	0.308563	-386.528	1e-05	0.000429705	gemma_eqtl_chr1_gene9_sva5.assoc.txt	0.14048
1	1_1618465_A_G	1618465	1	G	A	0.272	-1.10868	0.308563	-386.528	1e-05	0.000429705	gemma_eqtl_chr1_gene9_sva5.assoc.txt	0.14048
1	1_1619509_T_A	1619509	1	A	T	0.272	-1.10868	0.308563	-386.528	1e-05	0.000429705	gemma_eqtl_chr1_gene9_sva5.assoc.txt	0.14048
1	1_1619774_C_T	1619774	0	T	C	0.273	-1.12227	0.307374	-386.332	1e-05	0.000348931	gemma_eqtl_chr1_gene9_sva5.assoc.txt	0.124193
1	1_1619856_T_C	1619856	0	C	T	0.328	-1.25988	0.289487	-383.774	1e-05	2.34232e-05	gemma_eqtl_chr1_gene9_sva5.assoc.txt	0.0194067
1	1_1621946_C_G	1621946	0	G	C	0.328	-1.25988	0.289487	-383.774	1e-05	2.34232e-05	gemma_eqtl_chr1_gene9_sva5.assoc.txt	0.0194067
1	1_1621989_T_C	1621989	0	C	T	0.273	-1.12227	0.307374	-386.332	1e-05	0.000348931	gemma_eqtl_chr1_gene9_sva5.assoc.txt	0.124193
1	1_1634210_G_A	1634210	1	A	G	0.272	-1.141	0.307496	-386.13	1e-05	0.000281288	gemma_eqtl_chr1_gene9_sva5.assoc.txt	0.108123
1	1_1634490_T_A	1634490	0	A	T	0.273	-1.12227	0.307374	-386.332	1e-05	0.000348931	gemma_eqtl_chr1_gene9_sva5.assoc.txt	0.124193
1	1_1634710_C_A	1634710	0	A	C	0.273	-1.12227	0.307374	-386.332	1e-05	0.000348931	gemma_eqtl_chr1_gene9_sva5.assoc.txt	0.124193
1	1_1634739_C_T	1634739	0	T	C	0.273	-1.12227	0.307374	-386.332	1e-05	0.000348931	gemma_eqtl_chr1_gene9_sva5.assoc.txt	0.124193
1	1_1640818_C_G	1640818	8	G	C	0.22	-1.50683	0.337077	-383.308	1e-05	1.43679e-05	gemma_eqtl_chr1_gene9_sva5.assoc.txt	0.013397
1	1_1640895_T_C	1640895	8	C	T	0.22	-1.50683	0.337077	-383.308	1e-05	1.43679e-05	gemma_eqtl_chr1_gene9_sva5.assoc.txt	0.013397
1	1_1642284_G_T	1642284	3	T	G	0.213	-1.53814	0.333597	-382.74	1e-05	7.94207e-06	gemma_eqtl_chr1_gene9_sva5.assoc.txt	0.00820035
1	1_1642334_C_T	1642334	3	C	T	0.488	-0.931558	0.266255	-386.839	1e-05	0.000599269	gemma_eqtl_chr1_gene9_sva5.assoc.txt	0.169214
1	1_1642368_G_T	1642368	3	G	T	0.488	-0.931558	0.266255	-386.839	1e-05	0.000599269	gemma_eqtl_chr1_gene9_sva5.assoc.txt	0.169214
1	1_1642973_C_T	1642973	3	C	T	0.488	-0.931558	0.266255	-386.839	1e-05	0.000599269	gemma_eqtl_chr1_gene9_sva5.assoc.txt	0.169214
1	1_1650080_T_G	1650080	3	G	T	0.213	-1.53814	0.333597	-382.74	1e-05	7.94207e-06	gemma_eqtl_chr1_gene9_sva5.assoc.txt	0.00820035
1	1_1651804_C_T	1651804	5	C	T	0.482	-0.975564	0.268241	-386.381	1e-05	0.00036733	gemma_eqtl_chr1_gene9_sva5.assoc.txt	0.126786
1	1_1661369_G_T	1661369	2	T	G	0.224	-1.5563	0.323791	-381.926	1e-05	3.40418e-06	gemma_eqtl_chr1_gene9_sva5.assoc.txt	0.00413659
1	1_1664013_T_G	1664013	2	G	T	0.206	-1.57185	0.333447	-382.314	1e-05	5.09728e-06	gemma_eqtl_chr1_gene9_sva5.assoc.txt	0.00579055
1	1_1665779_C_G	1665779	5	C	G	0.473	-0.950978	0.26496	-386.541	1e-05	0.000435737	gemma_eqtl_chr1_gene9_sva5.assoc.txt	0.141818
1	1_1666383_A_G	1666383	2	G	A	0.206	-1.57185	0.333447	-382.314	1e-05	5.09728e-06	gemma_eqtl_chr1_gene9_sva5.assoc.txt	0.00579055
1	1_1666400_G_A	1666400	2	A	G	0.206	-1.57185	0.333447	-382.314	1e-05	5.09728e-06	gemma_eqtl_chr1_gene9_sva5.assoc.txt	0.00579055
1	1_1666541_G_A	1666541	5	G	A	0.473	-0.950978	0.26496	-386.541	1e-05	0.000435737	gemma_eqtl_chr1_gene9_sva5.assoc.txt	0.141818
1	1_1667181_T_C	1667181	6	C	T	0.199	-1.70445	0.334242	-380.661	1e-05	9.16246e-07	gemma_eqtl_chr1_gene9_sva5.assoc.txt	0.00135683
1	1_1667678_C_T	1667678	6	T	C	0.19	-1.70561	0.336779	-380.815	1e-05	1.07452e-06	gemma_eqtl_chr1_gene9_sva5.assoc.txt	0.00155524
1	1_1668211_G_A	1668211	6	A	G	0.19	-1.70561	0.336779	-380.815	1e-05	1.07452e-06	gemma_eqtl_chr1_gene9_sva5.assoc.txt	0.00155524
1	1_1670730_A_G	1670730	4	G	A	0.188	-1.68848	0.336663	-381.03	1e-05	1.34268e-06	gemma_eqtl_chr1_gene9_sva5.assoc.txt	0.00186941
1	1_1670794_C_A	1670794	4	A	C	0.188	-1.68848	0.336663	-381.03	1e-05	1.34268e-06	gemma_eqtl_chr1_gene9_sva5.assoc.txt	0.00186941
1	1_1670801_A_C	1670801	4	C	A	0.188	-1.68848	0.336663	-381.03	1e-05	1.34268e-06	gemma_eqtl_chr1_gene9_sva5.assoc.txt	0.00186941
1	1_1671382_C_A	1671382	4	A	C	0.188	-1.68848	0.336663	-381.03	1e-05	1.34268e-06	gemma_eqtl_chr1_gene9_sva5.assoc.txt	0.00186941
1	1_1672706_G_C	1672706	6	G	C	0.452	-0.950318	0.271024	-386.814	1e-05	0.00058346	gemma_eqtl_chr1_gene9_sva5.assoc.txt	0.166583
1	1_1673213_T_C	1673213	2	C	T	0.185	-1.71449	0.334471	-380.544	1e-05	8.11386e-07	gemma_eqtl_chr1_gene9_sva5.assoc.txt	0.00121206
1	1_1673273_C_T	1673273	7	C	T	0.47	-0.99373	0.264608	-385.976	1e-05	0.000238634	gemma_eqtl_chr1_gene9_sva5.assoc.txt	0.0983533
1	1_1673285_A_G	1673285	2	G	A	0.185	-1.71449	0.334471	-380.544	1e-05	8.11386e-07	gemma_eqtl_chr1_gene9_sva5.assoc.txt	0.00121206
1	1_1673289_C_T	1673289	2	T	C	0.185	-1.71449	0.334471	-380.544	1e-05	8.11386e-07	gemma_eqtl_chr1_gene9_sva5.assoc.txt	0.00121206
1	1_1673409_T_G	1673409	2	G	T	0.185	-1.71449	0.334471	-380.544	1e-05	8.11386e-07	gemma_eqtl_chr1_gene9_sva5.assoc.txt	0.00121206
1	1_1675559_C_T	1675559	4	T	C	0.182	-1.73953	0.336311	-380.338	1e-05	6.55477e-07	gemma_eqtl_chr1_gene9_sva5.assoc.txt	0.00100023
1	1_1676689_A_G	1676689	4	G	A	0.182	-1.73953	0.336311	-380.338	1e-05	6.55477e-07	gemma_eqtl_chr1_gene9_sva5.assoc.txt	0.00100023
1	1_1676925_T_C	1676925	4	C	T	0.182	-1.73953	0.336311	-380.338	1e-05	6.55477e-07	gemma_eqtl_chr1_gene9_sva5.assoc.txt	0.00100023
1	1_1676932_G_A	1676932	4	A	G	0.182	-1.73953	0.336311	-380.338	1e-05	6.55477e-07	gemma_eqtl_chr1_gene9_sva5.assoc.txt	0.00100023
1	1_1684851_G_C	1684851	0	C	G	0.456	-1.05827	0.289094	-386.3	1e-05	0.00033721	gemma_eqtl_chr1_gene9_sva5.assoc.txt	0.121541
1	1_1684902_C_A	1684902	0	A	C	0.474	-1.11084	0.282128	-385.333	1e-05	0.000120749	gemma_eqtl_chr1_gene9_sva5.assoc.txt	0.0633394
1	1_1686371_C_T	1686371	4	C	T	0.458	-1.04152	0.290745	-386.564	1e-05	0.000446524	gemma_eqtl_chr1_gene9_sva5.assoc.txt	0.143706
1	1_65299667_C_A	65299667	5	A	C	0.281	-1.14958	0.310048	-390.558	1e-05	0.000284217	gemma_eqtl_chr1_gene98_sva5.assoc.txt	0.109018
1	1_65300908_C_T	65300908	2	T	C	0.297	-1.0943	0.306181	-391.009	1e-05	0.000459753	gemma_eqtl_chr1_gene98_sva5.assoc.txt	0.146238
1	1_65330126_C_T	65330126	2	T	C	0.3	-1.08338	0.307683	-391.183	1e-05	0.000554198	gemma_eqtl_chr1_gene98_sva5.assoc.txt	0.162592
1	1_65340852_C_G	65340852	4	G	C	0.333	-1.11649	0.317422	-391.196	1e-05	0.00056143	gemma_eqtl_chr1_gene98_sva5.assoc.txt	0.163672
1	1_65344825_G_A	65344825	3	A	G	0.337	-1.1426	0.317914	-390.942	1e-05	0.000428187	gemma_eqtl_chr1_gene98_sva5.assoc.txt	0.140212
1	1_65345061_C_G	65345061	6	G	C	0.316	-1.15087	0.312526	-390.644	1e-05	0.000311566	gemma_eqtl_chr1_gene98_sva5.assoc.txt	0.115118
1	1_65346693_T_C	65346693	0	C	T	0.34	-1.13266	0.317831	-391.043	1e-05	0.000476892	gemma_eqtl_chr1_gene98_sva5.assoc.txt	0.149299
1	1_65347699_C_A	65347699	0	A	C	0.34	-1.13266	0.317831	-391.043	1e-05	0.000476892	gemma_eqtl_chr1_gene98_sva5.assoc.txt	0.149299
1	1_65358604_C_T	65358604	0	C	T	0.494	1.02945	0.271137	-390.25	1e-05	0.000204865	gemma_eqtl_chr1_gene98_sva5.assoc.txt	0.0899902
1	1_65358637_C_T	65358637	1	T	C	0.272	-1.24829	0.304398	-389.152	1e-05	6.41661e-05	gemma_eqtl_chr1_gene98_sva5.assoc.txt	0.0410417
1	1_65360393_T_C	65360393	5	C	T	0.497	-1.02563	0.272751	-390.377	1e-05	0.000234431	gemma_eqtl_chr1_gene98_sva5.assoc.txt	0.0974182
1	1_65360647_T_G	65360647	6	T	G	0.491	1.01428	0.273601	-390.56	1e-05	0.000284847	gemma_eqtl_chr1_gene98_sva5.assoc.txt	0.109136
1	1_65362756_A_G	65362756	0	G	A	0.273	-1.25097	0.304291	-389.113	1e-05	6.16366e-05	gemma_eqtl_chr1_gene98_sva5.assoc.txt	0.0398513
1	1_65363870_G_A	65363870	0	G	A	0.497	1.06775	0.268686	-389.618	1e-05	0.00010498	gemma_eqtl_chr1_gene98_sva5.assoc.txt	0.0579583
1	1_65364549_A_G	65364549	0	A	G	0.497	1.06775	0.268686	-389.618	1e-05	0.00010498	gemma_eqtl_chr1_gene98_sva5.assoc.txt	0.0579583
1	1_65366230_C_T	65366230	0	T	C	0.5	-1.10112	0.269084	-389.184	1e-05	6.64005e-05	gemma_eqtl_chr1_gene98_sva5.assoc.txt	0.0419201
1	1_65368315_C_T	65368315	0	C	T	0.497	1.06775	0.268686	-389.618	1e-05	0.00010498	gemma_eqtl_chr1_gene98_sva5.assoc.txt	0.0579583
1	1_65369717_A_G	65369717	0	A	G	0.497	1.06775	0.268686	-389.618	1e-05	0.00010498	gemma_eqtl_chr1_gene98_sva5.assoc.txt	0.0579583
1	1_65369810_C_T	65369810	0	T	C	0.265	-1.27106	0.309091	-389.109	1e-05	6.13555e-05	gemma_eqtl_chr1_gene98_sva5.assoc.txt	0.039703
1	1_65370219_G_A	65370219	0	A	G	0.265	-1.27106	0.309091	-389.109	1e-05	6.13555e-05	gemma_eqtl_chr1_gene98_sva5.assoc.txt	0.039703
1	1_65380830_A_G	65380830	5	A	G	0.461	1.06683	0.273151	-389.865	1e-05	0.000136215	gemma_eqtl_chr1_gene98_sva5.assoc.txt	0.0689741
1	1_65385094_T_A	65385094	3	T	A	0.438	1.04859	0.273866	-390.137	1e-05	0.000181835	gemma_eqtl_chr1_gene98_sva5.assoc.txt	0.0831426
1	1_65386428_A_G	65386428	0	A	G	0.448	1.04026	0.274733	-390.286	1e-05	0.000212862	gemma_eqtl_chr1_gene98_sva5.assoc.txt	0.0922251
1	1_65388737_A_G	65388737	0	A	G	0.439	1.04964	0.273669	-390.114	1e-05	0.000177382	gemma_eqtl_chr1_gene98_sva5.assoc.txt	0.0818288
1	1_65389787_C_T	65389787	0	T	C	0.331	-1.06823	0.291491	-390.704	1e-05	0.000332274	gemma_eqtl_chr1_gene98_sva5.assoc.txt	0.120364
1	1_65389898_T_C	65389898	0	C	T	0.331	-1.06823	0.291491	-390.704	1e-05	0.000332274	gemma_eqtl_chr1_gene98_sva5.assoc.txt	0.120364
1	1_65390551_C_T	65390551	0	T	C	0.331	-1.06823	0.291491	-390.704	1e-05	0.000332274	gemma_eqtl_chr1_gene98_sva5.assoc.txt	0.120364
1	1_65390779_A_G	65390779	0	A	G	0.439	1.04964	0.273669	-390.114	1e-05	0.000177382	gemma_eqtl_chr1_gene98_sva5.assoc.txt	0.0818288
1	1_65390996_A_G	65390996	0	G	A	0.331	-1.06823	0.291491	-390.704	1e-05	0.000332274	gemma_eqtl_chr1_gene98_sva5.assoc.txt	0.120364
1	1_65391957_T_C	65391957	0	T	C	0.439	1.04964	0.273669	-390.114	1e-05	0.000177382	gemma_eqtl_chr1_gene98_sva5.assoc.txt	0.0818288
1	1_65392090_G_A	65392090	0	G	A	0.439	1.04964	0.273669	-390.114	1e-05	0.000177382	gemma_eqtl_chr1_gene98_sva5.assoc.txt	0.0818288
1	1_65421983_C_G	65421983	0	G	C	0.387	-1.15989	0.268981	-388.348	1e-05	2.7574e-05	gemma_eqtl_chr1_gene98_sva5.assoc.txt	0.0219124
1	1_65423033_G_A	65423033	0	A	G	0.387	-1.15989	0.268981	-388.348	1e-05	2.7574e-05	gemma_eqtl_chr1_gene98_sva5.assoc.txt	0.0219124
1	1_65424403_C_T	65424403	0	T	C	0.387	-1.15989	0.268981	-388.348	1e-05	2.7574e-05	gemma_eqtl_chr1_gene98_sva5.assoc.txt	0.0219124
1	1_65428473_T_A	65428473	0	T	A	0.491	-1.04561	0.260092	-389.45	1e-05	8.78724e-05	gemma_eqtl_chr1_gene98_sva5.assoc.txt	0.0512441
1	1_65432644_A_C	65432644	1	C	A	0.386	-1.16554	0.268833	-388.257	1e-05	2.50635e-05	gemma_eqtl_chr1_gene98_sva5.assoc.txt	0.0202738
1	1_65435031_A_G	65435031	1	G	A	0.462	1.10424	0.268544	-389.11	1e-05	6.14244e-05	gemma_eqtl_chr1_gene98_sva5.assoc.txt	0.0397364
1	1_65435737_T_C	65435737	1	C	T	0.386	-1.16554	0.268833	-388.257	1e-05	2.50635e-05	gemma_eqtl_chr1_gene98_sva5.assoc.txt	0.0202738
1	1_65437346_A_G	65437346	1	G	A	0.386	-1.16554	0.268833	-388.257	1e-05	2.50635e-05	gemma_eqtl_chr1_gene98_sva5.assoc.txt	0.0202738
1	1_65437698_C_T	65437698	1	T	C	0.386	-1.16554	0.268833	-388.257	1e-05	2.50635e-05	gemma_eqtl_chr1_gene98_sva5.assoc.txt	0.0202738
1	1_65438306_A_G	65438306	0	A	G	0.43	-1.1402	0.260875	-388.12	1e-05	2.17078e-05	gemma_eqtl_chr1_gene98_sva5.assoc.txt	0.0184163
1	1_65443503_A_C	65443503	0	C	A	0.462	1.10583	0.268468	-389.084	1e-05	5.97331e-05	gemma_eqtl_chr1_gene98_sva5.assoc.txt	0.0391009
1	1_65444121_T_G	65444121	0	T	G	0.43	-1.1402	0.260875	-388.12	1e-05	2.17078e-05	gemma_eqtl_chr1_gene98_sva5.assoc.txt	0.0184163
1	1_65444348_G_A	65444348	0	A	G	0.387	-1.15989	0.268981	-388.348	1e-05	2.7574e-05	gemma_eqtl_chr1_gene98_sva5.assoc.txt	0.0219124
1	1_65445142_A_T	65445142	0	T	A	0.387	-1.15989	0.268981	-388.348	1e-05	2.7574e-05	gemma_eqtl_chr1_gene98_sva5.assoc.txt	0.0219124
1	1_65445248_A_G	65445248	0	A	G	0.445	1.03144	0.277417	-390.523	1e-05	0.000273779	gemma_eqtl_chr1_gene98_sva5.assoc.txt	0.106308
1	1_65446260_A_G	65446260	0	G	A	0.387	-1.15989	0.268981	-388.348	1e-05	2.7574e-05	gemma_eqtl_chr1_gene98_sva5.assoc.txt	0.0219124
1	1_65446336_C_T	65446336	0	T	C	0.387	-1.15989	0.268981	-388.348	1e-05	2.7574e-05	gemma_eqtl_chr1_gene98_sva5.assoc.txt	0.0219124
1	1_65447344_C_T	65447344	0	C	T	0.445	1.03144	0.277417	-390.523	1e-05	0.000273779	gemma_eqtl_chr1_gene98_sva5.assoc.txt	0.106308
1	1_65447577_C_T	65447577	0	T	C	0.387	-1.15989	0.268981	-388.348	1e-05	2.7574e-05	gemma_eqtl_chr1_gene98_sva5.assoc.txt	0.0219124
1	1_65447578_A_G	65447578	0	G	A	0.387	-1.15989	0.268981	-388.348	1e-05	2.7574e-05	gemma_eqtl_chr1_gene98_sva5.assoc.txt	0.0219124
1	1_65447764_T_A	65447764	0	T	A	0.445	1.03144	0.277417	-390.523	1e-05	0.000273779	gemma_eqtl_chr1_gene98_sva5.assoc.txt	0.106308
1	1_65447854_C_T	65447854	0	T	C	0.387	-1.15989	0.268981	-388.348	1e-05	2.7574e-05	gemma_eqtl_chr1_gene98_sva5.assoc.txt	0.0219124
1	1_65448320_G_A	65448320	0	A	G	0.387	-1.15989	0.268981	-388.348	1e-05	2.7574e-05	gemma_eqtl_chr1_gene98_sva5.assoc.txt	0.0219124
1	1_65448357_C_T	65448357	0	C	T	0.445	1.03144	0.277417	-390.523	1e-05	0.000273779	gemma_eqtl_chr1_gene98_sva5.assoc.txt	0.106308
1	1_65448941_T_G	65448941	0	T	G	0.445	1.03144	0.277417	-390.523	1e-05	0.000273779	gemma_eqtl_chr1_gene98_sva5.assoc.txt	0.106308
1	1_65449742_G_C	65449742	0	C	G	0.387	-1.15989	0.268981	-388.348	1e-05	2.7574e-05	gemma_eqtl_chr1_gene98_sva5.assoc.txt	0.0219124
1	1_65450066_G_A	65450066	0	A	G	0.387	-1.15989	0.268981	-388.348	1e-05	2.7574e-05	gemma_eqtl_chr1_gene98_sva5.assoc.txt	0.0219124
1	1_65450099_T_C	65450099	0	T	C	0.445	1.03144	0.277417	-390.523	1e-05	0.000273779	gemma_eqtl_chr1_gene98_sva5.assoc.txt	0.106308
1	1_65450324_T_C	65450324	0	T	C	0.445	1.03144	0.277417	-390.523	1e-05	0.000273779	gemma_eqtl_chr1_gene98_sva5.assoc.txt	0.106308
1	1_65450553_A_G	65450553	0	A	G	0.445	1.03144	0.277417	-390.523	1e-05	0.000273779	gemma_eqtl_chr1_gene98_sva5.assoc.txt	0.106308
1	1_65450650_G_A	65450650	0	A	G	0.387	-1.15989	0.268981	-388.348	1e-05	2.7574e-05	gemma_eqtl_chr1_gene98_sva5.assoc.txt	0.0219124
1	1_65450901_T_A	65450901	0	A	T	0.387	-1.15989	0.268981	-388.348	1e-05	2.7574e-05	gemma_eqtl_chr1_gene98_sva5.assoc.txt	0.0219124
1	1_65450955_G_A	65450955	0	A	G	0.387	-1.15989	0.268981	-388.348	1e-05	2.7574e-05	gemma_eqtl_chr1_gene98_sva5.assoc.txt	0.0219124
1	1_65451532_G_A	65451532	0	A	G	0.387	-1.15989	0.268981	-388.348	1e-05	2.7574e-05	gemma_eqtl_chr1_gene98_sva5.assoc.txt	0.0219124
1	1_65453040_G_T	65453040	0	T	G	0.491	-1.04561	0.260092	-389.45	1e-05	8.78724e-05	gemma_eqtl_chr1_gene98_sva5.assoc.txt	0.0512441
1	1_65453079_G_T	65453079	0	T	G	0.491	-1.04561	0.260092	-389.45	1e-05	8.78724e-05	gemma_eqtl_chr1_gene98_sva5.assoc.txt	0.0512441
1	1_65453221_T_C	65453221	0	C	T	0.491	-1.04561	0.260092	-389.45	1e-05	8.78724e-05	gemma_eqtl_chr1_gene98_sva5.assoc.txt	0.0512441
1	1_65454702_T_C	65454702	0	T	C	0.401	1.09712	0.277982	-389.717	1e-05	0.000116512	gemma_eqtl_chr1_gene98_sva5.assoc.txt	0.0615459
1	1_65454997_A_G	65454997	0	A	G	0.401	1.09712	0.277982	-389.717	1e-05	0.000116512	gemma_eqtl_chr1_gene98_sva5.assoc.txt	0.0615459
1	1_65455487_T_A	65455487	0	T	A	0.401	1.09712	0.277982	-389.717	1e-05	0.000116512	gemma_eqtl_chr1_gene98_sva5.assoc.txt	0.0615459
1	1_65456211_G_A	65456211	0	G	A	0.401	1.09712	0.277982	-389.717	1e-05	0.000116512	gemma_eqtl_chr1_gene98_sva5.assoc.txt	0.0615459
1	1_65457534_C_T	65457534	0	T	C	0.401	1.09712	0.277982	-389.717	1e-05	0.000116512	gemma_eqtl_chr1_gene98_sva5.assoc.txt	0.0615459
1	1_65457693_C_T	65457693	0	T	C	0.401	1.09712	0.277982	-389.717	1e-05	0.000116512	gemma_eqtl_chr1_gene98_sva5.assoc.txt	0.0615459
1	1_65457911_C_G	65457911	0	C	G	0.401	1.09712	0.277982	-389.717	1e-05	0.000116512	gemma_eqtl_chr1_gene98_sva5.assoc.txt	0.0615459
1	1_65458130_G_A	65458130	0	G	A	0.401	1.09712	0.277982	-389.717	1e-05	0.000116512	gemma_eqtl_chr1_gene98_sva5.assoc.txt	0.0615459
1	1_65458343_A_C	65458343	0	A	C	0.401	1.09712	0.277982	-389.717	1e-05	0.000116512	gemma_eqtl_chr1_gene98_sva5.assoc.txt	0.0615459
1	1_65458421_G_A	65458421	0	G	A	0.401	1.09712	0.277982	-389.717	1e-05	0.000116512	gemma_eqtl_chr1_gene98_sva5.assoc.txt	0.0615459
1	1_65458884_G_A	65458884	0	A	G	0.401	1.09712	0.277982	-389.717	1e-05	0.000116512	gemma_eqtl_chr1_gene98_sva5.assoc.txt	0.0615459
1	1_65459228_C_T	65459228	0	T	C	0.401	1.09712	0.277982	-389.717	1e-05	0.000116512	gemma_eqtl_chr1_gene98_sva5.assoc.txt	0.0615459
1	1_65465710_G_A	65465710	0	A	G	0.401	1.09712	0.277982	-389.717	1e-05	0.000116512	gemma_eqtl_chr1_gene98_sva5.assoc.txt	0.0615459
1	1_65465993_G_A	65465993	0	A	G	0.401	1.09712	0.277982	-389.717	1e-05	0.000116512	gemma_eqtl_chr1_gene98_sva5.assoc.txt	0.0615459
1	1_65466560_T_C	65466560	0	T	C	0.401	1.09712	0.277982	-389.717	1e-05	0.000116512	gemma_eqtl_chr1_gene98_sva5.assoc.txt	0.0615459
1	1_65466607_C_T	65466607	0	C	T	0.401	1.09712	0.277982	-389.717	1e-05	0.000116512	gemma_eqtl_chr1_gene98_sva5.assoc.txt	0.0615459
1	1_65467153_A_C	65467153	0	A	C	0.401	1.09712	0.277982	-389.717	1e-05	0.000116512	gemma_eqtl_chr1_gene98_sva5.assoc.txt	0.0615459
1	1_65467424_G_A	65467424	0	G	A	0.401	1.09712	0.277982	-389.717	1e-05	0.000116512	gemma_eqtl_chr1_gene98_sva5.assoc.txt	0.0615459
1	1_65467473_T_A	65467473	0	T	A	0.401	1.09712	0.277982	-389.717	1e-05	0.000116512	gemma_eqtl_chr1_gene98_sva5.assoc.txt	0.0615459
1	1_65467829_G_A	65467829	0	G	A	0.401	1.09712	0.277982	-389.717	1e-05	0.000116512	gemma_eqtl_chr1_gene98_sva5.assoc.txt	0.0615459
1	1_65468014_A_G	65468014	0	A	G	0.401	1.09712	0.277982	-389.717	1e-05	0.000116512	gemma_eqtl_chr1_gene98_sva5.assoc.txt	0.0615459
1	1_65468260_G_A	65468260	0	G	A	0.401	1.09712	0.277982	-389.717	1e-05	0.000116512	gemma_eqtl_chr1_gene98_sva5.assoc.txt	0.0615459
1	1_65468858_G_A	65468858	0	A	G	0.401	1.09712	0.277982	-389.717	1e-05	0.000116512	gemma_eqtl_chr1_gene98_sva5.assoc.txt	0.0615459
1	1_65468914_T_C	65468914	0	T	C	0.401	1.09712	0.277982	-389.717	1e-05	0.000116512	gemma_eqtl_chr1_gene98_sva5.assoc.txt	0.0615459
1	1_65469156_T_C	65469156	0	T	C	0.401	1.09712	0.277982	-389.717	1e-05	0.000116512	gemma_eqtl_chr1_gene98_sva5.assoc.txt	0.0615459
1	1_65469413_G_C	65469413	0	G	C	0.401	1.09712	0.277982	-389.717	1e-05	0.000116512	gemma_eqtl_chr1_gene98_sva5.assoc.txt	0.0615459
1	1_65477495_C_T	65477495	0	C	T	0.401	1.09712	0.277982	-389.717	1e-05	0.000116512	gemma_eqtl_chr1_gene98_sva5.assoc.txt	0.0615459
1	1_65480945_T_C	65480945	0	C	T	0.401	1.09712	0.277982	-389.717	1e-05	0.000116512	gemma_eqtl_chr1_gene98_sva5.assoc.txt	0.0615459
1	1_65481793_A_C	65481793	0	C	A	0.401	1.09712	0.277982	-389.717	1e-05	0.000116512	gemma_eqtl_chr1_gene98_sva5.assoc.txt	0.0615459
1	1_65481989_T_C	65481989	1	T	C	0.404	1.07815	0.279463	-390.034	1e-05	0.000163057	gemma_eqtl_chr1_gene98_sva5.assoc.txt	0.0774327
1	1_65490457_G_T	65490457	0	T	G	0.401	1.09712	0.277982	-389.717	1e-05	0.000116512	gemma_eqtl_chr1_gene98_sva5.assoc.txt	0.0615459
1	1_65492972_A_G	65492972	0	G	A	0.387	-1.15989	0.268981	-388.348	1e-05	2.7574e-05	gemma_eqtl_chr1_gene98_sva5.assoc.txt	0.0219124
1	1_65493208_T_C	65493208	0	T	C	0.401	1.09712	0.277982	-389.717	1e-05	0.000116512	gemma_eqtl_chr1_gene98_sva5.assoc.txt	0.0615459
1	1_65497313_C_T	65497313	0	T	C	0.401	1.09712	0.277982	-389.717	1e-05	0.000116512	gemma_eqtl_chr1_gene98_sva5.assoc.txt	0.0615459
1	1_65498162_C_A	65498162	4	C	A	0.39	1.07348	0.283181	-390.271	1e-05	0.000209457	gemma_eqtl_chr1_gene98_sva5.assoc.txt	0.0910923
1	1_65502510_C_T	65502510	0	T	C	0.483	-1.02363	0.259502	-389.725	1e-05	0.000117467	gemma_eqtl_chr1_gene98_sva5.assoc.txt	0.0619722
1	1_65502771_G_T	65502771	1	G	T	0.482	-1.02259	0.259521	-389.74	1e-05	0.000119401	gemma_eqtl_chr1_gene98_sva5.assoc.txt	0.0627841
1	1_65503085_A_G	65503085	1	G	A	0.482	-1.02259	0.259521	-389.74	1e-05	0.000119401	gemma_eqtl_chr1_gene98_sva5.assoc.txt	0.0627841
1	1_65510583_C_T	65510583	0	C	T	0.474	0.97617	0.271197	-390.924	1e-05	0.000419966	gemma_eqtl_chr1_gene98_sva5.assoc.txt	0.138544
1	1_65513032_A_G	65513032	0	A	G	0.474	0.97617	0.271197	-390.924	1e-05	0.000419966	gemma_eqtl_chr1_gene98_sva5.assoc.txt	0.138544
1	1_65514234_C_T	65514234	0	T	C	0.387	-1.15989	0.268981	-388.348	1e-05	2.7574e-05	gemma_eqtl_chr1_gene98_sva5.assoc.txt	0.0219124
1	1_65520067_A_C	65520067	0	A	C	0.483	0.966439	0.272187	-391.086	1e-05	0.000499432	gemma_eqtl_chr1_gene98_sva5.assoc.txt	0.152434
10	10_13630290_A_T	13630290	1	T	A	0.099	-1.84392	0.442869	-387.552	1e-05	5.00938e-05	gemma_eqtl_chr10_gene10_sva5.assoc.txt	0.034349
10	10_13633760_C_T	13633760	1	T	C	0.099	-1.84392	0.442869	-387.552	1e-05	5.00938e-05	gemma_eqtl_chr10_gene10_sva5.assoc.txt	0.034349
10	10_13637525_T_C	13637525	0	C	T	0.102	-1.92916	0.435563	-386.525	1e-05	1.70533e-05	gemma_eqtl_chr10_gene10_sva5.assoc.txt	0.0149828
10	10_13640835_C_T	13640835	1	T	C	0.099	-1.96087	0.439705	-386.404	1e-05	1.50291e-05	gemma_eqtl_chr10_gene10_sva5.assoc.txt	0.0137085
10	10_13641036_G_A	13641036	1	A	G	0.099	-1.96087	0.439705	-386.404	1e-05	1.50291e-05	gemma_eqtl_chr10_gene10_sva5.assoc.txt	0.0137085
10	10_13641540_C_A	13641540	1	A	C	0.099	-1.96087	0.439705	-386.404	1e-05	1.50291e-05	gemma_eqtl_chr10_gene10_sva5.assoc.txt	0.0137085
10	10_13646397_C_T	13646397	0	T	C	0.102	-1.92916	0.435563	-386.525	1e-05	1.70533e-05	gemma_eqtl_chr10_gene10_sva5.assoc.txt	0.0149828
10	10_13654908_C_T	13654908	0	T	C	0.102	-1.92916	0.435563	-386.525	1e-05	1.70533e-05	gemma_eqtl_chr10_gene10_sva5.assoc.txt	0.0149828
10	10_13654943_G_C	13654943	0	C	G	0.102	-1.92916	0.435563	-386.525	1e-05	1.70533e-05	gemma_eqtl_chr10_gene10_sva5.assoc.txt	0.0149828
10	10_13660368_G_C	13660368	0	C	G	0.102	-1.92916	0.435563	-386.525	1e-05	1.70533e-05	gemma_eqtl_chr10_gene10_sva5.assoc.txt	0.0149828
10	10_13664608_T_C	13664608	0	C	T	0.102	-1.92916	0.435563	-386.525	1e-05	1.70533e-05	gemma_eqtl_chr10_gene10_sva5.assoc.txt	0.0149828
10	10_13673778_A_C	13673778	0	C	A	0.102	-1.92916	0.435563	-386.525	1e-05	1.70533e-05	gemma_eqtl_chr10_gene10_sva5.assoc.txt	0.0149828
10	10_13684611_A_G	13684611	2	G	A	0.103	-1.91428	0.436394	-386.693	1e-05	2.033e-05	gemma_eqtl_chr10_gene10_sva5.assoc.txt	0.0174006
10	10_13691452_A_C	13691452	0	C	A	0.102	-1.92916	0.435563	-386.525	1e-05	1.70533e-05	gemma_eqtl_chr10_gene10_sva5.assoc.txt	0.0149828
10	10_13692783_G_A	13692783	0	A	G	0.102	-1.92916	0.435563	-386.525	1e-05	1.70533e-05	gemma_eqtl_chr10_gene10_sva5.assoc.txt	0.0149828
10	10_13696789_A_G	13696789	2	G	A	0.097	-1.81374	0.449673	-388.037	1e-05	8.3453e-05	gemma_eqtl_chr10_gene10_sva5.assoc.txt	0.0495149
10	10_13701603_C_T	13701603	0	T	C	0.102	-1.92916	0.435563	-386.525	1e-05	1.70533e-05	gemma_eqtl_chr10_gene10_sva5.assoc.txt	0.0149828
10	10_13715272_G_A	13715272	0	A	G	0.102	-1.92916	0.435563	-386.525	1e-05	1.70533e-05	gemma_eqtl_chr10_gene10_sva5.assoc.txt	0.0149828
10	10_13720431_G_A	13720431	0	A	G	0.102	-1.92916	0.435563	-386.525	1e-05	1.70533e-05	gemma_eqtl_chr10_gene10_sva5.assoc.txt	0.0149828
10	10_13729674_A_G	13729674	0	G	A	0.102	-1.92916	0.435563	-386.525	1e-05	1.70533e-05	gemma_eqtl_chr10_gene10_sva5.assoc.txt	0.0149828
10	10_13731976_C_T	13731976	0	T	C	0.102	-1.92916	0.435563	-386.525	1e-05	1.70533e-05	gemma_eqtl_chr10_gene10_sva5.assoc.txt	0.0149828
10	10_13732746_C_T	13732746	0	T	C	0.102	-1.92916	0.435563	-386.525	1e-05	1.70533e-05	gemma_eqtl_chr10_gene10_sva5.assoc.txt	0.0149828
10	10_13733307_C_A	13733307	0	A	C	0.102	-1.92916	0.435563	-386.525	1e-05	1.70533e-05	gemma_eqtl_chr10_gene10_sva5.assoc.txt	0.0149828
10	10_13733544_T_C	13733544	0	C	T	0.102	-1.92916	0.435563	-386.525	1e-05	1.70533e-05	gemma_eqtl_chr10_gene10_sva5.assoc.txt	0.0149828
10	10_13734941_G_A	13734941	0	A	G	0.102	-1.92916	0.435563	-386.525	1e-05	1.70533e-05	gemma_eqtl_chr10_gene10_sva5.assoc.txt	0.0149828
10	10_13735967_C_T	13735967	0	T	C	0.102	-1.92916	0.435563	-386.525	1e-05	1.70533e-05	gemma_eqtl_chr10_gene10_sva5.assoc.txt	0.0149828
10	10_13735997_C_T	13735997	0	T	C	0.102	-1.92916	0.435563	-386.525	1e-05	1.70533e-05	gemma_eqtl_chr10_gene10_sva5.assoc.txt	0.0149828
10	10_13736403_T_G	13736403	0	G	T	0.102	-1.92916	0.435563	-386.525	1e-05	1.70533e-05	gemma_eqtl_chr10_gene10_sva5.assoc.txt	0.0149828
10	10_13736530_G_A	13736530	0	G	A	0.113	-1.77183	0.425633	-387.555	1e-05	5.02477e-05	gemma_eqtl_chr10_gene10_sva5.assoc.txt	0.0344085
10	10_13736924_G_A	13736924	0	A	G	0.102	-1.92916	0.435563	-386.525	1e-05	1.70533e-05	gemma_eqtl_chr10_gene10_sva5.assoc.txt	0.0149828
10	10_13737306_C_T	13737306	0	C	T	0.113	-1.77183	0.425633	-387.555	1e-05	5.02477e-05	gemma_eqtl_chr10_gene10_sva5.assoc.txt	0.0344085
10	10_13739112_A_G	13739112	0	G	A	0.113	-1.77183	0.425633	-387.555	1e-05	5.02477e-05	gemma_eqtl_chr10_gene10_sva5.assoc.txt	0.0344085
10	10_13739231_A_G	13739231	2	G	A	0.253	-1.29199	0.365463	-389.773	1e-05	0.000527364	gemma_eqtl_chr10_gene10_sva5.assoc.txt	0.157294
10	10_13739270_C_G	13739270	0	G	C	0.102	-1.92916	0.435563	-386.525	1e-05	1.70533e-05	gemma_eqtl_chr10_gene10_sva5.assoc.txt	0.0149828
10	10_13739493_C_T	13739493	0	C	T	0.113	-1.77183	0.425633	-387.555	1e-05	5.02477e-05	gemma_eqtl_chr10_gene10_sva5.assoc.txt	0.0344085
10	10_13739592_C_A	13739592	0	C	A	0.113	-1.77183	0.425633	-387.555	1e-05	5.02477e-05	gemma_eqtl_chr10_gene10_sva5.assoc.txt	0.0344085
10	10_13739662_T_A	13739662	0	A	T	0.102	-1.92916	0.435563	-386.525	1e-05	1.70533e-05	gemma_eqtl_chr10_gene10_sva5.assoc.txt	0.0149828
10	10_13739732_G_A	13739732	0	A	G	0.102	-1.92916	0.435563	-386.525	1e-05	1.70533e-05	gemma_eqtl_chr10_gene10_sva5.assoc.txt	0.0149828
10	10_13742999_G_A	13742999	0	A	G	0.102	-1.92916	0.435563	-386.525	1e-05	1.70533e-05	gemma_eqtl_chr10_gene10_sva5.assoc.txt	0.0149828
10	10_13743075_T_C	13743075	0	T	C	0.113	-1.77183	0.425633	-387.555	1e-05	5.02477e-05	gemma_eqtl_chr10_gene10_sva5.assoc.txt	0.0344085
10	10_13743347_G_T	13743347	2	G	T	0.253	-1.29199	0.365463	-389.773	1e-05	0.000527364	gemma_eqtl_chr10_gene10_sva5.assoc.txt	0.157294
10	10_13743382_A_C	13743382	0	A	C	0.113	-1.77183	0.425633	-387.555	1e-05	5.02477e-05	gemma_eqtl_chr10_gene10_sva5.assoc.txt	0.0344085
10	10_13743920_C_T	13743920	2	T	C	0.097	-1.81374	0.449673	-388.037	1e-05	8.3453e-05	gemma_eqtl_chr10_gene10_sva5.assoc.txt	0.0495149
10	10_13744010_G_A	13744010	2	A	G	0.097	-1.81374	0.449673	-388.037	1e-05	8.3453e-05	gemma_eqtl_chr10_gene10_sva5.assoc.txt	0.0495149
10	10_13744231_C_T	13744231	2	T	C	0.097	-1.81374	0.449673	-388.037	1e-05	8.3453e-05	gemma_eqtl_chr10_gene10_sva5.assoc.txt	0.0495149
10	10_13745877_T_G	13745877	2	T	G	0.109	-1.66361	0.438613	-388.899	1e-05	0.000207837	gemma_eqtl_chr10_gene10_sva5.assoc.txt	0.0907131
10	10_13745883_A_G	13745883	2	A	G	0.109	-1.66361	0.438613	-388.899	1e-05	0.000207837	gemma_eqtl_chr10_gene10_sva5.assoc.txt	0.0907131
10	10_13746082_A_G	13746082	2	G	A	0.097	-1.81374	0.449673	-388.037	1e-05	8.3453e-05	gemma_eqtl_chr10_gene10_sva5.assoc.txt	0.0495149
10	10_13747168_G_T	13747168	2	T	G	0.097	-1.81374	0.449673	-388.037	1e-05	8.3453e-05	gemma_eqtl_chr10_gene10_sva5.assoc.txt	0.0495149
10	10_13748682_G_C	13748682	2	G	C	0.109	-1.66361	0.438613	-388.899	1e-05	0.000207837	gemma_eqtl_chr10_gene10_sva5.assoc.txt	0.0907131
10	10_13749768_G_T	13749768	2	G	T	0.109	-1.66361	0.438613	-388.899	1e-05	0.000207837	gemma_eqtl_chr10_gene10_sva5.assoc.txt	0.0907131
10	10_13749785_G_A	13749785	2	A	G	0.109	-1.66361	0.438613	-388.899	1e-05	0.000207837	gemma_eqtl_chr10_gene10_sva5.assoc.txt	0.0907131
10	10_13750224_T_G	13750224	2	G	T	0.109	-1.66361	0.438613	-388.899	1e-05	0.000207837	gemma_eqtl_chr10_gene10_sva5.assoc.txt	0.0907131
10	10_13750753_A_G	13750753	2	A	G	0.109	-1.66361	0.438613	-388.899	1e-05	0.000207837	gemma_eqtl_chr10_gene10_sva5.assoc.txt	0.0907131
10	10_21815471_G_A	21815471	0	A	G	0.299	0.980845	0.280381	-379.799	1e-05	0.000600284	gemma_eqtl_chr10_gene104_sva5.assoc.txt	0.169362
10	10_32993127_T_C	32993127	4	C	T	0.339	-0.803828	0.228352	-356.601	0.760606	0.000556062	gemma_eqtl_chr10_gene110_sva5.assoc.txt	0.162918
10	10_32993297_C_T	32993297	5	T	C	0.338	-0.82025	0.22792	-356.341	0.761283	0.000420928	gemma_eqtl_chr10_gene110_sva5.assoc.txt	0.138752
10	10_84920374_T_C	84920374	4	C	T	0.08	-1.71596	0.492872	-377.813	0.0872838	0.000636296	gemma_eqtl_chr10_gene124_sva5.assoc.txt	0.175205
10	10_84920758_G_A	84920758	4	A	G	0.08	-1.71596	0.492872	-377.813	0.0872838	0.000636296	gemma_eqtl_chr10_gene124_sva5.assoc.txt	0.175205
10	10_84965546_C_T	84965546	7	C	T	0.294	0.982068	0.274708	-377.463	0.457417	0.000458258	gemma_eqtl_chr10_gene124_sva5.assoc.txt	0.145954
10	10_84967120_T_C	84967120	6	T	C	0.286	1.0267	0.277725	-377.037	0.437964	0.000295742	gemma_eqtl_chr10_gene124_sva5.assoc.txt	0.111915
10	10_84974760_T_C	84974760	3	T	C	0.29	0.985982	0.277868	-377.536	0.438841	0.000503426	gemma_eqtl_chr10_gene124_sva5.assoc.txt	0.153225
10	10_84986252_T_C	84986252	0	T	C	0.291	0.977333	0.275612	-377.539	0.433909	0.000507613	gemma_eqtl_chr10_gene124_sva5.assoc.txt	0.153986
10	10_84986374_A_C	84986374	5	A	C	0.491	0.976311	0.23495	-375.333	0.311304	5.17439e-05	gemma_eqtl_chr10_gene124_sva5.assoc.txt	0.0351614
10	10_84989469_T_C	84989469	6	C	T	0.458	-0.883365	0.235749	-376.803	0.287547	0.000246136	gemma_eqtl_chr10_gene124_sva5.assoc.txt	0.100339
10	10_85002108_C_T	85002108	0	T	C	0.416	-0.951653	0.241703	-376.127	0.280261	0.00012079	gemma_eqtl_chr10_gene124_sva5.assoc.txt	0.0633394
10	10_85002164_C_G	85002164	0	G	C	0.416	-0.951653	0.241703	-376.127	0.280261	0.00012079	gemma_eqtl_chr10_gene124_sva5.assoc.txt	0.0633394
10	10_85003121_C_A	85003121	2	A	C	0.309	0.946107	0.265254	-377.467	0.432736	0.000471698	gemma_eqtl_chr10_gene124_sva5.assoc.txt	0.148187
10	10_85009123_G_A	85009123	0	A	G	0.311	0.95655	0.264591	-377.305	0.430401	0.000397041	gemma_eqtl_chr10_gene124_sva5.assoc.txt	0.133665
10	10_85013139_T_A	85013139	0	A	T	0.311	0.95655	0.264591	-377.305	0.430401	0.000397041	gemma_eqtl_chr10_gene124_sva5.assoc.txt	0.133665
10	10_85019000_A_C	85019000	1	A	C	0.31	0.954828	0.265458	-377.359	0.422197	0.000423841	gemma_eqtl_chr10_gene124_sva5.assoc.txt	0.139105
10	10_85020412_A_G	85020412	1	A	G	0.31	0.954828	0.265458	-377.359	0.422197	0.000423841	gemma_eqtl_chr10_gene124_sva5.assoc.txt	0.139105
10	10_85030839_A_G	85030839	1	A	G	0.439	-0.926625	0.234243	-376.085	0.358014	0.000112537	gemma_eqtl_chr10_gene124_sva5.assoc.txt	0.0603599
10	10_85034580_C_T	85034580	0	T	C	0.439	0.952684	0.244376	-376.353	0.45878	0.000139985	gemma_eqtl_chr10_gene124_sva5.assoc.txt	0.0704344
10	10_85036165_A_T	85036165	0	T	A	0.439	0.952684	0.244376	-376.353	0.45878	0.000139985	gemma_eqtl_chr10_gene124_sva5.assoc.txt	0.0704344
10	10_85038312_C_T	85038312	0	T	C	0.439	0.952684	0.244376	-376.353	0.45878	0.000139985	gemma_eqtl_chr10_gene124_sva5.assoc.txt	0.0704344
10	10_85038671_T_C	85038671	0	C	T	0.439	0.952684	0.244376	-376.353	0.45878	0.000139985	gemma_eqtl_chr10_gene124_sva5.assoc.txt	0.0704344
10	10_85041405_T_A	85041405	0	T	A	0.439	0.952684	0.244376	-376.353	0.45878	0.000139985	gemma_eqtl_chr10_gene124_sva5.assoc.txt	0.0704344
10	10_85043551_T_C	85043551	0	T	C	0.439	0.952684	0.244376	-376.353	0.45878	0.000139985	gemma_eqtl_chr10_gene124_sva5.assoc.txt	0.0704344
10	10_85043792_G_T	85043792	0	G	T	0.439	0.952684	0.244376	-376.353	0.45878	0.000139985	gemma_eqtl_chr10_gene124_sva5.assoc.txt	0.0704344
10	10_85044091_A_G	85044091	0	A	G	0.439	0.952684	0.244376	-376.353	0.45878	0.000139985	gemma_eqtl_chr10_gene124_sva5.assoc.txt	0.0704344
10	10_85044373_A_G	85044373	0	A	G	0.439	0.952684	0.244376	-376.353	0.45878	0.000139985	gemma_eqtl_chr10_gene124_sva5.assoc.txt	0.0704344
10	10_85046879_A_T	85046879	0	A	T	0.439	0.952684	0.244376	-376.353	0.45878	0.000139985	gemma_eqtl_chr10_gene124_sva5.assoc.txt	0.0704344
10	10_85047584_T_C	85047584	0	C	T	0.474	0.910988	0.243512	-376.878	0.426197	0.000251639	gemma_eqtl_chr10_gene124_sva5.assoc.txt	0.100776
10	10_85050104_G_A	85050104	0	G	A	0.474	0.910988	0.243512	-376.878	0.426197	0.000251639	gemma_eqtl_chr10_gene124_sva5.assoc.txt	0.100776
10	10_85051044_T_C	85051044	0	T	C	0.439	0.952684	0.244376	-376.353	0.45878	0.000139985	gemma_eqtl_chr10_gene124_sva5.assoc.txt	0.0704344
10	10_85058043_G_A	85058043	0	G	A	0.474	0.910988	0.243512	-376.878	0.426197	0.000251639	gemma_eqtl_chr10_gene124_sva5.assoc.txt	0.100776
10	10_85058718_C_T	85058718	0	T	C	0.474	0.910988	0.243512	-376.878	0.426197	0.000251639	gemma_eqtl_chr10_gene124_sva5.assoc.txt	0.100776
10	10_85060421_C_G	85060421	0	G	C	0.474	0.910988	0.243512	-376.878	0.426197	0.000251639	gemma_eqtl_chr10_gene124_sva5.assoc.txt	0.100776
10	10_85064225_A_G	85064225	0	G	A	0.439	0.952684	0.244376	-376.353	0.45878	0.000139985	gemma_eqtl_chr10_gene124_sva5.assoc.txt	0.0704344
10	10_85065778_A_G	85065778	0	A	G	0.439	0.952684	0.244376	-376.353	0.45878	0.000139985	gemma_eqtl_chr10_gene124_sva5.assoc.txt	0.0704344
10	10_85068733_G_A	85068733	0	A	G	0.439	0.952684	0.244376	-376.353	0.45878	0.000139985	gemma_eqtl_chr10_gene124_sva5.assoc.txt	0.0704344
10	10_85072431_C_T	85072431	0	C	T	0.474	0.910988	0.243512	-376.878	0.426197	0.000251639	gemma_eqtl_chr10_gene124_sva5.assoc.txt	0.100776
10	10_85084596_C_T	85084596	1	T	C	0.474	0.91279	0.243504	-376.852	0.42698	0.000244787	gemma_eqtl_chr10_gene124_sva5.assoc.txt	0.0999865
10	10_85086084_C_A	85086084	0	C	A	0.439	0.952684	0.244376	-376.353	0.45878	0.000139985	gemma_eqtl_chr10_gene124_sva5.assoc.txt	0.0704344
10	10_85095270_A_G	85095270	0	A	G	0.474	0.910988	0.243512	-376.878	0.426197	0.000251639	gemma_eqtl_chr10_gene124_sva5.assoc.txt	0.100776
10	10_85099976_G_T	85099976	0	G	T	0.474	0.910988	0.243512	-376.878	0.426197	0.000251639	gemma_eqtl_chr10_gene124_sva5.assoc.txt	0.100776
10	10_85102607_T_A	85102607	0	T	A	0.439	0.952684	0.244376	-376.353	0.45878	0.000139985	gemma_eqtl_chr10_gene124_sva5.assoc.txt	0.0704344
10	10_85104831_T_C	85104831	0	T	C	0.439	0.952684	0.244376	-376.353	0.45878	0.000139985	gemma_eqtl_chr10_gene124_sva5.assoc.txt	0.0704344
10	10_85105216_T_C	85105216	0	T	C	0.474	0.910988	0.243512	-376.878	0.426197	0.000251639	gemma_eqtl_chr10_gene124_sva5.assoc.txt	0.100776
10	10_85107089_A_G	85107089	0	A	G	0.439	0.952684	0.244376	-376.353	0.45878	0.000139985	gemma_eqtl_chr10_gene124_sva5.assoc.txt	0.0704344
10	10_85110238_G_A	85110238	0	G	A	0.395	-0.902814	0.249821	-377.267	0.32515	0.00039897	gemma_eqtl_chr10_gene124_sva5.assoc.txt	0.133859
10	10_85112545_G_C	85112545	0	C	G	0.474	0.910988	0.243512	-376.878	0.426197	0.000251639	gemma_eqtl_chr10_gene124_sva5.assoc.txt	0.100776
10	10_85113263_C_T	85113263	0	T	C	0.474	0.910988	0.243512	-376.878	0.426197	0.000251639	gemma_eqtl_chr10_gene124_sva5.assoc.txt	0.100776
10	10_85113543_C_T	85113543	0	T	C	0.439	0.952684	0.244376	-376.353	0.45878	0.000139985	gemma_eqtl_chr10_gene124_sva5.assoc.txt	0.0704344
10	10_85126053_C_T	85126053	0	T	C	0.439	0.952684	0.244376	-376.353	0.45878	0.000139985	gemma_eqtl_chr10_gene124_sva5.assoc.txt	0.0704344
10	10_85126191_G_A	85126191	0	G	A	0.439	0.952684	0.244376	-376.353	0.45878	0.000139985	gemma_eqtl_chr10_gene124_sva5.assoc.txt	0.0704344
10	10_85126653_C_T	85126653	0	C	T	0.439	0.952684	0.244376	-376.353	0.45878	0.000139985	gemma_eqtl_chr10_gene124_sva5.assoc.txt	0.0704344
10	10_85135285_C_T	85135285	3	T	C	0.438	0.944389	0.2446	-376.482	0.453364	0.000161229	gemma_eqtl_chr10_gene124_sva5.assoc.txt	0.0768217
10	10_85141314_C_T	85141314	1	C	T	0.363	-0.939424	0.258065	-377.177	0.334432	0.000362913	gemma_eqtl_chr10_gene124_sva5.assoc.txt	0.126293
10	10_85141710_C_T	85141710	1	T	C	0.363	-0.939424	0.258065	-377.177	0.334432	0.000362913	gemma_eqtl_chr10_gene124_sva5.assoc.txt	0.126293
10	10_79952151_G_A	79952151	0	A	G	0.395	1.20984	0.31949	-402.567	1e-05	0.000212585	gemma_eqtl_chr10_gene138_sva5.assoc.txt	0.0921312
10	10_79954109_G_A	79954109	2	A	G	0.4	1.14665	0.323138	-403.376	1e-05	0.000503237	gemma_eqtl_chr10_gene138_sva5.assoc.txt	0.153219
10	10_80056600_G_A	80056600	1	A	G	0.319	1.12532	0.318956	-403.443	1e-05	0.000540665	gemma_eqtl_chr10_gene138_sva5.assoc.txt	0.159945
10	10_80056723_G_A	80056723	4	G	A	0.417	1.0555	0.299997	-403.475	1e-05	0.000559493	gemma_eqtl_chr10_gene138_sva5.assoc.txt	0.163314
10	10_80056961_G_A	80056961	1	A	G	0.319	1.12532	0.318956	-403.443	1e-05	0.000540665	gemma_eqtl_chr10_gene138_sva5.assoc.txt	0.159945
10	10_80060423_G_A	80060423	4	A	G	0.393	1.26664	0.298105	-400.874	1e-05	3.56083e-05	gemma_eqtl_chr10_gene138_sva5.assoc.txt	0.0264164
10	10_80060533_T_C	80060533	0	C	T	0.34	1.24609	0.306481	-401.564	1e-05	7.35949e-05	gemma_eqtl_chr10_gene138_sva5.assoc.txt	0.0452355
10	10_80060562_T_C	80060562	5	C	T	0.431	1.35578	0.292554	-399.344	1e-05	7.18317e-06	gemma_eqtl_chr10_gene138_sva5.assoc.txt	0.00766346
10	10_80061043_A_C	80061043	5	C	A	0.404	1.32489	0.292683	-399.782	1e-05	1.13416e-05	gemma_eqtl_chr10_gene138_sva5.assoc.txt	0.0111551
10	10_80075275_C_T	80075275	1	T	C	0.38	1.16163	0.297892	-402.169	1e-05	0.000139418	gemma_eqtl_chr10_gene138_sva5.assoc.txt	0.0703489
10	10_80076839_A_G	80076839	0	G	A	0.378	1.1266	0.298038	-402.591	1e-05	0.000217947	gemma_eqtl_chr10_gene138_sva5.assoc.txt	0.0935493
10	10_80078211_A_G	80078211	0	G	A	0.378	1.1266	0.298038	-402.591	1e-05	0.000217947	gemma_eqtl_chr10_gene138_sva5.assoc.txt	0.0935493
10	10_80078884_A_C	80078884	0	C	A	0.378	1.1266	0.298038	-402.591	1e-05	0.000217947	gemma_eqtl_chr10_gene138_sva5.assoc.txt	0.0935493
10	10_80081361_T_C	80081361	0	C	T	0.378	1.1266	0.298038	-402.591	1e-05	0.000217947	gemma_eqtl_chr10_gene138_sva5.assoc.txt	0.0935493
10	10_80081463_A_G	80081463	0	G	A	0.378	1.1266	0.298038	-402.591	1e-05	0.000217947	gemma_eqtl_chr10_gene138_sva5.assoc.txt	0.0935493
10	10_80081681_A_G	80081681	0	G	A	0.378	1.1266	0.298038	-402.591	1e-05	0.000217947	gemma_eqtl_chr10_gene138_sva5.assoc.txt	0.0935493
10	10_80082051_T_C	80082051	0	C	T	0.378	1.1266	0.298038	-402.591	1e-05	0.000217947	gemma_eqtl_chr10_gene138_sva5.assoc.txt	0.0935493
10	10_80086831_T_C	80086831	6	C	T	0.434	1.11927	0.292663	-402.435	1e-05	0.000184827	gemma_eqtl_chr10_gene138_sva5.assoc.txt	0.0841184
10	10_80087026_A_G	80087026	6	G	A	0.434	1.11927	0.292663	-402.435	1e-05	0.000184827	gemma_eqtl_chr10_gene138_sva5.assoc.txt	0.0841184
10	10_97405668_T_C	97405668	3	C	T	0.278	-0.442749	0.11487	-221.171	0.67464	0.000165269	gemma_eqtl_chr10_gene146_sva5.assoc.txt	0.077824
10	10_97421975_G_A	97421975	0	A	G	0.224	-0.588849	0.124471	-217.739	0.751097	4.73768e-06	gemma_eqtl_chr10_gene146_sva5.assoc.txt	0.00543645
10	10_97436755_C_*	97436755	0	*	C	0.224	-0.588849	0.124471	-217.739	0.751097	4.73768e-06	gemma_eqtl_chr10_gene146_sva5.assoc.txt	0.00543645
10	10_97447751_C_T	97447751	0	T	C	0.23	-0.577982	0.123727	-218.036	0.645178	6.12412e-06	gemma_eqtl_chr10_gene146_sva5.assoc.txt	0.00672664
10	10_97452123_C_T	97452123	0	C	T	0.308	-0.465787	0.111164	-219.896	0.778811	4.50841e-05	gemma_eqtl_chr10_gene146_sva5.assoc.txt	0.0319401
10	10_97452265_T_C	97452265	0	T	C	0.308	-0.465787	0.111164	-219.896	0.778811	4.50841e-05	gemma_eqtl_chr10_gene146_sva5.assoc.txt	0.0319401
10	10_97453839_C_A	97453839	0	A	C	0.308	-0.465787	0.111164	-219.896	0.778811	4.50841e-05	gemma_eqtl_chr10_gene146_sva5.assoc.txt	0.0319401
10	10_97457387_G_A	97457387	0	A	G	0.456	0.388215	0.11109	-222.553	0.442474	0.000607996	gemma_eqtl_chr10_gene146_sva5.assoc.txt	0.170841
10	10_97457952_G_A	97457952	0	A	G	0.456	0.388215	0.11109	-222.553	0.442474	0.000607996	gemma_eqtl_chr10_gene146_sva5.assoc.txt	0.170841
10	10_97464779_T_A	97464779	0	A	T	0.36	-0.394931	0.106965	-221.68	0.835001	0.000300812	gemma_eqtl_chr10_gene146_sva5.assoc.txt	0.112769
10	10_97482969_T_C	97482969	1	C	T	0.225	-0.581128	0.124722	-218.049	0.718964	6.4502e-06	gemma_eqtl_chr10_gene146_sva5.assoc.txt	0.00700964
10	10_97484807_A_G	97484807	1	G	A	0.225	-0.581128	0.124722	-218.049	0.718964	6.4502e-06	gemma_eqtl_chr10_gene146_sva5.assoc.txt	0.00700964
10	10_97485128_A_G	97485128	1	G	A	0.225	-0.581128	0.124722	-218.049	0.718964	6.4502e-06	gemma_eqtl_chr10_gene146_sva5.assoc.txt	0.00700964
10	10_97485147_C_T	97485147	1	T	C	0.225	-0.581128	0.124722	-218.049	0.718964	6.4502e-06	gemma_eqtl_chr10_gene146_sva5.assoc.txt	0.00700964
10	10_97485801_A_C	97485801	1	C	A	0.228	-0.593504	0.124045	-217.54	0.690146	3.74736e-06	gemma_eqtl_chr10_gene146_sva5.assoc.txt	0.00448818
10	10_97485974_A_C	97485974	1	C	A	0.225	-0.581128	0.124722	-218.049	0.718964	6.4502e-06	gemma_eqtl_chr10_gene146_sva5.assoc.txt	0.00700964
10	10_97487827_C_T	97487827	3	T	C	0.225	-0.598645	0.124746	-217.467	0.71927	3.51949e-06	gemma_eqtl_chr10_gene146_sva5.assoc.txt	0.00426737
10	10_97488911_T_A	97488911	3	A	T	0.228	-0.611102	0.12407	-216.941	0.690318	2.01042e-06	gemma_eqtl_chr10_gene146_sva5.assoc.txt	0.00263891
10	10_97494215_C_T	97494215	6	T	C	0.277	-0.454188	0.114728	-220.781	0.708417	0.000111253	gemma_eqtl_chr10_gene146_sva5.assoc.txt	0.060008
10	10_97500676_G_T	97500676	3	T	G	0.056	-0.821993	0.19813	-220.121	0.675394	5.3126e-05	gemma_eqtl_chr10_gene146_sva5.assoc.txt	0.035947
10	10_97500777_A_G	97500777	3	G	A	0.056	-0.821993	0.19813	-220.121	0.675394	5.3126e-05	gemma_eqtl_chr10_gene146_sva5.assoc.txt	0.035947
10	10_97502174_C_A	97502174	2	A	C	0.059	-0.771609	0.194225	-220.744	0.751234	0.000105473	gemma_eqtl_chr10_gene146_sva5.assoc.txt	0.0580624
10	10_97502678_G_A	97502678	2	A	G	0.059	-0.771609	0.194225	-220.744	0.751234	0.000105473	gemma_eqtl_chr10_gene146_sva5.assoc.txt	0.0580624
10	10_97503826_G_T	97503826	2	T	G	0.059	-0.771609	0.194225	-220.744	0.751234	0.000105473	gemma_eqtl_chr10_gene146_sva5.assoc.txt	0.0580624
10	10_97503827_T_C	97503827	2	C	T	0.059	-0.771609	0.194225	-220.744	0.751234	0.000105473	gemma_eqtl_chr10_gene146_sva5.assoc.txt	0.0580624
10	10_97503940_A_C	97503940	2	C	A	0.059	-0.771609	0.194225	-220.744	0.751234	0.000105473	gemma_eqtl_chr10_gene146_sva5.assoc.txt	0.0580624
10	10_97503985_C_T	97503985	2	T	C	0.068	-0.71247	0.185971	-221.214	0.906593	0.000180306	gemma_eqtl_chr10_gene146_sva5.assoc.txt	0.0827299
10	10_97504019_A_G	97504019	2	G	A	0.068	-0.71247	0.185971	-221.214	0.906593	0.000180306	gemma_eqtl_chr10_gene146_sva5.assoc.txt	0.0827299
10	10_97504455_C_A	97504455	1	A	C	0.058	-0.768406	0.194281	-220.808	0.752103	0.000112837	gemma_eqtl_chr10_gene146_sva5.assoc.txt	0.0603865
10	10_97504482_A_G	97504482	1	G	A	0.058	-0.768406	0.194281	-220.808	0.752103	0.000112837	gemma_eqtl_chr10_gene146_sva5.assoc.txt	0.0603865
10	10_97504500_C_G	97504500	1	G	C	0.067	-0.709199	0.186037	-221.28	0.907667	0.000193505	gemma_eqtl_chr10_gene146_sva5.assoc.txt	0.0868086
10	10_97506729_T_C	97506729	0	C	T	0.07	-0.646772	0.18356	-222.272	0.842328	0.000549539	gemma_eqtl_chr10_gene146_sva5.assoc.txt	0.161647
10	10_97508151_G_A	97508151	0	A	G	0.061	-0.69973	0.191698	-221.893	0.706417	0.000350186	gemma_eqtl_chr10_gene146_sva5.assoc.txt	0.124537
10	10_97513706_G_A	97513706	1	A	G	0.058	-0.742591	0.193975	-221.304	0.655635	0.000182208	gemma_eqtl_chr10_gene146_sva5.assoc.txt	0.0832473
10	10_97514320_C_T	97514320	8	C	T	0.314	-0.523117	0.101693	-216.088	0.54297	7.46728e-07	gemma_eqtl_chr10_gene146_sva5.assoc.txt	0.00112238
10	10_97517334_T_C	97517334	1	C	T	0.058	-0.742591	0.193975	-221.304	0.655635	0.000182208	gemma_eqtl_chr10_gene146_sva5.assoc.txt	0.0832473
10	10_97539353_C_G	97539353	2	G	C	0.315	-0.511396	0.101419	-216.555	0.516347	1.18776e-06	gemma_eqtl_chr10_gene146_sva5.assoc.txt	0.0016765
10	10_97539701_G_C	97539701	2	C	G	0.315	-0.511396	0.101419	-216.555	0.516347	1.18776e-06	gemma_eqtl_chr10_gene146_sva5.assoc.txt	0.0016765
10	10_97544410_A_C	97544410	1	A	C	0.38	-0.404272	0.104848	-221.098	0.936291	0.000164369	gemma_eqtl_chr10_gene146_sva5.assoc.txt	0.0777155
10	10_97545176_C_T	97545176	0	T	C	0.058	-0.744715	0.193837	-221.259	0.649437	0.000173123	gemma_eqtl_chr10_gene146_sva5.assoc.txt	0.0802258
10	10_97545895_C_G	97545895	0	G	C	0.061	-0.675799	0.191385	-222.283	0.73993	0.000535039	gemma_eqtl_chr10_gene146_sva5.assoc.txt	0.159138
10	10_97547978_C_A	97547978	0	A	C	0.058	-0.744715	0.193837	-221.259	0.649437	0.000173123	gemma_eqtl_chr10_gene146_sva5.assoc.txt	0.0802258
10	10_97548709_G_A	97548709	0	A	G	0.058	-0.744715	0.193837	-221.259	0.649437	0.000173123	gemma_eqtl_chr10_gene146_sva5.assoc.txt	0.0802258
10	10_97549902_G_A	97549902	0	A	G	0.058	-0.744715	0.193837	-221.259	0.649437	0.000173123	gemma_eqtl_chr10_gene146_sva5.assoc.txt	0.0802258
10	10_97551347_G_A	97551347	0	A	G	0.058	-0.744715	0.193837	-221.259	0.649437	0.000173123	gemma_eqtl_chr10_gene146_sva5.assoc.txt	0.0802258
10	10_97552586_C_G	97552586	0	G	C	0.058	-0.744715	0.193837	-221.259	0.649437	0.000173123	gemma_eqtl_chr10_gene146_sva5.assoc.txt	0.0802258
10	10_97552607_C_G	97552607	0	C	G	0.424	-0.386913	0.0954952	-220.456	0.725483	7.77645e-05	gemma_eqtl_chr10_gene146_sva5.assoc.txt	0.0469041
10	10_97553934_T_C	97553934	0	T	C	0.334	-0.48021	0.102038	-217.908	0.647205	5.27154e-06	gemma_eqtl_chr10_gene146_sva5.assoc.txt	0.00597086
10	10_97554885_C_T	97554885	1	C	T	0.424	-0.385581	0.0954663	-220.505	0.720798	8.17078e-05	gemma_eqtl_chr10_gene146_sva5.assoc.txt	0.048791
10	10_97555020_G_A	97555020	0	A	G	0.058	-0.744715	0.193837	-221.259	0.649437	0.000173123	gemma_eqtl_chr10_gene146_sva5.assoc.txt	0.0802258
10	10_97556754_G_A	97556754	0	A	G	0.058	-0.744715	0.193837	-221.259	0.649437	0.000173123	gemma_eqtl_chr10_gene146_sva5.assoc.txt	0.0802258
10	10_97556755_C_T	97556755	0	T	C	0.058	-0.744715	0.193837	-221.259	0.649437	0.000173123	gemma_eqtl_chr10_gene146_sva5.assoc.txt	0.0802258
10	10_97557390_A_G	97557390	0	G	A	0.392	0.39742	0.107112	-221.624	1.0627	0.000281567	gemma_eqtl_chr10_gene146_sva5.assoc.txt	0.108194
10	10_97557467_T_C	97557467	0	C	T	0.375	0.385059	0.110353	-222.383	1.21193	0.000619251	gemma_eqtl_chr10_gene146_sva5.assoc.txt	0.173106
10	10_97557794_A_G	97557794	0	G	A	0.392	0.39742	0.107112	-221.624	1.0627	0.000281567	gemma_eqtl_chr10_gene146_sva5.assoc.txt	0.108194
10	10_97558313_A_G	97558313	0	G	A	0.392	0.39742	0.107112	-221.624	1.0627	0.000281567	gemma_eqtl_chr10_gene146_sva5.assoc.txt	0.108194
10	10_97559002_T_C	97559002	1	T	C	0.377	-0.399303	0.105353	-221.338	0.895088	0.000209957	gemma_eqtl_chr10_gene146_sva5.assoc.txt	0.0912927
10	10_97562529_C_T	97562529	0	T	C	0.058	-0.744715	0.193837	-221.259	0.649437	0.000173123	gemma_eqtl_chr10_gene146_sva5.assoc.txt	0.0802258
10	10_97564376_G_C	97564376	0	C	G	0.058	-0.744715	0.193837	-221.259	0.649437	0.000173123	gemma_eqtl_chr10_gene146_sva5.assoc.txt	0.0802258
10	10_97565962_G_A	97565962	0	A	G	0.058	-0.744715	0.193837	-221.259	0.649437	0.000173123	gemma_eqtl_chr10_gene146_sva5.assoc.txt	0.0802258
10	10_97566602_C_T	97566602	1	T	C	0.056	-0.777084	0.197492	-220.946	0.608585	0.000121958	gemma_eqtl_chr10_gene146_sva5.assoc.txt	0.0638449
10	10_97566633_C_G	97566633	1	G	C	0.056	-0.777084	0.197492	-220.946	0.608585	0.000121958	gemma_eqtl_chr10_gene146_sva5.assoc.txt	0.0638449
10	10_97566941_G_A	97566941	5	A	G	0.045	-0.825953	0.21646	-221.339	0.658812	0.000190932	gemma_eqtl_chr10_gene146_sva5.assoc.txt	0.0858797
10	10_97621201_T_G	97621201	0	G	T	0.48	0.336985	0.0934949	-222.721	0.112242	0.000412788	gemma_eqtl_chr10_gene146_sva5.assoc.txt	0.136989
10	10_97622595_C_T	97622595	0	C	T	0.48	0.336985	0.0934949	-222.721	0.112242	0.000412788	gemma_eqtl_chr10_gene146_sva5.assoc.txt	0.136989
10	10_97622904_A_G	97622904	0	G	A	0.48	0.336985	0.0934949	-222.721	0.112242	0.000412788	gemma_eqtl_chr10_gene146_sva5.assoc.txt	0.136989
10	10_97623050_G_T	97623050	0	T	G	0.48	0.336985	0.0934949	-222.721	0.112242	0.000412788	gemma_eqtl_chr10_gene146_sva5.assoc.txt	0.136989
10	10_97623079_T_G	97623079	0	G	T	0.48	0.336985	0.0934949	-222.721	0.112242	0.000412788	gemma_eqtl_chr10_gene146_sva5.assoc.txt	0.136989
10	10_97623116_G_A	97623116	0	A	G	0.48	0.336985	0.0934949	-222.721	0.112242	0.000412788	gemma_eqtl_chr10_gene146_sva5.assoc.txt	0.136989
10	10_97623156_G_C	97623156	0	C	G	0.48	0.336985	0.0934949	-222.721	0.112242	0.000412788	gemma_eqtl_chr10_gene146_sva5.assoc.txt	0.136989
10	10_97623295_G_A	97623295	0	A	G	0.48	0.336985	0.0934949	-222.721	0.112242	0.000412788	gemma_eqtl_chr10_gene146_sva5.assoc.txt	0.136989
10	10_97623345_C_A	97623345	0	A	C	0.48	0.336985	0.0934949	-222.721	0.112242	0.000412788	gemma_eqtl_chr10_gene146_sva5.assoc.txt	0.136989
10	10_97623422_G_A	97623422	0	A	G	0.48	0.336985	0.0934949	-222.721	0.112242	0.000412788	gemma_eqtl_chr10_gene146_sva5.assoc.txt	0.136989
10	10_97623790_T_C	97623790	0	C	T	0.48	0.336985	0.0934949	-222.721	0.112242	0.000412788	gemma_eqtl_chr10_gene146_sva5.assoc.txt	0.136989
10	10_97623880_G_A	97623880	0	A	G	0.48	0.336985	0.0934949	-222.721	0.112242	0.000412788	gemma_eqtl_chr10_gene146_sva5.assoc.txt	0.136989
10	10_97623933_T_C	97623933	0	C	T	0.48	0.336985	0.0934949	-222.721	0.112242	0.000412788	gemma_eqtl_chr10_gene146_sva5.assoc.txt	0.136989
10	10_97624067_C_A	97624067	0	A	C	0.48	0.336985	0.0934949	-222.721	0.112242	0.000412788	gemma_eqtl_chr10_gene146_sva5.assoc.txt	0.136989
10	10_97624434_G_T	97624434	0	T	G	0.48	0.336985	0.0934949	-222.721	0.112242	0.000412788	gemma_eqtl_chr10_gene146_sva5.assoc.txt	0.136989
10	10_97627590_G_C	97627590	0	C	G	0.48	0.336985	0.0934949	-222.721	0.112242	0.000412788	gemma_eqtl_chr10_gene146_sva5.assoc.txt	0.136989
10	10_97628506_C_T	97628506	0	T	C	0.48	0.336985	0.0934949	-222.721	0.112242	0.000412788	gemma_eqtl_chr10_gene146_sva5.assoc.txt	0.136989
10	10_97628691_C_G	97628691	0	C	G	0.48	0.336985	0.0934949	-222.721	0.112242	0.000412788	gemma_eqtl_chr10_gene146_sva5.assoc.txt	0.136989
10	10_97632539_C_T	97632539	0	T	C	0.48	0.336985	0.0934949	-222.721	0.112242	0.000412788	gemma_eqtl_chr10_gene146_sva5.assoc.txt	0.136989
10	10_97635409_C_T	97635409	0	C	T	0.48	0.336985	0.0934949	-222.721	0.112242	0.000412788	gemma_eqtl_chr10_gene146_sva5.assoc.txt	0.136989
10	10_97637021_C_T	97637021	0	C	T	0.203	0.499335	0.136154	-222.214	0.265453	0.000329052	gemma_eqtl_chr10_gene146_sva5.assoc.txt	0.119479
10	10_97639830_C_T	97639830	2	T	C	0.479	0.336496	0.0935067	-222.74	0.112477	0.000421253	gemma_eqtl_chr10_gene146_sva5.assoc.txt	0.138837
10	10_97641419_A_G	97641419	1	G	A	0.471	0.326754	0.0932696	-223.068	0.106627	0.000589744	gemma_eqtl_chr10_gene146_sva5.assoc.txt	0.167355
10	10_97641996_T_C	97641996	1	C	T	0.471	0.326754	0.0932696	-223.068	0.106627	0.000589744	gemma_eqtl_chr10_gene146_sva5.assoc.txt	0.167355
10	10_97642466_A_G	97642466	1	G	A	0.471	0.326754	0.0932696	-223.068	0.106627	0.000589744	gemma_eqtl_chr10_gene146_sva5.assoc.txt	0.167355
10	10_97642678_T_G	97642678	1	G	T	0.471	0.326754	0.0932696	-223.068	0.106627	0.000589744	gemma_eqtl_chr10_gene146_sva5.assoc.txt	0.167355
10	10_97644708_A_G	97644708	0	G	A	0.474	0.318282	0.0929718	-223.275	0.128975	0.000777918	gemma_eqtl_chr10_gene146_sva5.assoc.txt	0.197932
10	10_97644857_C_T	97644857	0	T	C	0.474	0.318282	0.0929718	-223.275	0.128975	0.000777918	gemma_eqtl_chr10_gene146_sva5.assoc.txt	0.197932
10	10_97650151_T_C	97650151	0	C	T	0.326	0.436613	0.113646	-222.18	0.00803674	0.000173195	gemma_eqtl_chr10_gene146_sva5.assoc.txt	0.0802258
10	10_97650913_T_C	97650913	0	C	T	0.326	0.436613	0.113646	-222.18	0.00803674	0.000173195	gemma_eqtl_chr10_gene146_sva5.assoc.txt	0.0802258
10	10_97650924_T_C	97650924	0	T	C	0.198	0.474749	0.136717	-222.884	0.250821	0.000656602	gemma_eqtl_chr10_gene146_sva5.assoc.txt	0.178209
10	10_97651770_G_C	97651770	0	C	G	0.326	0.436613	0.113646	-222.18	0.00803674	0.000173195	gemma_eqtl_chr10_gene146_sva5.assoc.txt	0.0802258
10	10_97651876_A_G	97651876	2	G	A	0.326	0.437381	0.11409	-222.234	1e-05	0.000178594	gemma_eqtl_chr10_gene146_sva5.assoc.txt	0.0820846
10	10_97655542_A_G	97655542	1	G	A	0.31	0.406525	0.115977	-222.965	0.14911	0.000585866	gemma_eqtl_chr10_gene146_sva5.assoc.txt	0.166992
10	10_97656055_T_C	97656055	0	C	T	0.203	0.499335	0.136154	-222.214	0.265453	0.000329052	gemma_eqtl_chr10_gene146_sva5.assoc.txt	0.119479
10	10_97656068_A_G	97656068	0	G	A	0.48	0.336985	0.0934949	-222.721	0.112242	0.000412788	gemma_eqtl_chr10_gene146_sva5.assoc.txt	0.136989
10	10_97659732_A_T	97659732	0	A	T	0.346	0.437836	0.112476	-221.639	0.150206	0.000143039	gemma_eqtl_chr10_gene146_sva5.assoc.txt	0.0710963
10	10_97663299_C_G	97663299	0	C	G	0.48	0.336985	0.0934949	-222.721	0.112242	0.000412788	gemma_eqtl_chr10_gene146_sva5.assoc.txt	0.136989
10	10_97664696_G_T	97664696	0	G	T	0.331	0.459862	0.113836	-221.491	1e-05	8.14602e-05	gemma_eqtl_chr10_gene146_sva5.assoc.txt	0.0487252
10	10_97665400_C_T	97665400	0	C	T	0.48	0.336985	0.0934949	-222.721	0.112242	0.000412788	gemma_eqtl_chr10_gene146_sva5.assoc.txt	0.136989
10	10_97669555_G_A	97669555	0	G	A	0.346	0.437836	0.112476	-221.639	0.150206	0.000143039	gemma_eqtl_chr10_gene146_sva5.assoc.txt	0.0710963
10	10_97670128_G_A	97670128	0	G	A	0.331	0.459862	0.113836	-221.491	1e-05	8.14602e-05	gemma_eqtl_chr10_gene146_sva5.assoc.txt	0.0487252
10	10_97670405_C_G	97670405	0	C	G	0.346	0.437836	0.112476	-221.639	0.150206	0.000143039	gemma_eqtl_chr10_gene146_sva5.assoc.txt	0.0710963
10	10_97670509_T_C	97670509	0	T	C	0.331	0.459862	0.113836	-221.491	1e-05	8.14602e-05	gemma_eqtl_chr10_gene146_sva5.assoc.txt	0.0487252
10	10_97670553_G_A	97670553	0	G	A	0.308	0.39906	0.11576	-223.071	0.18937	0.000716484	gemma_eqtl_chr10_gene146_sva5.assoc.txt	0.187827
10	10_97670560_C_T	97670560	0	C	T	0.331	0.459862	0.113836	-221.491	1e-05	8.14602e-05	gemma_eqtl_chr10_gene146_sva5.assoc.txt	0.0487252
10	10_97670583_A_G	97670583	0	A	G	0.331	0.459862	0.113836	-221.491	1e-05	8.14602e-05	gemma_eqtl_chr10_gene146_sva5.assoc.txt	0.0487252
10	10_97670599_G_A	97670599	0	G	A	0.346	0.437836	0.112476	-221.639	0.150206	0.000143039	gemma_eqtl_chr10_gene146_sva5.assoc.txt	0.0710963
10	10_97670659_T_C	97670659	0	T	C	0.331	0.459862	0.113836	-221.491	1e-05	8.14602e-05	gemma_eqtl_chr10_gene146_sva5.assoc.txt	0.0487252
10	10_97672845_C_T	97672845	0	C	T	0.48	0.336985	0.0934949	-222.721	0.112242	0.000412788	gemma_eqtl_chr10_gene146_sva5.assoc.txt	0.136989
10	10_97673033_C_G	97673033	0	C	G	0.48	0.336985	0.0934949	-222.721	0.112242	0.000412788	gemma_eqtl_chr10_gene146_sva5.assoc.txt	0.136989
10	10_97673077_T_C	97673077	0	C	T	0.48	0.336985	0.0934949	-222.721	0.112242	0.000412788	gemma_eqtl_chr10_gene146_sva5.assoc.txt	0.136989
10	10_97706449_T_C	97706449	0	C	T	0.445	-0.384422	0.108147	-222.138	0.989595	0.000492441	gemma_eqtl_chr10_gene146_sva5.assoc.txt	0.152091
10	10_97711245_A_G	97711245	0	G	A	0.36	-0.363093	0.103472	-222.357	0.650829	0.000577981	gemma_eqtl_chr10_gene146_sva5.assoc.txt	0.165782
10	10_97724596_G_A	97724596	4	A	G	0.348	-0.38466	0.105386	-221.883	0.655344	0.000350394	gemma_eqtl_chr10_gene146_sva5.assoc.txt	0.124537
10	10_71695191_T_C	71695191	1	C	T	0.058	-1.50092	0.436312	-338.17	1e-05	0.000734748	gemma_eqtl_chr10_gene147_sva5.assoc.txt	0.19084
10	10_71733454_C_T	71733454	0	T	C	0.061	-1.52187	0.42637	-337.749	0.0112278	0.000467419	gemma_eqtl_chr10_gene147_sva5.assoc.txt	0.1471
10	10_71736212_C_A	71736212	0	A	C	0.061	-1.52187	0.42637	-337.749	0.0112278	0.000467419	gemma_eqtl_chr10_gene147_sva5.assoc.txt	0.1471
10	10_71736468_A_C	71736468	0	C	A	0.061	-1.52187	0.42637	-337.749	0.0112278	0.000467419	gemma_eqtl_chr10_gene147_sva5.assoc.txt	0.1471
10	10_71741422_G_A	71741422	0	A	G	0.061	-1.52187	0.42637	-337.749	0.0112278	0.000467419	gemma_eqtl_chr10_gene147_sva5.assoc.txt	0.1471
10	10_71780635_C_T	71780635	0	T	C	0.061	-1.52187	0.42637	-337.749	0.0112278	0.000467419	gemma_eqtl_chr10_gene147_sva5.assoc.txt	0.1471
10	10_71780833_T_C	71780833	0	C	T	0.061	-1.52187	0.42637	-337.749	0.0112278	0.000467419	gemma_eqtl_chr10_gene147_sva5.assoc.txt	0.1471
10	10_71783042_A_T	71783042	0	T	A	0.061	-1.52187	0.42637	-337.749	0.0112278	0.000467419	gemma_eqtl_chr10_gene147_sva5.assoc.txt	0.1471
10	10_71783499_G_A	71783499	0	A	G	0.061	-1.52187	0.42637	-337.749	0.0112278	0.000467419	gemma_eqtl_chr10_gene147_sva5.assoc.txt	0.1471
10	10_71783589_C_G	71783589	0	G	C	0.061	-1.52187	0.42637	-337.749	0.0112278	0.000467419	gemma_eqtl_chr10_gene147_sva5.assoc.txt	0.1471
10	10_71792783_C_T	71792783	0	T	C	0.061	-1.52187	0.42637	-337.749	0.0112278	0.000467419	gemma_eqtl_chr10_gene147_sva5.assoc.txt	0.1471
10	10_71795255_G_C	71795255	0	C	G	0.061	-1.52187	0.42637	-337.749	0.0112278	0.000467419	gemma_eqtl_chr10_gene147_sva5.assoc.txt	0.1471
10	10_71795968_C_T	71795968	0	T	C	0.061	-1.52187	0.42637	-337.749	0.0112278	0.000467419	gemma_eqtl_chr10_gene147_sva5.assoc.txt	0.1471
10	10_71796849_G_C	71796849	0	C	G	0.061	-1.52187	0.42637	-337.749	0.0112278	0.000467419	gemma_eqtl_chr10_gene147_sva5.assoc.txt	0.1471
10	10_71797562_T_C	71797562	0	C	T	0.061	-1.52187	0.42637	-337.749	0.0112278	0.000467419	gemma_eqtl_chr10_gene147_sva5.assoc.txt	0.1471
10	10_71797626_C_T	71797626	0	T	C	0.061	-1.52187	0.42637	-337.749	0.0112278	0.000467419	gemma_eqtl_chr10_gene147_sva5.assoc.txt	0.1471
10	10_71797668_G_A	71797668	0	A	G	0.061	-1.52187	0.42637	-337.749	0.0112278	0.000467419	gemma_eqtl_chr10_gene147_sva5.assoc.txt	0.1471
10	10_71798425_G_T	71798425	0	T	G	0.061	-1.52187	0.42637	-337.749	0.0112278	0.000467419	gemma_eqtl_chr10_gene147_sva5.assoc.txt	0.1471
10	10_71799228_T_C	71799228	0	C	T	0.061	-1.52187	0.42637	-337.749	0.0112278	0.000467419	gemma_eqtl_chr10_gene147_sva5.assoc.txt	0.1471
10	10_71904386_G_A	71904386	0	A	G	0.346	-0.852156	0.21594	-336.99	1e-05	0.000116719	gemma_eqtl_chr10_gene155_sva5.assoc.txt	0.0616484
10	10_71940987_C_G	71940987	0	G	C	0.491	-0.696435	0.202567	-338.724	1e-05	0.000739725	gemma_eqtl_chr10_gene155_sva5.assoc.txt	0.191653
10	10_71953966_A_G	71953966	0	G	A	0.279	-0.841186	0.242383	-338.62	1e-05	0.000661233	gemma_eqtl_chr10_gene155_sva5.assoc.txt	0.178741
10	10_72067070_T_G	72067070	1	G	T	0.164	-1.03028	0.291746	-338.421	1e-05	0.000534452	gemma_eqtl_chr10_gene155_sva5.assoc.txt	0.158995
10	10_80653817_G_T	80653817	2	T	G	0.362	0.727411	0.208463	-349.319	1e-05	0.000619121	gemma_eqtl_chr10_gene156_sva5.assoc.txt	0.173093
10	10_80658318_C_T	80658318	0	T	C	0.308	0.771435	0.217483	-349.13	1e-05	0.00050572	gemma_eqtl_chr10_gene156_sva5.assoc.txt	0.153502
10	10_80694672_T_C	80694672	0	T	C	0.308	0.771435	0.217483	-349.13	1e-05	0.00050572	gemma_eqtl_chr10_gene156_sva5.assoc.txt	0.153502
10	10_80696851_T_A	80696851	0	A	T	0.308	0.771435	0.217483	-349.13	1e-05	0.00050572	gemma_eqtl_chr10_gene156_sva5.assoc.txt	0.153502
10	10_80697652_C_T	80697652	0	C	T	0.308	0.771435	0.217483	-349.13	1e-05	0.00050572	gemma_eqtl_chr10_gene156_sva5.assoc.txt	0.153502
10	10_80697689_T_C	80697689	0	C	T	0.308	0.771435	0.217483	-349.13	1e-05	0.00050572	gemma_eqtl_chr10_gene156_sva5.assoc.txt	0.153502
10	10_80698014_G_T	80698014	0	G	T	0.308	0.771435	0.217483	-349.13	1e-05	0.00050572	gemma_eqtl_chr10_gene156_sva5.assoc.txt	0.153502
10	10_80699198_G_C	80699198	0	C	G	0.308	0.771435	0.217483	-349.13	1e-05	0.00050572	gemma_eqtl_chr10_gene156_sva5.assoc.txt	0.153502
10	10_80699406_C_T	80699406	0	T	C	0.308	0.771435	0.217483	-349.13	1e-05	0.00050572	gemma_eqtl_chr10_gene156_sva5.assoc.txt	0.153502
10	10_80699770_T_C	80699770	0	T	C	0.308	0.771435	0.217483	-349.13	1e-05	0.00050572	gemma_eqtl_chr10_gene156_sva5.assoc.txt	0.153502
10	10_80700636_T_G	80700636	1	T	G	0.307	0.776868	0.217437	-349.045	1e-05	0.000461705	gemma_eqtl_chr10_gene156_sva5.assoc.txt	0.146384
10	10_80700666_A_G	80700666	1	A	G	0.307	0.776868	0.217437	-349.045	1e-05	0.000461705	gemma_eqtl_chr10_gene156_sva5.assoc.txt	0.146384
10	10_80701473_T_G	80701473	1	G	T	0.307	0.776868	0.217437	-349.045	1e-05	0.000461705	gemma_eqtl_chr10_gene156_sva5.assoc.txt	0.146384
10	10_80711861_G_T	80711861	2	G	T	0.306	0.771426	0.217739	-349.144	1e-05	0.000513275	gemma_eqtl_chr10_gene156_sva5.assoc.txt	0.155188
10	10_97914991_G_A	97914991	1	A	G	0.085	-1.63328	0.408	-351.202	0.154858	9.38389e-05	gemma_eqtl_chr10_gene161_sva5.assoc.txt	0.0534854
10	10_98152461_T_C	98152461	2	T	C	0.165	1.19168	0.304657	-351.606	1e-05	0.000133203	gemma_eqtl_chr10_gene161_sva5.assoc.txt	0.0680671
10	10_98160141_A_C	98160141	3	C	A	0.251	1.1121	0.25352	-349.819	1e-05	2.03254e-05	gemma_eqtl_chr10_gene161_sva5.assoc.txt	0.0173999
10	10_98163252_A_G	98163252	0	G	A	0.122	-1.23042	0.35719	-353.123	0.141254	0.000722928	gemma_eqtl_chr10_gene161_sva5.assoc.txt	0.188893
10	10_98163344_G_A	98163344	0	A	G	0.122	-1.23042	0.35719	-353.123	0.141254	0.000722928	gemma_eqtl_chr10_gene161_sva5.assoc.txt	0.188893
10	10_98164381_G_A	98164381	0	A	G	0.122	-1.23042	0.35719	-353.123	0.141254	0.000722928	gemma_eqtl_chr10_gene161_sva5.assoc.txt	0.188893
10	10_98164404_A_G	98164404	0	G	A	0.122	-1.23042	0.35719	-353.123	0.141254	0.000722928	gemma_eqtl_chr10_gene161_sva5.assoc.txt	0.188893
10	10_98172064_T_C	98172064	0	C	T	0.276	-1.05309	0.245983	-350.222	0.00740279	3.12697e-05	gemma_eqtl_chr10_gene161_sva5.assoc.txt	0.0240171
10	10_98172579_A_G	98172579	0	G	A	0.122	-1.23042	0.35719	-353.123	0.141254	0.000722928	gemma_eqtl_chr10_gene161_sva5.assoc.txt	0.188893
10	10_98173181_G_A	98173181	0	A	G	0.192	1.12123	0.293924	-351.905	0.0452484	0.000191657	gemma_eqtl_chr10_gene161_sva5.assoc.txt	0.0861134
10	10_98173514_C_T	98173514	0	T	C	0.192	1.12123	0.293924	-351.905	0.0452484	0.000191657	gemma_eqtl_chr10_gene161_sva5.assoc.txt	0.0861134
10	10_98174660_C_T	98174660	0	T	C	0.192	1.12123	0.293924	-351.905	0.0452484	0.000191657	gemma_eqtl_chr10_gene161_sva5.assoc.txt	0.0861134
10	10_98176436_C_T	98176436	0	T	C	0.192	1.12123	0.293924	-351.905	0.0452484	0.000191657	gemma_eqtl_chr10_gene161_sva5.assoc.txt	0.0861134
10	10_98177818_G_T	98177818	1	T	G	0.19	1.11858	0.295203	-352.011	0.0258326	0.000210701	gemma_eqtl_chr10_gene161_sva5.assoc.txt	0.091547
10	10_98180923_G_A	98180923	1	A	G	0.19	1.11858	0.295203	-352.011	0.0258326	0.000210701	gemma_eqtl_chr10_gene161_sva5.assoc.txt	0.091547
10	10_98207607_C_T	98207607	0	T	C	0.244	1.15104	0.250979	-349.004	0.0147741	8.81797e-06	gemma_eqtl_chr10_gene161_sva5.assoc.txt	0.00895463
10	10_98207972_C_T	98207972	0	T	C	0.157	1.25442	0.305556	-350.897	1e-05	6.30388e-05	gemma_eqtl_chr10_gene161_sva5.assoc.txt	0.0404572
10	10_98208831_T_C	98208831	0	C	T	0.122	-1.23042	0.35719	-353.123	0.141254	0.000722928	gemma_eqtl_chr10_gene161_sva5.assoc.txt	0.188893
10	10_98209983_G_A	98209983	0	G	A	0.302	1.00488	0.241513	-350.689	1e-05	5.06576e-05	gemma_eqtl_chr10_gene161_sva5.assoc.txt	0.034609
10	10_98210005_A_C	98210005	0	C	A	0.302	1.00488	0.241513	-350.689	1e-05	5.06576e-05	gemma_eqtl_chr10_gene161_sva5.assoc.txt	0.034609
10	10_98210030_C_T	98210030	0	T	C	0.157	1.25442	0.305556	-350.897	1e-05	6.30388e-05	gemma_eqtl_chr10_gene161_sva5.assoc.txt	0.0404572
10	10_98214426_G_A	98214426	0	A	G	0.122	-1.23042	0.35719	-353.123	0.141254	0.000722928	gemma_eqtl_chr10_gene161_sva5.assoc.txt	0.188893
10	10_98215172_G_A	98215172	0	A	G	0.122	-1.23042	0.35719	-353.123	0.141254	0.000722928	gemma_eqtl_chr10_gene161_sva5.assoc.txt	0.188893
10	10_98215372_G_A	98215372	0	A	G	0.122	-1.23042	0.35719	-353.123	0.141254	0.000722928	gemma_eqtl_chr10_gene161_sva5.assoc.txt	0.188893
10	10_98216960_C_A	98216960	0	A	C	0.122	-1.23042	0.35719	-353.123	0.141254	0.000722928	gemma_eqtl_chr10_gene161_sva5.assoc.txt	0.188893
10	10_29458190_C_G	29458190	0	G	C	0.302	0.964173	0.257016	-367.392	0.9457	0.000242236	gemma_eqtl_chr10_gene175_sva5.assoc.txt	0.0992172
10	10_29461809_A_G	29461809	0	G	A	0.302	0.964173	0.257016	-367.392	0.9457	0.000242236	gemma_eqtl_chr10_gene175_sva5.assoc.txt	0.0992172
10	10_29462896_G_T	29462896	0	T	G	0.302	0.964173	0.257016	-367.392	0.9457	0.000242236	gemma_eqtl_chr10_gene175_sva5.assoc.txt	0.0992172
10	10_29463198_C_T	29463198	0	T	C	0.302	0.964173	0.257016	-367.392	0.9457	0.000242236	gemma_eqtl_chr10_gene175_sva5.assoc.txt	0.0992172
10	10_29463255_T_C	29463255	0	C	T	0.302	0.964173	0.257016	-367.392	0.9457	0.000242236	gemma_eqtl_chr10_gene175_sva5.assoc.txt	0.0992172
10	10_29464019_A_G	29464019	0	G	A	0.302	0.964173	0.257016	-367.392	0.9457	0.000242236	gemma_eqtl_chr10_gene175_sva5.assoc.txt	0.0992172
10	10_29467362_C_T	29467362	1	T	C	0.301	0.945402	0.257926	-367.681	0.937907	0.000331454	gemma_eqtl_chr10_gene175_sva5.assoc.txt	0.120181
10	10_29467614_C_T	29467614	1	T	C	0.301	0.945402	0.257926	-367.681	0.937907	0.000331454	gemma_eqtl_chr10_gene175_sva5.assoc.txt	0.120181
10	10_29470623_C_T	29470623	0	T	C	0.302	0.964173	0.257016	-367.392	0.9457	0.000242236	gemma_eqtl_chr10_gene175_sva5.assoc.txt	0.0992172
10	10_29471705_A_G	29471705	0	G	A	0.302	0.964173	0.257016	-367.392	0.9457	0.000242236	gemma_eqtl_chr10_gene175_sva5.assoc.txt	0.0992172
10	10_29472519_G_C	29472519	0	C	G	0.224	1.01041	0.289996	-368.229	0.734391	0.000630415	gemma_eqtl_chr10_gene175_sva5.assoc.txt	0.174471
10	10_29493393_G_A	29493393	0	A	G	0.23	0.996779	0.289984	-368.382	0.768865	0.00074148	gemma_eqtl_chr10_gene175_sva5.assoc.txt	0.191753
10	10_29494076_C_G	29494076	0	G	C	0.23	0.996779	0.289984	-368.382	0.768865	0.00074148	gemma_eqtl_chr10_gene175_sva5.assoc.txt	0.191753
10	10_29495061_A_G	29495061	0	G	A	0.366	0.85197	0.247768	-368.458	0.983566	0.000738383	gemma_eqtl_chr10_gene175_sva5.assoc.txt	0.191412
10	10_29505993_T_C	29505993	1	C	T	0.307	0.945399	0.259613	-367.778	0.962802	0.000361193	gemma_eqtl_chr10_gene175_sva5.assoc.txt	0.126169
10	10_29506104_T_C	29506104	1	C	T	0.307	0.945399	0.259613	-367.778	0.962802	0.000361193	gemma_eqtl_chr10_gene175_sva5.assoc.txt	0.126169
10	10_29506189_G_A	29506189	1	A	G	0.307	0.945399	0.259613	-367.778	0.962802	0.000361193	gemma_eqtl_chr10_gene175_sva5.assoc.txt	0.126169
10	10_29506201_T_A	29506201	0	A	T	0.23	0.996779	0.289984	-368.382	0.768865	0.00074148	gemma_eqtl_chr10_gene175_sva5.assoc.txt	0.191753
10	10_29506345_T_C	29506345	1	C	T	0.307	0.945399	0.259613	-367.778	0.962802	0.000361193	gemma_eqtl_chr10_gene175_sva5.assoc.txt	0.126169
10	10_29508030_A_G	29508030	0	G	A	0.23	0.996779	0.289984	-368.382	0.768865	0.00074148	gemma_eqtl_chr10_gene175_sva5.assoc.txt	0.191753
10	10_29508545_G_*	29508545	1	*	G	0.307	0.945399	0.259613	-367.778	0.962802	0.000361193	gemma_eqtl_chr10_gene175_sva5.assoc.txt	0.126169
10	10_29514909_T_C	29514909	0	C	T	0.23	0.996779	0.289984	-368.382	0.768865	0.00074148	gemma_eqtl_chr10_gene175_sva5.assoc.txt	0.191753
10	10_29524797_C_G	29524797	1	G	C	0.307	0.966707	0.258954	-367.478	0.98283	0.000259047	gemma_eqtl_chr10_gene175_sva5.assoc.txt	0.102941
10	10_29531109_C_T	29531109	1	T	C	0.304	0.948606	0.258751	-367.707	0.984754	0.000330628	gemma_eqtl_chr10_gene175_sva5.assoc.txt	0.119928
10	10_29618287_C_G	29618287	8	G	C	0.311	0.93194	0.268726	-368.467	1.11774	0.000666972	gemma_eqtl_chr10_gene175_sva5.assoc.txt	0.179775
10	10_29618536_C_A	29618536	4	A	C	0.295	0.958401	0.264173	-367.917	1.09137	0.000379334	gemma_eqtl_chr10_gene175_sva5.assoc.txt	0.129246
10	10_29619107_C_T	29619107	0	T	C	0.23	0.996779	0.289984	-368.382	0.768865	0.00074148	gemma_eqtl_chr10_gene175_sva5.assoc.txt	0.191753
10	10_29619579_G_T	29619579	0	T	G	0.308	0.968993	0.258546	-367.425	0.978641	0.000245417	gemma_eqtl_chr10_gene175_sva5.assoc.txt	0.100093
10	10_29619655_G_A	29619655	0	A	G	0.308	0.968993	0.258546	-367.425	0.978641	0.000245417	gemma_eqtl_chr10_gene175_sva5.assoc.txt	0.100093
10	10_29619990_T_C	29619990	0	C	T	0.308	0.968993	0.258546	-367.425	0.978641	0.000245417	gemma_eqtl_chr10_gene175_sva5.assoc.txt	0.100093
10	10_29620056_A_T	29620056	0	T	A	0.308	0.968993	0.258546	-367.425	0.978641	0.000245417	gemma_eqtl_chr10_gene175_sva5.assoc.txt	0.100093
10	10_29620331_C_T	29620331	0	T	C	0.308	0.968993	0.258546	-367.425	0.978641	0.000245417	gemma_eqtl_chr10_gene175_sva5.assoc.txt	0.100093
10	10_29620560_A_G	29620560	0	G	A	0.308	0.968993	0.258546	-367.425	0.978641	0.000245417	gemma_eqtl_chr10_gene175_sva5.assoc.txt	0.100093
10	10_29620631_C_T	29620631	0	T	C	0.308	0.968993	0.258546	-367.425	0.978641	0.000245417	gemma_eqtl_chr10_gene175_sva5.assoc.txt	0.100093
10	10_29620642_G_A	29620642	0	A	G	0.308	0.968993	0.258546	-367.425	0.978641	0.000245417	gemma_eqtl_chr10_gene175_sva5.assoc.txt	0.100093
10	10_29621066_G_A	29621066	0	A	G	0.308	0.968993	0.258546	-367.425	0.978641	0.000245417	gemma_eqtl_chr10_gene175_sva5.assoc.txt	0.100093
10	10_29621186_T_A	29621186	0	A	T	0.23	0.996779	0.289984	-368.382	0.768865	0.00074148	gemma_eqtl_chr10_gene175_sva5.assoc.txt	0.191753
10	10_29621910_C_T	29621910	0	T	C	0.308	0.968993	0.258546	-367.425	0.978641	0.000245417	gemma_eqtl_chr10_gene175_sva5.assoc.txt	0.100093
10	10_29622014_T_C	29622014	0	C	T	0.308	0.968993	0.258546	-367.425	0.978641	0.000245417	gemma_eqtl_chr10_gene175_sva5.assoc.txt	0.100093
10	10_29622165_C_G	29622165	0	G	C	0.308	0.968993	0.258546	-367.425	0.978641	0.000245417	gemma_eqtl_chr10_gene175_sva5.assoc.txt	0.100093
10	10_29632305_A_G	29632305	2	G	A	0.235	0.99369	0.290307	-368.436	0.806529	0.000779317	gemma_eqtl_chr10_gene175_sva5.assoc.txt	0.197985
10	10_29643180_A_G	29643180	3	G	A	0.234	1.00088	0.290539	-368.365	0.805949	0.000722437	gemma_eqtl_chr10_gene175_sva5.assoc.txt	0.188872
10	10_29643345_A_C	29643345	4	C	A	0.232	1.03527	0.291211	-368.004	0.800879	0.000491689	gemma_eqtl_chr10_gene175_sva5.assoc.txt	0.151879
10	10_29643495_C_T	29643495	2	T	C	0.226	1.03911	0.290891	-367.941	0.760954	0.000462834	gemma_eqtl_chr10_gene175_sva5.assoc.txt	0.146651
10	10_29643683_G_A	29643683	1	A	G	0.228	1.03141	0.290642	-368.019	0.761753	0.000502853	gemma_eqtl_chr10_gene175_sva5.assoc.txt	0.153142
10	10_29645898_A_G	29645898	1	G	A	0.231	1.03134	0.289231	-367.969	0.801745	0.000473375	gemma_eqtl_chr10_gene175_sva5.assoc.txt	0.148483
10	10_42846526_T_A	42846526	6	A	T	0.247	-0.34349	0.0950559	-184.541	0.339784	0.00039938	gemma_eqtl_chr10_gene179_sva5.assoc.txt	0.133899
10	10_42848389_G_A	42848389	2	A	G	0.241	-0.373133	0.0919619	-182.899	0.405936	7.60236e-05	gemma_eqtl_chr10_gene179_sva5.assoc.txt	0.0461074
10	10_42849527_G_A	42849527	3	A	G	0.24	-0.371372	0.0921164	-183.002	0.398242	8.40802e-05	gemma_eqtl_chr10_gene179_sva5.assoc.txt	0.0497245
10	10_42849689_T_C	42849689	3	C	T	0.24	-0.371372	0.0921164	-183.002	0.398242	8.40802e-05	gemma_eqtl_chr10_gene179_sva5.assoc.txt	0.0497245
10	10_42849700_A_G	42849700	3	G	A	0.24	-0.371372	0.0921164	-183.002	0.398242	8.40802e-05	gemma_eqtl_chr10_gene179_sva5.assoc.txt	0.0497245
10	10_42849943_A_G	42849943	3	G	A	0.24	-0.371372	0.0921164	-183.002	0.398242	8.40802e-05	gemma_eqtl_chr10_gene179_sva5.assoc.txt	0.0497245
10	10_42849974_G_A	42849974	3	A	G	0.24	-0.371372	0.0921164	-183.002	0.398242	8.40802e-05	gemma_eqtl_chr10_gene179_sva5.assoc.txt	0.0497245
10	10_42850000_C_G	42850000	3	G	C	0.24	-0.371372	0.0921164	-183.002	0.398242	8.40802e-05	gemma_eqtl_chr10_gene179_sva5.assoc.txt	0.0497245
10	10_42851679_C_T	42851679	2	T	C	0.241	-0.373133	0.0919619	-182.899	0.405936	7.60236e-05	gemma_eqtl_chr10_gene179_sva5.assoc.txt	0.0461074
10	10_42852937_T_G	42852937	3	G	T	0.24	-0.36084	0.0923606	-183.437	0.417972	0.000135588	gemma_eqtl_chr10_gene179_sva5.assoc.txt	0.0687319
10	10_42855147_A_G	42855147	1	G	A	0.237	-0.347794	0.0921522	-183.894	0.434193	0.000222784	gemma_eqtl_chr10_gene179_sva5.assoc.txt	0.0946819
10	10_42855208_T_C	42855208	1	C	T	0.237	-0.347794	0.0921522	-183.894	0.434193	0.000222784	gemma_eqtl_chr10_gene179_sva5.assoc.txt	0.0946819
10	10_42941089_T_C	42941089	3	C	T	0.494	-0.351056	0.0914493	-183.668	0.697491	0.000175182	gemma_eqtl_chr10_gene179_sva5.assoc.txt	0.0809031
10	10_42955466_A_G	42955466	2	A	G	0.429	0.308914	0.0895903	-184.984	0.681433	0.000714594	gemma_eqtl_chr10_gene179_sva5.assoc.txt	0.187726
10	10_42973473_T_C	42973473	0	C	T	0.453	0.306453	0.088106	-184.845	0.61529	0.000643679	gemma_eqtl_chr10_gene179_sva5.assoc.txt	0.176447
10	10_42983701_G_A	42983701	1	G	A	0.453	0.306684	0.0880955	-184.835	0.616564	0.000636905	gemma_eqtl_chr10_gene179_sva5.assoc.txt	0.175341
10	10_42996710_G_A	42996710	1	A	G	0.456	0.308507	0.0885494	-184.827	0.620337	0.000630857	gemma_eqtl_chr10_gene179_sva5.assoc.txt	0.174573
10	10_42997675_T_C	42997675	0	T	C	0.453	0.306453	0.088106	-184.845	0.61529	0.000643679	gemma_eqtl_chr10_gene179_sva5.assoc.txt	0.176447
10	10_42999391_C_T	42999391	1	T	C	0.453	0.306489	0.0880935	-184.842	0.616256	0.000641665	gemma_eqtl_chr10_gene179_sva5.assoc.txt	0.176042
10	10_29948095_A_C	29948095	6	C	A	0.34	0.795894	0.177896	-309.81	0.686149	1.41518e-05	gemma_eqtl_chr10_gene182_sva5.assoc.txt	0.0132518
10	10_29948273_C_G	29948273	1	G	C	0.158	-0.887196	0.224418	-312.057	1.20782	0.000113623	gemma_eqtl_chr10_gene182_sva5.assoc.txt	0.0606384
10	10_29948494_A_G	29948494	2	G	A	0.429	0.91628	0.168296	-305.626	0.593268	1.82916e-07	gemma_eqtl_chr10_gene182_sva5.assoc.txt	0.000362835
10	10_29948525_C_T	29948525	1	T	C	0.377	0.851684	0.16296	-306.621	0.620063	5.10604e-07	gemma_eqtl_chr10_gene182_sva5.assoc.txt	0.000819868
10	10_29949850_A_G	29949850	3	G	A	0.385	0.912041	0.160418	-304.505	0.568027	5.7042e-08	gemma_eqtl_chr10_gene182_sva5.assoc.txt	0.00014268
10	10_29950002_A_G	29950002	0	G	A	0.157	-0.897112	0.224087	-311.901	1.23762	9.37426e-05	gemma_eqtl_chr10_gene182_sva5.assoc.txt	0.0534371
10	10_29950143_C_A	29950143	3	A	C	0.385	0.912041	0.160418	-304.505	0.568027	5.7042e-08	gemma_eqtl_chr10_gene182_sva5.assoc.txt	0.00014268
10	10_29950273_A_G	29950273	0	G	A	0.157	-0.897112	0.224087	-311.901	1.23762	9.37426e-05	gemma_eqtl_chr10_gene182_sva5.assoc.txt	0.0534371
10	10_29950462_A_G	29950462	0	G	A	0.157	-0.897112	0.224087	-311.901	1.23762	9.37426e-05	gemma_eqtl_chr10_gene182_sva5.assoc.txt	0.0534371
10	10_29950542_A_G	29950542	0	G	A	0.157	-0.897112	0.224087	-311.901	1.23762	9.37426e-05	gemma_eqtl_chr10_gene182_sva5.assoc.txt	0.0534371
10	10_29950547_T_C	29950547	0	C	T	0.157	-0.897112	0.224087	-311.901	1.23762	9.37426e-05	gemma_eqtl_chr10_gene182_sva5.assoc.txt	0.0534371
10	10_29950562_C_T	29950562	0	T	C	0.157	-0.897112	0.224087	-311.901	1.23762	9.37426e-05	gemma_eqtl_chr10_gene182_sva5.assoc.txt	0.0534371
10	10_29950567_A_G	29950567	0	G	A	0.157	-0.897112	0.224087	-311.901	1.23762	9.37426e-05	gemma_eqtl_chr10_gene182_sva5.assoc.txt	0.0534371
10	10_29950702_G_A	29950702	5	A	G	0.395	0.925793	0.162787	-304.508	0.529087	5.65578e-08	gemma_eqtl_chr10_gene182_sva5.assoc.txt	0.000141622
10	10_29951403_C_G	29951403	0	G	C	0.157	-0.897112	0.224087	-311.901	1.23762	9.37426e-05	gemma_eqtl_chr10_gene182_sva5.assoc.txt	0.0534371
10	10_29952465_G_A	29952465	2	G	A	0.374	0.916886	0.164803	-305.095	0.522447	1.03254e-07	gemma_eqtl_chr10_gene182_sva5.assoc.txt	0.000238583
10	10_29952706_C_T	29952706	2	C	T	0.397	0.931699	0.162649	-304.315	0.518032	4.6203e-08	gemma_eqtl_chr10_gene182_sva5.assoc.txt	0.000117093
10	10_29952885_G_C	29952885	2	G	C	0.397	0.931699	0.162649	-304.315	0.518032	4.6203e-08	gemma_eqtl_chr10_gene182_sva5.assoc.txt	0.000117093
10	10_29952886_C_T	29952886	0	T	C	0.157	-0.897112	0.224087	-311.901	1.23762	9.37426e-05	gemma_eqtl_chr10_gene182_sva5.assoc.txt	0.0534371
10	10_29953035_T_C	29953035	2	C	T	0.397	0.931699	0.162649	-304.315	0.518032	4.6203e-08	gemma_eqtl_chr10_gene182_sva5.assoc.txt	0.000117093
10	10_29953360_G_T	29953360	4	T	G	0.396	0.935059	0.162726	-304.225	0.526883	4.22934e-08	gemma_eqtl_chr10_gene182_sva5.assoc.txt	0.000107599
10	10_29953366_G_A	29953366	4	A	G	0.396	0.935059	0.162726	-304.225	0.526883	4.22934e-08	gemma_eqtl_chr10_gene182_sva5.assoc.txt	0.000107599
10	10_29953383_A_T	29953383	4	T	A	0.396	0.935059	0.162726	-304.225	0.526883	4.22934e-08	gemma_eqtl_chr10_gene182_sva5.assoc.txt	0.000107599
10	10_29953598_A_G	29953598	3	G	A	0.396	0.934863	0.162612	-304.212	0.52777	4.17145e-08	gemma_eqtl_chr10_gene182_sva5.assoc.txt	0.000106302
10	10_29953679_T_A	29953679	5	A	T	0.389	0.927084	0.166341	-305.039	0.547226	9.84341e-08	gemma_eqtl_chr10_gene182_sva5.assoc.txt	0.000229991
10	10_29953695_C_G	29953695	1	G	C	0.155	-0.885281	0.225635	-312.137	1.1783	0.000127289	gemma_eqtl_chr10_gene182_sva5.assoc.txt	0.0657543
10	10_29953900_G_A	29953900	2	A	G	0.397	0.931699	0.162649	-304.315	0.518032	4.6203e-08	gemma_eqtl_chr10_gene182_sva5.assoc.txt	0.000117093
10	10_29954059_G_A	29954059	2	A	G	0.397	0.931699	0.162649	-304.315	0.518032	4.6203e-08	gemma_eqtl_chr10_gene182_sva5.assoc.txt	0.000117093
10	10_29955925_G_A	29955925	4	A	G	0.372	0.915145	0.164961	-305.183	0.491788	1.11486e-07	gemma_eqtl_chr10_gene182_sva5.assoc.txt	0.000251686
10	10_29956645_G_C	29956645	5	C	G	0.186	-0.78117	0.22303	-313.522	1.11584	0.000591396	gemma_eqtl_chr10_gene182_sva5.assoc.txt	0.167731
10	10_29957086_C_T	29957086	7	T	C	0.361	0.923589	0.171048	-305.926	0.40438	2.26397e-07	gemma_eqtl_chr10_gene182_sva5.assoc.txt	0.000415972
[truncated: 16,399 more rows]

[truncated: 2 more sheets: 11. Macaque eQTL eGene list, 12. Macaque eQTL eGene info]
